# Supplementary material for: LncRNA CRLM1 inhibits apoptosis and promotes metastasis through transcriptional regulation cooperated with hnRNPK in colorectal cancer
Source: Cell Biosci. 2022 Jul 30;12:120. doi: 10.1186/s13578-022-00849-9 (PMC9338583; doi:10.1186/s13578-022-00849-9)
Supplement: Supplementary file 7 — Additional file 7: Table S1. Probe sequences used to capture lncRNA-CRLM1 and LacZ in HCT116 cells. Table S2. Primer table that was used for qPCR experiment. Table S3. Primer table that was used for hnRNPK-RIP-qRT-PCR experiment. Table S4. 309 lncRNAs in MEgreen module related to metastasis using WGCNA. Table S5. DE lncRNAs between metastasis and primary tumor samples. Table S6. DEGs between CRLM1-OE and Ctrl samples. Table S7. CRLM1-bound peaks from ChIRP-seq data. Table S8. CRLM1-interacted proteins using mass spectrometry (ChIRP-MS). Table S9. HNRNPK_Ctrl-bound peaks from ChIP-seq data. Table S10. HNRNPK_CRLM1(OE)-bound peaks from ChIP-seq data. Table S11. DEGs between CRLM1-NC and Ctrl_NC samples. Table S12. DEGs between Ctrl_hnRNPK and Ctrl_NC samples. Table S13. DEGs between CRLM1_hnRNPK and CRLM1_NC samples. Table S14. CRLM1-HNRNPK up-regulated genes. Table S15. CRLM1-HNRNPK down-regulated genes. [file 13578_2022_849_MOESM7_ESM.xlsx]

## Sheet: Legend
Supplementary Tables
Table S1. Probe sequences used to capture lncRNA-CRLM1 and LacZ in HCT116 cells
Table S2. Primer table that was used for qPCR experiment
Table S3. Primer table that was used for hnRNPK-RIP-qRT-PCR experiment
Table S4. 309 lncRNAs in MEgreen module related to metastasis using WGCNA
Table S5. DE lncRNAs between metastasis and primary tumor samples
Table S6. DEGs between CRLM1-OE and Ctrl samples
Table S7. CRLM1-bound peaks from ChIRP-seq data
Table S8. CRLM1-interacted proteins using mass spectrometry (ChIRP-MS)
Table S9. HNRNPK_Ctrl-bound peaks from ChIP-seq data
Table S10. HNRNPK_CRLM1(OE)-bound peaks from ChIP-seq data
Table S11. DEGs between CRLM1-NC and Ctrl_NC samples
Table S12. DEGs between Ctrl_hnRNPK and Ctrl_NC samples
Table S13. DEGs between CRLM1_hnRNPK and CRLM1_NC samples
Table S14. CRLM1-HNRNPK up-regulated genes
Table S15. CRLM1-HNRNPK down-regulated genes

## Sheet: Table S1
Name	Sequences (5’->3’)	Length
CRLM1-1	AATAACTCTACAGCCAGTTATGAAAGTTCTGTTTTGTCCCAGGGGATTTTGTACCTGGT	63
CRLM1-2	TGTGTTGGGCTGACAGTGCTCTTCCCGTCACAAGGTGGAAGCTTCCAAAAGGCAAAAAC	63
CRLM1-3	AGCATGACGTTGGAGTCCCTTCGCATCTGGATCCACGTGACTCCAGGCGGCAGAGTTTC	63
CRLM1-4	CTTCACATCATTTTCCAAATCTGTAATATGGCTGTACAAATTCTTAGCCCAAACTCCTT	63
CRLM1-5	TAGAAGTAATGTCTCTGATCCTTGGCAGCTGAGTGGCAGTGGCAAATCCCTTAGCTTCT	63
CRLM1-6	AGCAGGAGGGAATTCTGCCTGAATCACTGGACAATGGTTGGAGGATGGACGTTGAGAAG	63
CRLM1-7	GTAGGTTAGCACCTTCCTTGGGCTGGTTTCTTCCAGGGTCACAGGATGGCTACCTCCTG	63
CRLM1-8	GGTGCAGTCAGGGCTTCAACTCCGGGTCTATGTGATTACCCTGGCCATGTCCTTCTTCT	63
CRLM1-9	AAAAGAGTTTATTGGTTCACCATCACCGAGAGGTTGAAAGGTGGGGAGGCTTCGGGTGT	63
lacZ-1	GGGTTTTCCCAGTCACGACGTTGTAAAACGACGGCCAGTGAATCCGTAATCATGGTCAT	63
lacZ-2	ACCGCTTCTGGTGCCGGAAACCAGGCAAAGCGCCATTCGCCATTCAGGCTGCGCAACTG	63
lacZ-3	GGATTCTCCGTGGGAACAAACGGCGGATTGACCGTAATGGGATAGGTCACGTTGGTGTA	63
lacZ-4	GACGGCAAACGACTGTCCTGGCCGTAACCGACCCAGCGCCCGTTGCACCACAGATGAAA	63
lacZ-5	GTCGGTTTATGCAGCAACGAGACGTCACGGAAAATGCCGCTCATCCGCCACATATCCTG	63
lacZ-6	CTGGCGACCTGCGTTTCACCCTGCCATAAAGAAACTGTTACCCGTAGGTAGTCACGCAA	63
lacZ-7	TCGGCGGTGTGCAGTTCAACCACCGCACGATAGAGATTCGGGATTTCGGCGCTCCACAG	63
lacZ-8	TCATCCATGACCTGACCATGCAGAGGATGATGCTCGTGACGGTTAACGCCTCGAATCAG	63
lacZ-9	CCGTGGGTTTCAATATTGGCTTCATCCACCACATACAGGCCGTAGCGGTCGCACAGCGT	63
lacZ-10	TCGTGATTAGCGCCGTGGCCTGATTCATTCCCCAGCGACCAGATGATCACACTCGGGTG	63
lacZ-11	GACCATTTCGGCACAGCCGGGAAGGGCTGGTCTTCATCCACGCGCGCGTACATCGGGCA	63
lacZ-12	TCCCAGACGAAGCCGCCCTGTAAACGGGGATACTGACGAAACGCCTGCCAGTATTTAGC	63
lacZ-13	TCCGTCAGCGCTGGATGCGGCGTGCGGTCGGCAAAGACCAGACCGTTCATACAGAACTG	63
lacZ-14	GGCACTTCACCGCTTGCCAGCGGCTTACCATCCAGCGCCACCATCCAGTGCAGGAGCTC	63
lacZ-15	TGCTGCCAGGCGCTGATGTGCCCGGCTTCTGACCATGCGGTCGCGTTCGGTTGCACTAC	63
lacZ-16	CACATCTGTGAAAGAAAGCCTGACTGGCGGTTAAATTGCCAACGCTTATTACCCAGCTC	63
lacZ-17	TCGGCCTGGTAATGGCCCGCCGCCTTCCAGCGTTCGACCCAGGCGTTAGGGTCAATGCG	63
lacZ-18	TCAACGGTAATCGCCATTTGACCACTACCATCAATCCGGTAGGTTTTCCGGCTGATAAA	63
lacZ-19	TCCCAGCGGTCAAAACAGGCGGCAGTAAGGCGGTCGGGATAGTTTTCTTGCGGCCCTAA	63
lacZ-20	TCCATCAGTTGCTGTTGACTGTAGCGGCTGATGTTGAACTGGAAGTCGCCGCGCCACTG	63
lacZ-21	ACCAACTGGTAATGGTAGCGACCGGCGCTCAGCTGGAATTCCGCCGATACTGACGGGCT	63

## Sheet: Table S2
Gene	forward	Reverse
HMOX1	GCCCTCTCACTGTGTCCCTCTCTC	AGGGCTTTTGGAGGTTTGAGACAG
FOS	CCGCTCCGTGCCAGACATG	CGGGGTAGGTGAAGACGAAGGAA
FOXD3	CCGGGCAAGGGCAACTACTG	CGCCGAAGCTCTGCATCATG
FOXF1	CCGCACCCACACAGGAATTCT	CCCGCTCCCTGCAAAAGAC
SNAI1	GCCCACCTCCAGACCCACTC	GGGCAGGTATGGAGAGGAAGAG
SNAI2	CCCCCATGCCATTGAAGCTG	CGCCCAGGCTCACATATTCC
SNAI3	GGCGCAGGTAGGAGGGATGG	CCGCTGGACTTCTTTGGTTCTGA
ZEB1	CCCCATCACCTCTAAACCTTTCCTC	GCGCAAGACAAGTTCAAGGGTTC
ZEB1-AS1	CGGCCCTCACCTGCTGTCAC	GCCTGTGGATACCTTAGCTCTGAG
VIM	AGCCGAAAACACCCTGCAATC	CAGGGCAGCCGTGAGGTCAG
CDH1	CCCGCCTTATGATTCTCTGCTC	GCCCCATTCGTTCAAGTAGTCATAG
GALNT1	GGCCCAGTTACAATGCTCAAATG	GGGCACCTGGCTATCCTCTTC
GALNT2	AGCGGCGGCCTTGGAGTTAG	CGCCCACCGTGAAAGACAGA
GALNT3	TTCGCAGCAAAAGCCCTCATAG	GGCTGACCAACGCTTTTAATGTATC
SMAD2	GCCCAGCCAGCTTCTTTCAAATC	GCCCCAAATGTGCAATAAAGAAAG
MAPK9	CCGGACAGCGTGCACTAACTTC	CGCGGGGAAGGATACGGTC
GSK3B	TTCCCCCACACCCAGTTAAGAGT	CGGCAAACATAGTCCTTCAATTCTC
GALNT5	AGCTTTGTCTGCATCTGGCCTTC	GGGGTAGTTGTTTGAAGCAGAAGAC
GALNT13	CCTGGTGGCACTGGTCATGTCA	CCTTGCGGCCCATGTTGTCTA
GALNT18	CCGGCAGTACTTCCAGGAGATC	GCCCCTGGTCAAGACACAAATC
hnRNPK	CGCCCTGCAGAAGATATGGAAG	CTCGGGGCCACTGCTGTCTG
BBC3	GGCCCGTGAAGAGCAAATGAG	CGGGCAGAGCACAGGATTCAC
SMAD6	CGCCGCTGTGGTCCATGTAG	GGGCGACAACATGAGGGAGC
BMP7	GCCGTGGCAGAAATGAAACTAGG	CGGCCCATTGGTGCTTCTTAAC
SMURF2	TGGCAGAGAGGAGAGTCAGGTCAC	AGGCAATGGACCAAGCTCTTCAC
GAPDH	TCTCTGCTCCTCCTGTT	ACTCCGACCTTCACCTT

## Sheet: Table S3
Gene	forward	Reverse
CRLM1-1	TGTGACGGGAAGAGCACTG	TGGAGTCCCTTCGCATCTG
CRLM1-2	TCAGCCCAACACAGAAACTC	GTGGCAAATCCCTTAGCTTCTC
CRLM1-3	AGAGAAGCTAAGGGATTTG	GAATTCTGCCTGAATCAC
CRLM1-4	ACCATTGTCCAGTGATTC	GTCCTTCTTCTGTAGGTTAG
CRLM1-5	AGAAACCAGCCCAAGGAAG	CCATCACCGAGAGGTTGAAAG
p21	TAGCAGCGGAACAAGGAG	AAACGGGAACCAGGACAC

## Sheet: Table S4
Gene	AMC_10.2	AMC_12.2	AMC_13.2	AMC_17.2	AMC_18.2	AMC_19.2	AMC_2.2	AMC_20.2	AMC_21.2	AMC_22.2	AMC_23.2	AMC_24.2	AMC_3.2	AMC_5.2	AMC_6.2	AMC_7.2	AMC_8.2	AMC_9.2	AMC_10.1	AMC_12.1	AMC_13.1	AMC_17.1	AMC_18.1	AMC_19.1	AMC_2.1	AMC_20.1	AMC_21.1	AMC_22.1	AMC_23.1	AMC_24.1	AMC_3.1	AMC_5.1	AMC_6.1	AMC_7.1	AMC_8.1	AMC_9.1	AMC_10.3	AMC_12.3	AMC_13.3	AMC_17.3	AMC_18.3	AMC_19.3	AMC_2.3	AMC_20.3	AMC_21.3	AMC_22.3	AMC_23.3	AMC_24.3	AMC_3.3
ENSG00000237338.1	0	0.04	0	0.07	0	0	0	0	0	0	0	0	0	0	0	0	0	0	0	0.04	0	0	0	0	0	0	0	0	0	0	0	0	0	0.11	0	0	31.41	3.77	0	2.15	2.48	0.13	7.87	4.32	18.6	0	7.44	4.58	0
ENSG00000269072.1	0.03	0.1	0.07	0.02	0.06	0.05	0.04	0	0.09	0.05	0.04	0.01	0.08	0.03	0.13	0.13	0.07	0.06	0.14	0.06	0.06	0.06	0.04	0.07	0.05	0.07	0.01	0.1	0.05	0.07	0.12	0.07	0.16	0.03	0.02	0.12	0.17	0.07	0.07	0.13	0.04	0.04	0.14	0.13	0.11	0.06	0.12	0.18	0.07
ENSG00000258867.4	0	0	0	0.03	0.18	0.05	0.03	0.04	0	0.02	0	0	0	0	0.02	0	0	0.03	0.02	0.02	0.02	0	0.13	0	1.06	0.02	0.19	0.32	0.06	0	0.1	0.02	0.34	0.05	0	0.02	2.33	0.15	0.08	0.24	0.17	0.02	1.02	0.4	0.66	0.02	0.46	0.37	0.01
ENSG00000267776.1	0.27	0.46	0.35	1.05	0.13	0.05	0.43	0.46	0.27	0.2	0.55	0.33	0.31	0.46	0.32	0.44	0.36	0.19	0.25	0.39	0.14	0.43	0.15	0.31	0.5	0.18	0.13	0.05	0.74	0.08	1.24	0.33	0.54	0.03	0.29	1.28	1.52	0.27	0.28	0.14	0.11	0.07	0.48	0.44	1.06	0	0.58	0.5	0.7
ENSG00000237233.2	0	0.17	0.1	0.04	0.07	0.1	0.04	0.03	0.18	0.13	0.15	0.12	0.05	0.09	0.07	0.23	0.14	0.13	0.24	0.13	0.05	0.03	0.08	0.1	0.17	0.05	0.2	0.2	0.24	0.14	0	0.11	0.17	0.06	0	0.19	0.34	0.03	0.19	0.06	0	0	0.06	0.14	0.12	0.06	0.13	0.17	0.04
ENSG00000237737.4	0.31	0.38	0.39	0.49	0.33	0.57	0.35	0.39	0.32	0.4	0.52	0.34	0.41	0.4	0.47	0.36	0.4	0.41	0.4	0.53	0.35	0.3	0.32	0.65	0.26	0.31	0.37	0.32	0.43	0.41	0.59	0.37	0.44	0.29	0.32	0.54	0.13	0.46	0.55	0.42	0.38	0.16	0.24	0.44	0.32	0.22	0.45	0.37	0.44
ENSG00000231327.1	0.12	0.09	0.09	0.05	0.18	0.05	0.06	0.07	0.04	0.04	0	0.03	0	0	0	0	0.03	0.05	0.08	0.2	0.21	0.04	0.26	0	0.15	0.1	0.23	0.31	0.07	0.11	0.14	0.04	0.2	0	0.1	0.04	0.48	0.2	0.14	0.16	0.23	0.06	0.2	0.14	0.29	0.04	0.12	0.07	0.03
ENSG00000269151.1	1.14	1.3	1.4	0.95	1.56	0.95	0.81	1.29	0.84	0.91	1.47	2.12	1.42	0.67	0.89	0.6	1.43	0.77	0.88	1.07	2.27	2.05	1.62	1.92	1.03	1.57	0.67	0.93	1.68	1.51	0.91	0.9	1.28	1.14	1.24	1.15	0.28	0.7	1.6	1.53	1.06	1.22	0.99	1.75	1.46	1.62	1.61	0.95	0.75
ENSG00000245105.2	0.57	1.22	1.13	1.8	0.83	0.79	0.7	0.76	0.72	0.6	0.74	1.88	0.59	1.41	0.74	0.88	0.81	0.53	0.76	0.98	2.12	1.18	0.48	0.71	0.39	0.17	0.64	0.82	0.88	0.38	0.25	1.4	0.35	0.16	0.78	4.01	3.25	1.12	1.11	0.37	1.06	0.91	2.35	0.85	1.46	0.22	2.23	1.91	0.51
ENSG00000249955.1	0.07	0	0.05	0	0	0	0.07	0.16	0	0	0.04	0	0.08	0.06	0	0	0	0.03	0.03	0	0	0	0	0	0.09	0	0.05	0.1	0.16	0.04	0	0	0	0.19	0.08	0	0.43	0.05	0.08	0.05	0.04	0.04	0.27	0.25	0.53	0	0.2	0.12	0.1
ENSG00000272523.1	0.89	0.7	1.01	1.23	1.97	0.96	0.61	0.86	0.48	0.72	1.07	1.45	0.2	0.47	0.62	0.39	0.67	0.54	0.76	0.67	1.12	0.57	1.05	1.13	0.63	0.34	1.44	0.13	0.47	0.54	0.35	0.55	0.21	0.41	0.87	0.27	0.31	0.66	0.16	0.6	0.76	0.24	0.38	0.38	0.78	0.29	0.26	0.48	0.85
ENSG00000248554.1	0.24	0.21	0.82	0.13	0.41	0.21	0.17	0	0.28	0.2	0.22	0.15	0.23	0.14	0.11	0.15	0.14	0.13	0.42	0.31	0.53	0.34	0.53	0.17	0.34	0.07	0.09	0.15	0.12	0.17	0.07	0	0.19	0.03	0	0	0	0.27	0.28	0.18	0.43	0	0.16	0	0.07	0.13	0.14	0.14	0.18
ENSG00000230724.8	0.25	0.21	0.42	0.49	0.66	0.35	0.1	0.16	0.13	0.22	0.14	0.32	0.17	0.14	0.15	0.17	0.1	0.17	0.12	0.33	0.57	0.37	0.58	0.33	0.34	0.12	0.26	0.36	0.14	0.31	0.16	0.26	0.17	0.39	0.24	0.22	0.1	0.39	0.34	0.4	0.51	0.4	0.29	0.23	0.13	0.58	0.16	0.2	0.14
ENSG00000261779.1	0.85	1.98	1.42	0.35	2.37	1.3	1.38	1.5	0.9	0.97	1.24	1.53	1.73	1.46	1.32	0.82	0.8	1.66	1.17	1.19	1.08	1.34	1.59	1.75	1.49	1.43	1.82	2.81	1.31	1.84	1.02	1.06	1.53	0.69	1.44	1.05	0.52	0.89	1.01	1.14	1.61	1.01	0.99	0.8	0.92	1.23	1.4	0.63	1.37
ENSG00000234705.1	0.23	0.18	0.26	0	0.64	0.09	0.06	0.07	0	0.17	0.25	0.06	0.13	0.09	0.13	0.34	0.25	0.16	0.22	0.4	0.36	0.16	0.26	0.34	0.1	0.32	0.3	0.17	0.07	0.14	0.28	0.14	0.17	0.16	0.13	0	0	0.16	0.07	0.39	0.33	0.25	0.06	0.21	0.06	0.15	0	0.1	0.16
ENSG00000261448.1	0.39	0.67	0.5	0.67	0.76	0.79	0.42	0.79	0.62	0.94	0.76	0.62	0.35	0.3	0.39	0.83	0.61	0.84	0.89	0.87	0.48	0.69	0.75	0.67	0.83	0.92	0.35	0.32	0.7	0.85	0.92	0.15	0.52	1.09	0.86	0.67	0.04	0.98	0.86	0.49	0.62	0.2	0.14	0.33	0.26	0.32	0.4	0.56	0.69
ENSG00000176236.6	0.15	0.29	0.26	0.08	0.23	0.21	0.2	0.31	0.18	0.4	0.31	0.23	0.13	0.07	0.22	0.16	0.15	0.18	0.22	0.26	0.13	0.22	0.1	0.39	0.3	0.21	0.39	0.22	0.24	0.28	0.33	0.17	0.23	0.15	0.14	0.15	0.02	0.15	0.2	0.11	0.12	0.1	0.08	0.12	0.06	0.13	0.2	0.26	0.26
ENSG00000205865.4	0	0.02	0	0	0	0	0	0	0	0	0.02	0	0	0	0	0	0	0	0	0	0	0	0	0	0.02	0	0	0	0	0	0	0	0	0	0.02	0	3.38	0.54	0	0.27	0.37	0.14	1.17	0.48	1.64	0	1.72	1.17	0
ENSG00000254990.4	0	0	0	0	0	0.04	0	0.06	0	0.04	0.03	0	0	0	0	0	0.03	0.02	0	0.03	0.05	0	0	0	0.02	0	0	0	0	0	0.02	0.03	0	0	0.03	0	1.02	0.3	0.03	0.2	0.06	0	0.52	0.21	0.62	0	0.73	0.48	0
ENSG00000259952.1	30.39	31.29	33.66	21.71	31.12	48.91	24.64	31.19	31.86	29.65	38.68	21.27	24.76	20	26.82	21.33	28.02	28.5	26.69	33.13	28.61	21.55	24.64	40.05	33.86	29.95	28.05	29.73	30.94	23.15	25.54	19.38	21.8	25.75	22.08	12.42	9.76	35.12	31.57	25.33	27.34	15.39	22.67	21.37	23.92	22.98	18.42	14.86	28.07
ENSG00000261578.1	0.09	0.04	0.03	0.09	0.05	0.02	0.04	0.03	0.04	0.02	0.05	0.04	0.09	0.08	0.02	0.05	0.06	0.03	0.1	0.09	0.06	0.03	0.11	0.04	0.06	0.05	0.06	0.07	0.06	0.05	0.06	0.07	0.09	0.08	0.06	0.01	0.54	0.11	0.06	0.07	0.07	0.13	0.23	0.05	0.12	0.12	0.07	0.12	0.05
ENSG00000272599.2	0.06	0.06	0	0.04	0.08	0.03	0.12	0.12	0.14	0.03	0.07	0.13	0.14	0.07	0.07	0.12	0.04	0.08	0.04	0.12	0.08	0.06	0.02	0.02	0.12	0.13	0.08	0.33	0.07	0.15	0.2	0	0.1	0.15	0.04	0.07	0.22	0.11	0.05	0.19	0.23	0	0.19	0.1	0.33	0.08	0.17	0.19	0.17
ENSG00000260853.1	0.41	0.36	0.54	0.39	0.61	0.38	0.44	0.36	0.29	0.31	0.33	0.58	0.24	0.42	0.48	0.36	0.17	0.31	0.37	0.33	0.87	0.35	0.56	0.23	0.38	0.42	0.37	0.29	0.23	0.22	0.21	0.49	0.44	0.29	0.41	0.39	0.07	0.36	0.42	0.36	0.39	0.19	0.37	0.3	0.23	0.37	0.16	0.18	0.26
ENSG00000260136.4	1.25	1.87	1.12	1.43	1.66	2.12	1.43	1.7	1.88	1.6	1.86	1.9	1.46	1.26	1.43	1.58	1.62	1.56	1.62	1.07	1.17	1.43	1.82	2.61	1.77	1.39	2.13	1.71	1.2	1.78	1.54	1.52	1.37	1.42	1.68	0.79	0.33	1.79	1.61	1.83	1.94	0.49	0.94	0.96	1.27	0.87	0.81	1.16	1.79
ENSG00000268220.1	1.19	1.36	1.35	1.49	1.72	1.02	1.88	1.29	1.26	1.59	1.43	1.36	1.08	1.22	1.67	1.26	1.41	1.15	1.15	1.29	1.28	1.33	1.9	1.31	1.77	0.9	1.38	1.04	1.44	1.27	1.15	1.3	1.09	0.85	1.12	1.57	0.45	1.45	1.27	1.79	1.88	0.72	1.82	1.08	0.78	1.04	1.4	1.09	1.29
ENSG00000248740.4	0	0	0	0	0	0	0	0	0	0	0	0	0	0	0	0	0	0	0	0.04	0	0	0	0	0	0	0	0	0	0	0	0	0	0	0	0	1.52	0.25	0	0.05	0	0.24	0.49	0.09	0.6	0.05	0.45	0.22	0
ENSG00000272933.1	0.61	0.97	0.95	1.2	0.64	0.84	0.66	0.61	0.84	0.85	0.98	0.78	0.92	0.83	0.82	0.81	0.97	0.94	2.56	1.21	1.07	0.98	0.71	1.33	0.69	0.8	0.83	0.82	1.54	0.79	1.14	0.7	0.77	0.78	1	1.86	2.04	1.03	0.82	0.83	0.53	0.31	0.89	1.43	1	0.54	1.2	1.27	0.95
ENSG00000264569.1	0.22	0.06	0	0.05	0.03	0	0.08	0.03	0	0.12	0.06	0	0.06	0	0.06	0	0.06	0.03	0	0.09	0.03	0.04	0	0.02	0.05	0.03	0.07	0	0.03	0	0.03	0.03	0.13	0.05	0	0.1	0.68	0.22	0.03	0.07	0.09	0.15	0.42	0.07	1.28	0.07	0.16	0.14	0
ENSG00000254340.1	1.19	1.16	0.9	1.05	0.9	1.19	1.43	1.12	1.99	0.53	2.35	0.74	1.3	1.26	1.48	1.73	0.89	1.83	0.82	0.82	0.53	1.48	0.84	1.87	1.34	1.33	1.42	0.85	1.56	0.76	0.73	1.22	1.48	0.85	0.84	2.02	3.94	3.1	0.96	1.61	1.8	0.22	1.28	1.19	2.6	0.74	2.11	2.2	1.6
ENSG00000260260.1	10.97	5.55	6.32	9.55	7.53	6.8	3.34	6.15	5.02	5.43	7.46	13.02	9.38	5.55	6.73	4.93	6.6	7.85	6.16	9.09	12.4	5.72	6.76	8.21	7.07	12.7	3.59	3.48	5.34	7.67	4.56	6.64	5.47	6.89	8.47	4.9	2.42	6.05	7.29	6.59	7.19	4.46	3.75	7.69	5.32	4.3	3.22	5.66	8.76
ENSG00000256811.1	0.04	0.09	0	0	0	0	0.13	0.05	0	0	0	0	0	0	0	0	0	0.04	0	0.05	0.05	0	0	0.08	0.04	0	0.12	0	0	0	0	0	0	0.12	0	0.11	183.12	12.18	0	9.29	8.93	1.11	52.74	16.33	52.55	0.06	29.22	22.92	0
ENSG00000185186.7	0.02	0	0	0.04	0	0	0.02	0.02	0	0	0	0.11	0	0.02	0	0	0.02	0	0	0	0	0	0	0	0.02	0	0.03	0	0	0	0	0.02	0	0.02	0.04	0.02	0.66	0.11	0	0.11	0.11	0	0.4	0.66	0	0.03	0.35	0.32	0
ENSG00000262769.1	0	0.14	0	0.05	0	0.04	0	0.03	0.07	0	0.03	0	0	0.04	0.09	0.04	0.06	0	0.05	0	0.03	0.08	0	0.02	0.02	0	0.03	0	0.03	0	0	0.03	0	0	0	0.1	2.27	0.25	0.09	0.36	0.03	0	0.33	0.23	0.9	0.03	0.24	0.42	0.07
ENSG00000231794.4	0.17	0.11	0.11	0.11	0.04	0.14	0.13	0.11	0.11	0.14	0.16	0.04	0.2	0.1	0.18	0.12	0.09	0.14	0.21	0.03	0.09	0.04	0.03	0.1	0.1	0.03	0.19	0.17	0.17	0.09	0.1	0.07	0.05	0.09	0.1	0.28	0.16	0.14	0.15	0.15	0.09	0.02	0.13	0.14	0.19	0.1	0.16	0.16	0.13
ENSG00000265254.1	0.63	0.79	0.18	0.22	0.47	0.79	0.27	0.63	0.48	0.29	0.47	0.17	0.36	0.19	0.59	0.17	0.08	0.4	0.22	0.14	0.25	0.56	0.4	0.97	0.33	0.47	0	0.12	0.96	0.43	0.15	0.24	0.11	0.65	0.17	0.49	2.76	0.58	0.47	0.21	0.72	0.3	0.79	0.86	1.76	0	1	0.89	0.21
ENSG00000237767.1	0	0	0	0	0	0	0	0	0	0.04	0.03	0	0	0	0	0	0	0.02	0	0	0	0	0	0.02	0	0.03	0	0	0	0	0	0	0	0	0	0	3.54	0.21	0	0.29	0.36	0	0.66	0.19	0.43	0	0.7	0.53	0
XLOC_091231	0.02	0.03	0.13	0.02	0.08	0.15	0.17	0.01	0.04	0.06	0.06	0.05	0.02	0.03	0.03	0.03	0.05	0.03	0.11	0.07	0.11	0.12	0.13	0.13	0.12	0.05	0.24	0.24	0.07	0.08	0	0.16	0.02	0.08	0.11	0	0.28	0.1	0.09	0.14	0.17	0.01	0.09	0.06	0.13	0.06	0.09	0.13	0.1
ENSG00000232645.4	0.19	0.2	0.06	0.14	0.11	0.12	0.07	0.26	0.15	0.11	0.08	0.25	0	0.12	0.12	0.16	0.12	0.25	0.14	0.39	0.24	0.11	0.04	0.19	0.47	0	0	0.06	0	0.05	0.15	0.05	0.14	0	0.12	0	0	0.25	0.09	0.1	0.3	0	0.04	0.09	0	0.1	0.06	0.03	0.03
ENSG00000273226.1	0.68	0.45	0.21	0.66	0.5	0.66	0.66	0.08	0.48	0.58	0.9	0.35	0.9	0.32	0.5	0.36	0.68	0.63	0.27	0.57	0.67	0.81	0.96	0.66	1	0.04	0.37	0.53	0.37	0.43	0.38	0.44	0.31	0.23	0.58	0.53	0.1	0.96	0.89	1.53	1.1	0.34	0.58	0.21	0.15	0.74	0.23	0.3	0.68
ENSG00000227392.1	0.02	0.02	0	0	0.02	0	0	0	0.02	0.03	0	0.06	0.04	0.01	0.02	0.03	0	0.02	0.12	0	0.14	0.12	0	0.18	0.01	0	0	0	0.06	0	0.05	0	0.02	0	0.26	0.02	7.01	0.75	0	0.51	0.61	0.09	3.09	1.48	3.91	0	2.36	2.6	0
ENSG00000260265.1	1.11	0.6	0.82	0.23	0.35	0.76	1.07	0.51	0.77	0.76	0.98	1.02	0.74	0.36	1.01	0.93	0.71	0.83	0.87	1.03	1.14	1.12	0.69	1.38	0.6	0.56	1.66	1.11	0.83	1.38	0.85	0.52	0.85	1.23	0.81	0.03	0.14	0.63	1.15	1.43	1.78	0.27	0.12	0.24	0.32	2.03	0.24	0.93	1.01
ENSG00000259357.2	9.62	10.95	11.76	10.05	13.91	9.85	14.34	10.41	12.05	10.87	14.41	13.34	12.02	12.74	12.29	11.6	9.9	9.17	15.44	13.43	10.44	10.62	16.48	12.63	14.13	16.67	14.67	12.26	17.21	12.66	19.01	13.91	17.73	13.88	9.3	11.01	52.04	15.34	10.98	15.21	19.31	4.7	28.42	18.22	30.89	12.74	27.79	25.17	12.94
ENSG00000251164.1	0.03	0	0.05	0	0	0	0	0	0	0	0	0	0	0	0	0	0	0	0.1	0.12	0.04	0.05	0	0.03	0	0	0	0	0.12	0	0.03	0.09	0.13	0.06	0	0	49.42	1.41	0	2.07	2.75	1.35	8.91	2.83	3.31	0.05	9.02	1.43	0.03
ENSG00000261359.2	4.78	6.12	8.62	1.64	8.12	5.69	3.02	5.19	4.9	4.69	5.77	4.55	5.33	4.11	3.73	5.47	5.3	4.13	5.25	6.82	8.4	3.17	4.76	6.13	3.18	5.7	3.06	2.17	4.2	5.98	4.59	3.9	3.74	5.38	4.27	1.4	0.73	6.74	7.65	3.28	5.99	3.41	2.98	3.49	1.78	0.9	3.63	4.47	4.8
ENSG00000267390.1	0.37	0.52	0.48	0.64	0.3	0.27	0.82	0.28	0.24	0.36	0.46	0.4	0.57	0.6	0.32	0.36	0.45	0.44	0.54	0.34	0.21	0.18	0.19	0.31	0.47	0.32	0.26	0.3	0.4	0.15	0.34	0.37	0.31	0.09	0.43	0.7	0.85	0.37	0.38	0.27	0.17	0.16	0.47	0.96	0.62	0.16	0.47	0.52	0.45
XLOC_018323	0.18	0.23	0.13	0.25	0.12	0.14	0.26	0.1	0.14	0.09	0.15	0.1	0.19	0.19	0.1	0.17	0.16	0.12	0.43	0.19	0.12	0.12	0.11	0.22	0.2	0.04	0.02	0.07	0.2	0.08	0.22	0.21	0.04	0.28	0.14	0.1	0	0.21	0.05	0.14	0.08	0.06	0.11	0.03	0.03	0.18	0.08	0.05	0.13
ENSG00000280111.1	1.82	2.47	1.77	0.82	1.88	2.97	2.91	2.72	2.55	2.8	2.78	3.9	1.9	2.36	2.54	2.05	2.35	1.95	2.01	1.77	1.99	2.13	1.33	3.15	1.75	3.39	1.68	3.98	3.04	4.58	1.21	2.44	2.03	2.35	4.13	0.87	5.85	1.75	1.5	3.61	1.42	0.64	2.4	4.1	2.01	2.31	2.93	4.39	2.39
ENSG00000234793.1	4.1	3.18	1.88	1.29	3.77	1.92	1.28	1.46	1.46	1.11	1.46	3.18	0.8	1.14	1.35	0.72	1.64	1.43	1.63	1.11	3.13	1.07	2.32	0.93	0.87	0.41	1.2	1.82	1.62	1.59	1.11	1.08	1.41	0.69	3.2	0.43	0.44	1.49	1.24	1.25	4.38	0.69	1.5	0.77	1.27	2.62	0.86	1.12	0.9
ENSG00000246090.5	0.12	0.17	0.12	0.14	0.06	0.11	0.15	0.09	0.07	0.12	0.07	0.06	0.13	0.18	0.1	0.1	0.13	0.09	0.07	0.06	0.05	0.04	0.04	0.07	0.11	0.03	0.12	0.07	0.07	0.08	0.02	0.18	0.09	0.05	0.14	0.15	4.37	0.28	0.01	0.28	0.2	0.04	1.41	0.34	2.12	0.05	0.78	0.47	0.11
ENSG00000259352.1	1.78	1.97	1.03	1.01	3.2	2.87	2.77	2.44	1.92	1.81	2.2	2.71	2.93	3.08	3.1	2.18	2.48	2.2	6.03	3.94	2.86	2.39	3.53	1.89	8.14	10.3	8.34	7.76	5.71	13.92	7.55	2.38	6.61	7.88	2.43	0.51	31.6	7.07	2.82	8.36	6.71	3.43	16.73	14.66	23.47	5.59	12.86	11.94	2.81
ENSG00000265907.1	0.48	1.05	0.58	0.5	0.61	0.77	1.38	1.08	1.05	1.23	1.29	0.34	1.09	1.03	1.05	1.51	0.87	1.11	1.06	0.26	0.5	0.87	0.23	1.01	0.9	0.86	0.76	0.81	0.6	0.44	1.87	0.87	0.69	0.75	0.74	0.67	4.3	0.76	0.48	1.31	0.52	0.15	0.91	1.4	1.97	0.27	0.91	0.91	1.42
ENSG00000253428.1	0.04	0.04	0	0	0	0.06	0	0	0	0	0.04	0	0	0	0.04	0	0	0.14	0	0.22	0.04	0	0.13	0	0.19	0.08	1.12	0	0	0.32	0	0.14	0.61	0.03	0	0	0.88	0.46	0.27	0.15	0.13	0.08	0.43	0.14	0.66	0.25	0.12	0.25	0.03
ENSG00000235200.1	0	0	0	0	0	0.07	0	0	0	0	0	0.05	0	0.04	0	0	0	0	0	0	0	0	0	0	0	0	0	0	0	0	0	0	0	0	0	0	4.45	0.83	0	0.26	0.22	0.31	1.5	1.04	2.95	0	1.25	3.7	0
ENSG00000259347.4	0.1	0	0.24	0	0.08	0.04	0.08	0.06	0.04	0	0.09	0.06	0	0.13	0.06	0.08	0.03	0	0	0.03	0.08	0	0.15	0	0.02	0.17	0.03	0.04	0	0	0	0.03	0	0	0	0.03	1.69	0.21	0.03	0.14	0.15	0.14	0.7	0.25	0.91	0.27	0.5	0.22	0.05
ENSG00000249379.1	0.04	0.07	0.05	0	0.07	0.05	0.07	0.08	0.05	0.1	0.08	0.04	0.08	0.06	0.08	0.1	0.08	0.07	0.07	0.08	0	0.05	0.04	0.03	0.12	0.08	0.14	0.11	0.12	0.09	0.21	0.04	0.14	0.07	0.04	0.09	0.2	0.05	0.08	0.1	0.08	0	0.1	0.13	0.15	0.09	0.18	0.06	0.06
ENSG00000266258.1	0.05	0.05	0.04	0.04	0.07	0.04	0.05	0.05	0.03	0	0.03	0.08	0.05	0.12	0.03	0	0.03	0.04	0.09	0	0.05	0.03	0	0.06	0.04	0	0.03	0.04	0	0.03	0.05	0.12	0.05	0.07	0.13	0	0.82	0.06	0.06	0.06	0.11	0.03	0.2	0.17	0.08	0	0.27	0.28	0.09
ENSG00000257681.1	0.04	0.08	0.08	0.51	0.06	0.06	0.07	0.08	0.05	0.08	0.12	0.1	0.13	0.03	0.08	0.05	0.06	0.12	0.03	0.04	0.02	0.18	0.06	0.06	0.09	0.06	0.05	0.03	0.06	0.02	0.07	0.09	0.05	0.03	0.12	0.07	0.28	0.32	0.07	0.2	0.19	0.06	0.24	0.22	0.68	0.1	0.14	0.15	0.08
ENSG00000273253.2	1.11	1.35	1.37	1.08	2.12	0.98	1.06	1.28	1.11	1.26	1.23	2.31	1.07	0.81	1.05	0.9	1.16	1.1	1.13	1.54	2.41	1.02	1.5	1.15	0.81	1.71	0.88	1.45	1.35	1.13	0.84	0.97	0.83	0.75	1.12	1.31	0.56	1.05	0.92	1.52	0.86	0.77	0.87	1.57	0.53	1.54	1.12	1.04	0.79
ENSG00000251409.1	0.04	0	0	0	0	0	0	0	0	0	0	0	0	0	0	0	0.05	0	0	0.05	0	0	0	0	0	0	0	0	0	0	0	0	0	0	0	0.05	5.34	0.87	0	0.58	0.34	0.37	2.6	2.35	4.32	0	3.12	3.65	0
ENSG00000269125.1	0	0	0	0	0	0	0	0	0	0	0	0	0	0	0.11	0.15	0	0	0	0	0	0	0	0	0	0	0	0	0	0	0	0	0	0	0	0	2.2	0.14	0	0.14	0.12	0	1.63	0.39	1.28	0.14	0.97	0.63	0
ENSG00000272625.1	0.49	0.68	0.61	0.3	0.65	0.5	0.92	0.74	0.73	0.67	1	0.61	0.68	0.66	0.76	0.82	0.78	0.93	0.69	0.28	0.42	0.54	0.24	0.64	0.76	0.7	0.49	0.52	0.34	0.39	1.19	0.57	0.41	0.62	0.44	0.4	3.04	0.58	0.93	0.73	0.46	0.15	1.03	1.34	1.17	0.11	0.69	0.72	0.93
ENSG00000255050.1	6.51	7.66	10.17	3.52	10.8	7.32	5.4	5.19	7.2	5.53	7.14	9.65	4.97	7.11	6.39	4.67	3.99	5.99	8.84	5.91	8.89	4.86	8.24	7.32	0.89	8.36	1.81	3.24	4	6.38	5.08	7.08	5.42	8.08	5.34	1.51	3.42	8.01	6.59	5.98	12.99	3.81	3.59	5.02	2.4	4.99	2.33	5.56	5.09
ENSG00000183250.10	0.11	0.1	0.11	0.19	0.07	0.08	0.12	0.14	0.1	0.14	0.1	0.08	0.19	0.08	0.09	0.13	0.1	0.1	0.18	0.11	0.09	0.12	0.05	0.1	0.08	0.15	0.24	0.15	0.13	0.04	0.02	0.09	0.06	0.02	0.09	0.15	0.14	0.05	0.03	0.1	0.06	0.05	0.16	0.21	0.24	0.12	0.25	0.07	0.08
ENSG00000272092.1	0.09	0.15	0.21	0.03	0.09	0.16	0.1	0.12	0.17	0.18	0.12	0.15	0.28	0.19	0.17	0.13	0.15	0.11	0.17	0.1	0.22	0.08	0.06	0.25	0.07	0.15	0.3	0.21	0.18	0.06	0.1	0.07	0.12	0.13	0.12	0.13	0	0.05	0.17	0.17	0.12	0.06	0.08	0.02	0.12	0.14	0.09	0.07	0.24
ENSG00000261829.1	0.23	0.14	0.24	0.06	0.13	0.05	0.03	0.19	0.22	0.1	0.18	0.18	0	0.05	0.1	0.09	0.21	0.33	0.06	0.07	0.03	0.18	0.11	0.19	0.08	0.18	0.33	0	0.11	0	0.41	0.08	0.03	0.03	0.14	0	0.98	0.22	0.04	0	0.22	0.14	0.34	0.16	0.35	0.08	0.27	0.11	0.15
ENSG00000251165.4	0.01	0.01	0.01	0.01	0	0.01	0.02	0.02	0	0.01	0.01	0.01	0	0.01	0.02	0.02	0.02	0	0.03	0.03	0.01	0	0.01	0.02	0	0	0.01	0.02	0.01	0.04	0.44	0.01	0	0.09	0.02	0	2.07	0.3	0	0.18	0.14	0.09	0.69	0.39	1.24	0	0.57	0.83	0.01
ENSG00000259974.2	1.54	0.94	0.39	0.26	0.61	1.2	2.01	2.27	2.46	1.57	1.42	8.73	1.71	0.73	2.76	0.48	1.03	1.84	3.31	0.6	2.58	2.95	0.22	3.47	0.42	0.17	3.86	0.17	2.72	0.47	1.66	0.69	0.5	0.23	12.11	0.02	8.36	0.98	0.29	1.2	0.54	0.06	2.09	2.1	4.42	0.44	1.77	3.43	1.86
ENSG00000262049.1	1.97	1.87	2.2	2.41	5.02	2.35	1.4	2.29	1.75	1.68	1.95	2.82	1.73	1.93	1.79	1.81	2.48	1.74	1.9	2.23	4.32	1.71	3.35	1.71	1.49	2.18	2.79	1.94	1.94	1.7	1.34	1.88	2	1.54	1.89	1.82	0.57	2.07	2.98	3.05	3.07	1.84	1.45	1.82	1.94	1.77	2.5	1.96	1.84
ENSG00000203993.4	1.4	1.16	1.15	1.44	1.11	1.15	1.07	1.54	1.16	0.9	1.35	1.57	1.08	0.89	1.06	1.08	0.97	1.13	1.09	1.72	0.98	0.99	1.23	1.11	0.84	0.91	1.22	0.98	0.83	1.06	1.14	1.26	0.95	0.93	1.24	1.24	0.44	1.41	0.81	0.92	1.56	0.71	0.83	1.23	0.78	0.75	0.69	0.64	1
ENSG00000243694.2	0	0	0	0	0	0.05	0	0	0	0	0.04	0	0	0	0	0	0	0	0	0	0	0	0.04	0	0.11	0	0.13	0.05	0	0	0.06	0	0	0	0	0	2.55	0.18	0	0.04	0.04	0.04	0.37	0.2	1.24	0	0.19	0.49	0
ENSG00000264672.4	0.22	0.17	0.09	0.14	0.16	0.09	0.17	0.2	0.12	0.18	0.16	0.29	0.11	0.13	0.2	0.07	0.13	0.11	0.33	0.31	0.14	0.09	0.14	0.15	0.19	0.13	0.37	0.35	0.27	0.2	0.17	0.18	0.09	0.1	0.2	0.59	0.46	0.22	0.43	0.17	0.15	0.11	0.42	0.3	0.51	0.16	0.41	0.33	0.19
ENSG00000235016.1	1.81	1.48	1.73	1.67	1.63	1.6	1.47	1.32	1.35	1.45	1.26	1.58	1.5	1.45	1.76	1.49	1.3	1.59	1.65	1.98	1.71	1.07	0.94	1.35	1.22	0.87	1.06	0.86	1.23	1.1	1.25	1.28	1.04	1.14	1.43	1.74	0.5	2.09	1.24	1.37	1.59	0.63	0.84	0.96	0.75	1.06	0.92	1.09	1.29
ENSG00000260886.1	0	0.02	0	0	0.07	0	0.11	0.1	0.09	0.03	0.02	0.07	0.05	0.05	0	0.16	0.05	0.02	0.02	0.03	0	0.06	0	0.02	0.02	0	0.06	0	0	0.03	0.02	0.11	0	0.04	0	0	41.14	1.89	0	0.33	1.02	0.26	10.84	2.2	6.37	0	3.84	6.68	0.02
ENSG00000270100.1	0.11	0.03	0.09	0.16	0.03	0.09	0.08	0	0	0.08	0	0.12	0	0.09	0.12	0.08	0.15	0.11	0.08	0.07	0.15	0.08	0.06	0.1	0.02	0.03	0	0.04	0.03	0.1	0.03	0.04	0.05	0	0	0.07	1.02	0.23	0.1	0.04	0.07	0.09	0.9	0.17	0.28	0	0.47	0.43	0.03
ENSG00000269680.1	0.26	0.15	0.17	0.21	0.23	0	0.22	0.23	0.12	0.04	0.22	0.21	0.13	0.16	0.09	0.29	0.18	0.13	0.38	0.23	0.27	0.08	0.25	0.17	0.28	0.22	0.07	0.08	0.13	0.03	0.25	0.35	0.19	0.18	0.03	0.17	0	0.27	0.1	0.15	0.29	0.09	0.11	0.07	0.03	0.11	0.05	0.14	0.1
ENSG00000267257.1	0.17	0.13	0.09	0.1	0.08	0.12	0.28	0.18	0.11	0.12	0.16	0.07	0.28	0.05	0.07	0.29	0.03	0.13	0.14	0.04	0.05	0.08	0.14	0.04	0.06	0.32	0.07	0.19	0.07	0	0.05	0.04	0.11	0.02	0.02	0.37	0.49	0.05	0.07	0.1	0.01	0.02	0.36	0.48	0.07	0.05	0.48	0.27	0.2
ENSG00000259172.1	2.48	3.26	2.84	1.07	2.27	4.25	3.22	3.77	3.4	2.5	3.74	2.47	3.16	2.82	2.93	2.69	2.7	2.48	1.82	0.89	2.07	1.91	0.68	3.76	2.28	1.14	2.42	1.47	2.45	1.84	0.25	2.62	1.17	0.88	2.28	0.13	13.93	1.62	0.86	1.22	2.19	0.75	4.82	2.84	4.37	1.34	6.02	5.99	2.85
ENSG00000255301.1	0.03	0.06	0.09	0.1	0.06	0.04	0.03	0.03	0	0.04	0.06	0.18	0	0.05	0	0.04	0.03	0.05	0.11	0.26	0.12	0.04	0.06	0.02	0.14	0.06	0.04	0.3	0.13	0.03	0.17	0.14	0	0.05	0.09	0.35	0.55	0.15	0.03	0.15	0.06	0.03	0.41	0.03	0.19	0.15	0.4	0.21	0.05
ENSG00000225484.5	0.21	0.22	0.21	0.19	0.22	0.21	0.19	0.21	0.23	0.22	0.29	0.21	0.27	0.25	0.2	0.23	0.25	0.23	0.21	0.22	0.24	0.21	0.16	0.26	0.2	0.12	0.16	0.29	0.3	0.27	0.36	0.28	0.15	0.3	0.32	0.17	0.09	0.25	0.21	0.22	0.14	0.12	0.17	0.16	0.15	0.29	0.17	0.21	0.28
XLOC_001057	1.7	1.73	1.98	2.23	0.94	1.35	1.66	1.5	0.75	1.21	1.62	1.6	1.64	1.74	1.77	1.19	1.46	1.93	2.14	1.77	1.95	0.78	1.17	2.27	1.5	0.66	0.71	0.74	1.91	0.87	1.67	0.96	2.14	1.16	1.49	1.55	0.15	1.26	2.74	1.55	2.19	0.53	0.89	0.8	0.6	0.5	1.22	1.19	1.64
ENSG00000270504.1	0.19	0.44	0.2	1.18	0.41	0.36	0.27	0.37	0.38	0.39	0.38	0.31	0.13	0.43	0.28	0.26	0.34	0.22	0.6	0.92	0.84	0.52	0.57	0.34	0.34	0.34	0.53	0.36	1.04	0.2	0.17	0.31	0.54	0.43	0.3	1.65	4.76	0.9	1.7	0.43	0.59	0.11	0.9	1.48	1.32	0.17	1.68	2.58	0.18
ENSG00000258824.2	0.57	0.52	0.53	0.52	0.74	0.43	0.73	0.76	0.62	0.57	0.7	1.03	0.57	0.89	0.72	0.51	0.87	0.39	0.81	1.55	1.07	0.3	0.87	0.48	2.4	2.38	2.64	1.32	1.23	1.5	1.77	0.83	1.28	1.17	0.54	0.57	5.73	1.9	0.88	1.86	1.29	0.34	4.08	2.05	3.04	1.66	2.47	1.74	0.83
ENSG00000274213.1	0.28	0.88	0.42	0.31	1.74	0.17	0.22	0.7	0.15	0.82	0.24	1.45	0.51	0.23	0.42	0.57	1.01	0.21	0.21	0.39	1.28	0.4	0.63	0.42	0.51	0.61	0.22	0.08	0.39	0.54	0.44	0.28	0.21	0.51	0.55	0.41	0	0.45	0.86	0.45	1.34	0.18	0.32	0.2	0.12	0.29	0.23	0.42	0.35
ENSG00000224043.6	0.17	0.16	0.16	0.28	0.09	0.26	0.44	0.22	0.23	0.35	0.14	0.07	0.24	0.1	0.32	0.15	0.14	0.16	0.24	0.12	0.13	0.09	0.14	0.16	0.11	0.19	0.19	0.06	0.27	0.21	0.08	0.13	0.33	0.2	0.14	0.5	1.23	0.23	0.23	0.14	0.24	0	0.61	0.21	0.91	0.17	0.49	0.48	0.35
ENSG00000246174.6	0.47	0.26	0.36	0.81	0.31	0.48	0.43	0.54	0.48	0.39	0.62	0.38	0.4	0.42	0.44	0.55	0.47	0.5	0.81	0.57	0.31	0.61	0.38	0.56	0.54	0.59	0.37	0.45	0.55	0.43	0.49	0.31	0.29	0.61	0.57	0.58	0.91	0.49	0.5	0.49	0.36	0.18	0.58	0.6	0.64	0.24	0.57	0.62	0.43
ENSG00000268015.1	0.92	0.67	0.81	1.18	1.1	0.88	0.59	0.91	0.75	0.71	0.85	1.12	0.68	0.66	0.63	0.78	0.74	0.76	0.99	0.98	1.14	0.81	0.93	0.81	1.09	1.09	0.76	0.8	1.11	0.78	0.88	0.73	0.68	0.97	0.72	0.62	0.26	0.72	1.17	0.96	0.81	0.2	0.68	0.69	0.72	0.84	0.71	0.77	0.57
ENSG00000261385.1	26.09	30.32	32.42	8.04	55.43	17.54	19.6	18.53	22.63	17.68	30.8	49.36	20.09	19.61	20.81	25.36	21.76	20.9	15.79	15.48	43.5	24.45	44.17	24.59	34.59	16.36	19.98	17.38	14.84	11.52	9.44	22.05	14.42	19.9	23.76	0.13	1.05	25.29	19.66	16.21	40.71	7.78	14.09	6.84	9.06	15.19	5.77	7.19	19.6
ENSG00000262801.4	0.03	0.03	0	0	0	0	0.02	0	0	0	0	0.03	0	0	0.05	0.04	0	0	0	0.03	0.05	0	0	0.04	0.02	0	0	0.04	0	0	0.02	0.13	0	0	0	0	0.42	0.17	0.18	0	0.09	0.03	0.12	0.12	0.25	0.13	0.21	0.21	0
ENSG00000261012.2	0	0.01	0	0	0	0	0	0	0	0	0	0.01	0	0	0	0.02	0	0	0.01	0	0	0	0	0.01	0	0	0	0	0	0	0	0	0	0	0	0	4.68	0.64	0	0.23	0.51	0.16	2.73	0.75	1.04	0	1.86	1.42	0
ENSG00000240889.1	5.71	6.16	7.15	5.88	9.52	6.04	4.94	5.05	6.25	5.82	7.24	8.62	6.11	6.06	5.87	6.64	5.97	5.69	5.42	5.13	8.54	5.18	7.16	7.71	4.75	4.75	6.62	6.09	5.2	5.03	3.88	7.08	6.21	6.76	6.34	3.45	3.03	4.27	9.78	4.02	8.81	3.23	4.43	4.77	4.1	6.75	5.23	3.68	6.13
ENSG00000261691.1	7.52	10.64	12.22	5.58	11.22	13.85	6.07	11.16	8.71	8.94	9.87	11.38	7.49	5.98	5.76	6.56	8.09	7.61	6.52	11	16.2	9.43	8.38	9.48	6.77	9.13	7.68	9.08	9.14	7.45	7.4	7.26	8.64	7.76	5.95	2.31	1.63	12.87	17.85	11.83	10.15	5.79	5.3	9.37	8.53	7.14	5.64	6.15	9.41
ENSG00000259417.2	0.03	0.06	0.03	0.07	0.01	0.03	0.04	0.06	0.03	0.06	0.03	0.04	0.03	0.05	0.05	0.09	0.04	0.04	0.01	0	0.01	0.02	0	0.04	0.01	0	0	0.01	0.07	0.01	0	0.07	0.01	0.01	0.01	0.1	1.08	0.13	0	0.07	0.05	0.05	0.25	0.17	0.56	0.01	0.29	0.28	0.05
ENSG00000260934.1	4.04	4.61	5.79	6.61	5.28	3.22	5.81	4.77	3.99	4.48	5.21	4.98	5.85	4.12	5.01	5.95	3.74	5.05	3.33	2.68	6.49	4.81	6.29	4.99	4.27	3.8	2.8	3.24	4.15	1.71	4.59	5.3	2.65	3.15	3.77	2.81	0.79	3.28	6.11	3.7	6.52	1.97	3.2	3.08	1.45	1.99	1.91	1.59	5.91
ENSG00000230325.1	0.51	0.66	0.53	0.51	0.43	0.54	0.73	0.81	0.59	0.75	0.56	0.43	0.36	0.93	0.68	0.46	0.5	0.55	0.67	0.27	0.16	0.5	0.4	0.53	1.01	0.6	0.71	0.53	0.46	0.53	0.58	0.59	0.97	0.51	0.77	0.97	0.97	0.69	0.42	0.9	0.4	0.38	0.83	0.86	0.6	0.31	0.81	0.79	0.86
ENSG00000260418.1	0.73	0.27	0.31	0.19	0.73	0.56	0.2	0.59	0.35	0.38	0.68	0.79	0.6	0.72	0.5	0.38	0.44	0.63	0.94	0.54	0.54	0.52	0.52	0.44	0.6	0.28	0.4	0.16	0.66	0.44	0.36	0.45	0.54	0.76	0.9	0	0.21	1.12	0.37	0.56	0.41	0.61	0.4	0.06	0.45	0.54	0.34	0.3	0.28
ENSG00000257808.1	0.85	0.68	0.55	1.19	0.41	1.05	0.36	0.64	0.6	0.47	0.49	0.74	0.65	0.66	0.91	0.47	0.65	0.41	0.69	0.56	0.63	0.52	0.41	0.72	0.4	0.09	1.14	0.3	0.61	0.39	0.2	0.85	0.42	0.45	0.75	1.14	2.78	1.31	0.38	1.14	1.2	0.26	2.35	1.56	2.77	0.21	1.76	1.86	0.33
ENSG00000225377.4	1.36	0.98	1	0.94	1.25	1.06	1.28	1.59	1.24	1.17	1.43	1.01	1.32	1.23	1.41	1.57	2.39	1.54	0.65	1.76	0.44	0.85	1.27	1.33	1.47	0.82	0.51	1.16	0.44	0.38	2.18	1.27	0.8	1.8	1.16	0.82	0.12	1.79	0.47	1.74	3.7	0.31	0.78	0.99	0.29	1.27	0.4	0.28	1.71
ENSG00000224424.7	0.52	0.74	0.6	0.32	0.39	1	0.49	0.74	0.61	0.57	0.79	0.43	0.45	0.39	0.58	0.54	0.53	0.53	0.55	1.22	0.66	0.45	0.38	1.13	0.58	0.59	0.25	0.7	0.6	0.5	0.76	0.4	0.4	0.67	0.53	0.33	0.26	1.28	0.61	0.67	0.66	0.27	0.26	0.59	0.35	0.41	0.33	0.36	0.79
ENSG00000189316.3	0.37	0.12	0.17	0.27	0.07	0.2	0.09	0.23	0.12	0.22	0.08	0.2	0.17	0.1	0.43	0.11	0.16	0.29	0.1	0.04	0.17	0.1	0.12	0.22	0.03	0.06	0.07	0.33	0.19	0.09	0.16	0.05	0.47	0.05	0.36	0.11	0	0	0.17	0.05	0.06	0.02	0.02	0.04	0	0.02	0	0.08	0.07
ENSG00000230623.2	0	0	0	0	0	0	0.04	0.04	0	0	0	0	0	0	0	0	0	0.04	0	0	0	0	0	0	0	0.08	0	0.06	0	0	0	0	0	0	0	0	1.84	0.36	0	0.05	0	0	0.66	0.14	0.33	0	0.54	0.16	0
ENSG00000249906.1	0.06	0.13	0.19	0.73	0.1	0.24	0.06	0.13	0.06	0.09	0.1	0.31	0.22	0.1	0.03	0.23	0.02	0.13	0.09	0.27	0.22	0.29	0	0.09	0.24	0.03	0	0.07	0.17	0.04	0.06	0.14	0	0.03	0.05	0.88	0.55	0.41	0.15	0.17	0.22	0.09	0.38	0.37	0.61	0	0.71	0.45	0.04
ENSG00000256073.3	0.96	0.98	0.67	1.08	1.08	1.18	0.87	1.22	0.95	1	1.15	0.63	0.96	0.44	0.5	0.74	1.12	0.98	0.6	1.08	1.27	1.36	1.47	1.05	0.78	0.63	0.99	1.01	0.84	0.4	0.5	0.55	0.53	0.62	1.22	0.83	0.51	0.91	0.92	0.91	2.45	0.45	0.63	0.93	0.64	0.73	0.48	0.59	1.27
ENSG00000265399.1	0.11	0.15	0.12	0.3	0.15	0.2	0.29	0.11	0.18	0.15	0.14	0.09	0.08	0.15	0.17	0.32	0.09	0.24	0.25	0.09	0.15	0.17	0.21	0.23	0.23	0.07	0.23	0.26	0.09	0.08	0.16	0.12	0.21	0.09	0.13	0.31	1.06	0.19	0.25	0.33	0.18	0.02	0.52	0.21	0.38	0.16	0.23	0.15	0.13
ENSG00000272688.1	0.28	0.24	0.09	0.68	0.2	0.3	0.55	0.32	0.35	0.54	0.34	0.12	0.19	0.18	0.24	0.45	0.33	0.29	0.27	0.16	0.15	0.36	0.16	0.26	0.42	0.12	0.4	0.46	0.1	0	0.22	0.25	0.38	0.16	0.15	0.35	1.79	0.31	0.47	0.42	0.29	0.21	0.81	0.17	0.83	0.33	0.21	0.21	0.28
ENSG00000240449.1	4.75	5.27	5.47	3.67	5.64	8.53	2.77	7.09	4.67	5.74	7.26	5.39	3.55	3.04	3.48	4.43	5.1	4.43	3.84	7.13	6.16	4.39	5.52	5.94	4.72	6.07	10.19	9.3	6.25	7.53	3.73	2.64	4.37	4.18	4.55	1.74	1.02	6.99	7.8	6.26	7.22	3.44	4.79	5.82	7.69	7.56	4.26	3.92	4.28
ENSG00000261845.2	1.57	1.48	1.65	1.6	1.84	1.25	1.77	1.1	1.33	1.2	1.2	1.43	1.76	1.39	1.18	1.58	1.67	1.03	1.15	1.13	1.74	1.23	1.5	1.34	1.25	1.54	1.81	1.58	1.78	2.14	1.73	1.7	1.14	2.07	1.07	1.81	0.45	1.12	1.42	2.44	1.58	1.28	1.14	1.87	1.47	1.64	1.33	0.96	1.69
ENSG00000280191.2	0	0.03	0.04	0.05	0	0.04	0	0.03	0	0	0.03	0	0	0	0	0	0	0	0.03	0	0.06	0.04	0	0	0	0.09	0.04	0.04	0.09	0.03	0.03	0.1	0	0	0	0.1	1.01	0.11	0.06	0.33	0.16	0.03	0.31	0.56	0	0	0.18	0.18	0.02
ENSG00000255857.4	4.97	5.48	6.59	6.03	6.9	5.51	4.22	5.73	5.86	5.02	6.44	6.84	4.08	3.94	4.04	5.41	4.66	4.1	6.53	5.02	7.62	5.79	5.37	5.01	2.37	6.13	4.06	3.8	4.75	4.56	2.94	4.32	2.47	5.45	5.19	4.77	1.35	4.59	5.96	5.03	5	2.12	3.04	4.74	2.9	3.17	3.66	4.8	4.99
ENSG00000257453.1	1.16	4.42	2	0.88	2.6	2.2	1.94	3.11	2.23	4.47	1.64	2.07	1.25	2.19	1.36	1.14	2.77	1.58	27.67	16.79	5.92	1.5	5.21	2.19	3.37	13.49	26.04	28.18	11.21	23.25	6.59	1.87	8.95	3.95	2.94	7.61	48.67	11.41	18.1	9.48	6.35	1.1	3.43	31.48	12.41	18.75	14.48	38.68	1.86
ENSG00000237491.7	0.42	0.32	0.3	0.21	0.35	0.22	0.38	0.26	0.28	0.26	0.18	0.4	0.31	0.36	0.55	0.15	0.27	0.38	0.17	0.17	0.23	0.25	0.33	0.34	0.24	0.09	0.31	0.15	0.3	0.1	0.2	0.28	0.4	0.63	0.36	0.19	0.11	0.24	0.12	0.48	0.43	0.18	0.28	0.15	0.15	0.22	0.14	0.07	0.2
ENSG00000233695.2	1.35	1.01	1.09	0.98	1.48	1.73	1.07	1.12	1.29	1.16	1.55	0.74	1.14	1.06	1.43	1.2	1.09	1.32	0.81	1.78	1.06	0.92	1.36	1.35	0.49	1.35	1.32	1.06	0.93	2.14	1.3	0.8	2.12	1.94	1.23	1.32	0.38	1.89	1.67	2.07	1.55	2.57	0.52	1.12	0.84	2	0.61	1.39	1.09
ENSG00000259321.1	0.1	0.05	0.08	0.1	0.08	0.2	0.08	0.12	0.14	0.08	0	0.17	0.12	0.11	0.08	0.15	0.14	0.14	0.07	0.18	0.14	0.07	0.09	0.04	0.06	0.08	0.1	0.08	0.12	0.09	0.03	0.1	0.1	0.07	0.08	0.1	0.04	0.21	0.12	0.07	0.12	0.03	0.05	0.16	0.03	0.14	0.02	0.04	0.12
ENSG00000261687.1	1.39	1.27	1.37	1.28	2.09	1.46	1.61	1.08	1.59	1.18	1.32	2.01	1	1.69	1.38	1.11	1.6	1.35	1.84	1.51	1.3	1.29	1.56	1.54	2.24	1.55	2.31	2.18	1.61	1.55	1.25	1.27	2.16	1.71	1.87	0.72	0.85	1.57	0.43	1.62	1.54	0.67	0.87	1.46	1.75	1.43	0.78	0.86	1.36
ENSG00000205866.3	0.01	0.01	0	0	0.01	0.01	0.03	0	0	0	0	0	0	0	0	0.03	0	0.01	0.01	0	0	0	0	0.01	0.01	0	0	0	0	0	0	0.01	0.01	0	0	0.01	3.17	0.95	0	0.3	0.63	0.16	1.91	0.63	2.58	0	2.31	0.78	0
ENSG00000249637.1	0.35	0.26	0.11	0.52	0.57	0.38	0.31	0.32	0.63	0.36	0.35	0.31	0.49	0.4	0.38	0.15	0.34	0.56	0.34	0.41	0.37	0.2	0.48	0.51	0.38	0.35	0.55	0.16	0.25	0.13	0.35	0.57	0.54	0.52	0.54	0.26	0.19	0.29	0.5	0.33	0.56	0.19	0.14	0.26	0.42	0.32	0.2	0.27	0.58
ENSG00000223956.1	0.04	0	0	0	0	0	0	0.08	0.05	0	0	0	0	0.03	0	0	0	0.03	0	0.04	0.07	0	0	0	0.03	0	0	0.11	0	0	0.03	0.04	0	0	0.04	0	3.28	0.34	0.04	0.24	0.16	0.42	0.92	0.56	0.81	0	0.94	0.86	0
ENSG00000248356.1	0.18	0.16	0.16	0.14	0.13	0.12	0.23	0.24	0.04	0.19	0.23	0.25	0.06	0.25	0.34	0.23	0.28	0.1	0.15	0.09	0.16	0.33	0.09	0.13	0.17	0.34	0.03	0	0.09	0.19	0.15	0.29	0.15	0.34	0.17	0.1	0.5	0.25	0.06	0.32	0.09	0.03	0.32	0.57	0.14	0.03	0.17	0.41	0.31
ENSG00000224063.4	0.11	0.11	0.12	0.2	0.08	0.1	0.43	0.26	0.13	0.25	0.14	0.04	0.18	0.32	0.31	0.19	0.1	0.12	0.44	0.12	0.12	0.09	0.09	0.08	0.08	0.09	0.22	0.26	0.15	0.08	0.52	0.43	0.13	0.08	0.09	0.62	2.7	0.11	0.13	0.23	0.12	0.03	1	0.62	1.39	0.03	0.64	0.75	0.32
ENSG00000273599.1	0.62	0.71	0.68	0.4	0.65	1.07	0.69	0.81	0.68	0.7	1.15	0.73	0.74	0.61	0.68	0.63	0.67	0.69	0.94	1.1	0.61	0.59	0.35	0.82	0.83	1.45	0.48	0.68	0.89	1.22	1.24	0.57	0.59	0.85	0.86	0.37	0.08	0.95	0.63	0.82	0.51	0.34	0.68	0.94	0.46	0.47	0.58	0.76	0.91
ENSG00000269976.1	0	0	0	0.08	0.09	0	0.09	0.05	0	0	0.05	0.05	0	0	0.05	0.06	0.05	0	0.04	0.05	0.23	0.06	0.1	0	0.04	0	0.06	0.2	0	0	0	0	0.04	0	0	0	2.43	0.18	0.05	0.06	0.2	0.1	0.42	0.75	0.34	0	0.62	1.44	0
ENSG00000260963.1	0.31	0.4	0.21	0.06	0.42	0.05	0.61	0.16	0.47	0.15	0.34	0.45	0.4	0.26	0.3	0.45	0.26	0.58	0.3	0.24	0.29	0.54	0.08	0.32	0.12	0.11	0.9	0.05	0.04	0.3	0.14	0.09	0.33	0.06	0.42	0	1.1	0.52	0.33	0.47	0.08	0.3	0.43	0.38	0.42	0.27	0.32	0.47	0.63
ENSG00000280927.1	2.78	3.13	3.08	3.18	2.84	3.78	1.87	3.02	2.51	2.37	3.44	3.03	2.04	2.27	2.39	2.52	2.96	2.56	3.2	3.67	3.21	2.63	1.94	3.08	2.39	3.8	3.37	3.37	3.32	1.58	2.16	2.32	2.18	2.95	2.76	2.39	1.38	2.67	2.83	3.53	2.49	0.98	1.84	3.08	1.54	4.64	2.51	1.71	2.25
ENSG00000281392.1	0.18	0.11	0.09	0.08	0.09	0.1	0.16	0.13	0.12	0.13	0.15	0.1	0.18	0.25	0.19	0.16	0.13	0.12	0.21	0.13	0.07	0.13	0.14	0.19	0.29	0.07	0.27	0.15	0.18	0.19	0.24	0.16	0.19	0.19	0.19	0.09	0.29	0.26	0.13	0.15	0.15	0.09	0.18	0.18	0.26	0.14	0.17	0.2	0.14
ENSG00000099869.7	0	0	0	0	0.01	0	0	0	0.01	0	0	0.02	0	0	0	0.01	0.01	0	0.01	0	0	0	0	0.01	0	0	0.01	0	0	0	0	0	0.01	0	0	0.01	2.25	0.24	0	0.24	0.09	0	0.47	0.38	1.45	0.02	0.87	0.69	0
ENSG00000230698.1	2.14	3.12	3.55	0.4	3.08	3.4	1.71	2.07	2.52	1.73	3.67	1.85	1.39	1.48	1.42	1.5	2.32	1.36	4.52	4.98	3.96	2.38	1.32	2.99	1.07	3.53	1.15	1.55	3.48	3.87	1.33	1.86	1.16	2.82	2.22	0.13	0.05	5	2.55	4	2.85	0.69	0.2	2.72	1.13	1.44	1.29	1.94	1.33
ENSG00000197813.5	0.34	0.29	0.05	0.31	0.34	0.26	0.27	0.5	0.14	0.5	0.11	0.11	0.08	0.33	0.18	0.2	0.43	0.22	0.48	0.12	0.07	0.1	0.08	0.14	0.11	0.15	0	0.2	0.12	0.16	0.33	0.3	0	0.03	0.15	0.5	0.65	0.14	0.08	0	0.12	0.18	0.26	0.41	0.26	0	0.31	0.28	0.25
ENSG00000270055.1	0.88	0.3	0.44	0.7	0.55	0.25	0.62	0.64	0.43	0.73	0.52	0.63	0.44	0.73	0.68	0.57	0.54	0.51	0.78	0.26	0.55	0.39	0.44	0.27	0.33	0.39	0.81	0.68	0.63	0.5	0.16	0.68	0.41	0.48	0.67	1.26	0.84	0.2	0.56	0.3	0.41	0.18	1.03	0.66	0.91	0.74	0.92	0.66	0.44
ENSG00000275888.1	1.48	1.75	2	2.74	2.6	2.18	1.57	2.53	1.85	2.09	1.96	2.27	1.98	1.78	1.76	1.65	1.84	1.8	1.7	1.81	2.1	1.8	1.56	1.7	1.72	1.84	2.27	2.21	2.11	1.84	1.66	1.5	1.85	2.02	1.51	1.71	0.89	1.79	2.06	2.21	1.97	1.33	1.3	2.16	1.45	1.45	2.03	1.65	1.82
ENSG00000236882.6	0	0.01	0.01	0.03	0.01	0.01	0	0.02	0.01	0.01	0.01	0.01	0	0	0	0.01	0.01	0.01	0	0.01	0.02	0	0.01	0.02	0.03	0.02	0.01	0	0	0	0	0.02	0.01	0.01	0.04	0.01	5.77	0.71	0	0.78	0.99	0.5	3.74	2.25	3.42	0.01	3.07	3.15	0
ENSG00000250056.4	0.04	0	0.02	0.13	0.03	0.03	0.02	0.02	0	0	0	0.01	0.03	0.02	0.06	0.01	0.01	0.02	0.07	0.01	0.01	0.03	0.01	0.04	0.01	0.01	0.01	0.02	0.01	0.01	0.01	0.02	0.01	0.01	0.04	0.08	7.26	0.68	0.01	0.38	0.28	0.07	3.87	0.78	5.03	0	2.25	1.47	0.01
ENSG00000267815.1	18.59	26.06	26.61	6.28	37.84	16.9	12.19	20.63	15.89	14.31	16.94	29.41	11.4	15.11	11.13	17.84	18.9	17.27	18.8	22.71	41.04	16.27	26.06	13.36	16.16	23.95	9.09	13.96	19.97	15.2	15.54	13.53	17.51	24.07	12.68	0	2.22	22.91	30.87	22.35	16.92	7.59	11.05	10.99	10.59	11.32	13.21	11.38	11.11
ENSG00000254821.1	0.7	0.7	0.37	0.62	0.4	0.79	0.92	1	0.99	0.98	0.96	0.53	1.25	0.91	1.14	1.1	0.91	0.73	0.46	0.1	0.25	0.47	0.2	1.1	0.18	0.46	0.94	0.36	0.63	0.41	0.21	0.83	0.09	0.47	1.12	0.52	2.42	0.16	0.11	0.33	0.17	0.07	0.81	0.59	1.55	0.04	0.87	0.58	1.51
ENSG00000273394.1	0.07	0.14	0.1	0	0.21	0.05	0.2	0.2	0.09	0.3	0.11	0.19	0.31	0.03	0.07	0.15	0.15	0.13	0.07	0.08	0.11	0.05	0.04	0.12	0.11	0.04	0.18	0.05	0.04	0.04	0.07	0.04	0.03	0.13	0.19	0	0.42	0.23	0	0.09	0.16	0.04	0.16	0	0.22	0	0.08	0.03	0.12
ENSG00000251562.6	24.01	23.11	22.61	20.31	22.21	13.97	16.5	14.4	15.9	15.28	6.84	18.18	17.67	36.31	28.79	21.32	15.95	17.1	10.12	13.28	24.65	26.57	23.71	12.41	12.09	5.68	6.99	14.79	11.35	12.65	15.1	12.41	22.49	24.54	19.63	19.95	4.01	16.95	15.24	15.69	19.95	15.36	19.63	7.86	9.71	25.12	9.7	10.11	6.02
ENSG00000253944.1	0.08	0.04	0.06	0.07	0.08	0.18	0.04	0.22	0.31	0.34	0	0.08	0.09	1.33	0.25	0.11	0.32	0	0	0.22	0.16	0	0	0.1	0	0.08	0.15	0	0.04	0.09	0.04	1.66	0.07	0.18	0.21	0	1.26	0.26	0.09	0.21	0.09	0	0.62	0.46	0.46	0	0.66	0.92	0.07
ENSG00000271976.1	0.07	0.14	0.06	0.01	0.08	0.12	0.14	0.05	0.05	0.09	0.07	0.14	0.05	0.12	0.13	0.08	0.06	0.08	0.17	0.29	0.1	0.05	0.05	0.06	0.17	0.2	0.14	0.18	0.13	0.31	0.11	0.1	0.06	0.15	0.1	0	0.29	0.34	0.04	0.12	0.05	0.09	0.29	0.12	0.34	0.17	0.15	0.39	0.12
ENSG00000268518.1	0.22	0.16	0	0.17	0.19	0.05	0.24	0.18	0.17	0.09	0.17	0.23	0.14	0.23	0.3	0.18	0.13	0.17	0.09	0.11	0.32	0.04	0.1	0.21	0.28	0.03	0.32	0.19	0.11	0.15	0.09	0.04	0.18	0.23	0.24	0.19	0	0.04	0.15	0.21	0.14	0.03	0.09	0.04	0.1	0.24	0.1	0.13	0.11
ENSG00000269915.1	1.72	1.61	1.81	0.47	3.04	1.57	1.32	1.58	1.84	1.5	2.12	2.68	1.34	1.25	1.65	1.37	1.79	1.8	1.88	1.47	2.48	1.66	2.17	2.28	1.15	1.55	1.83	0.82	1.69	1.38	1.61	0.86	1.04	1.68	1.67	0.04	0.85	1.18	1.74	2.07	2	1.1	0.84	1.15	1.07	1.24	1.08	1.25	1.76
ENSG00000233230.1	0.45	0.81	0.79	0.34	0.43	0.7	0.27	0.54	0.31	0.6	0.5	0.56	0.31	0.42	0.39	0.66	0.75	0.51	0.52	0.57	0.62	0.55	0.41	0.65	0.28	0.74	0.64	0.47	0.68	0.55	0.4	0.54	0.54	0.48	0.52	0.45	0.31	0.76	0.59	0.58	0.67	0.12	0.33	0.52	0.37	0.41	0.39	0.42	0.72
ENSG00000241770.1	0.06	0.06	0	0	0.18	0	0.18	0.07	0	0.09	0.2	0	0.28	0.05	0.07	0.09	0.06	0.06	0	0.14	0	0.09	0	0.05	0.15	0.13	0.39	0.09	0.07	0	0	0.08	0.06	0.11	0.07	0	0.25	0.25	0.07	0.08	0.14	0	0.23	0.07	0.33	0	0.15	0.2	0
ENSG00000232807.2	0.66	0.68	0.64	0.68	0.89	0.71	0.55	0.68	0.68	0.67	0.76	0.86	0.63	0.72	0.65	0.8	0.61	0.63	0.63	0.56	0.68	0.57	0.52	0.56	0.61	0.63	0.93	0.62	0.62	0.53	0.77	0.66	0.41	0.55	0.54	0.65	0.32	0.46	0.73	0.5	0.55	0.31	0.54	0.61	0.34	0.53	0.52	0.44	0.54
ENSG00000269930.1	0.22	0.08	0.11	0.18	0.05	0.08	0.26	0.03	0.1	0.04	0.11	0.19	0.06	0.1	0.24	0.25	0.1	0.07	0.21	0	0.23	0.17	0.08	0.08	0.08	0.08	0.16	0.04	0.09	0.03	0.05	0.06	0.05	0.07	0.05	0.27	0.24	0.07	0.09	0	0.03	0	0.35	0.12	0.19	0.06	0.14	0.14	0.16
ENSG00000223989.1	1.47	1.2	1.31	1.27	1.61	1.41	1.79	1.57	1.87	1.82	1.55	1.78	1.47	1.19	2.12	1.39	1.37	1.66	3.27	2.64	1.48	1.82	1.34	2.01	1.86	2.39	1.3	1.71	1.65	0.72	1.93	1.77	1.14	2.23	2.19	2.09	0.82	1.67	1.85	2.35	0.68	0.99	0.7	1	1.1	2.57	1.09	1.03	2
ENSG00000261532.1	1.04	0.63	0.76	1.18	1.98	1.08	0.56	0.95	0.82	0.64	0.92	1.92	0.77	0.6	0.72	1.02	0.82	0.78	0.8	0.69	1.22	0.95	1.2	1.02	0.95	0.87	1.9	1.1	0.97	1.06	0.72	0.42	0.96	1.2	1.13	0.58	0.18	0.68	1	1.22	1.45	0.5	0.83	0.69	0.77	1.44	0.58	0.36	0.91
ENSG00000258136.1	0.28	0.35	0.43	0.17	0.38	0.52	0.42	0.53	0.39	0.43	0.5	0.36	0.36	0.29	0.34	0.31	0.39	0.37	0.31	0.39	0.32	0.27	0.24	0.51	0.39	0.43	0.5	0.49	0.59	0.29	0.33	0.23	0.26	0.45	0.36	0.21	0.06	0.32	0.42	0.46	0.34	0.13	0.22	0.59	0.35	0.33	0.37	0.24	0.51
ENSG00000258985.1	0.27	0.06	0.48	0.29	0.64	0	0.21	0.18	0.07	0.39	0.17	0.29	0.12	0.13	0.34	0.38	0.11	0.1	0.25	0.06	0.33	0.3	0.18	0.27	0.13	0.06	0.14	0.4	0.12	0.06	0	0.07	0.15	0.05	0.12	0.2	0.07	0.07	0.06	0.07	0.12	0.11	0	0.13	0	0.21	0.09	0.04	0.05
ENSG00000273192.1	1.46	1.43	1.77	1.37	1.98	2.08	1.04	1.55	1.43	1.3	1.8	2.4	1.06	1.18	1.22	1.64	1.49	1.27	1.2	1.53	1.81	1.32	1.22	1.8	0.64	1.47	0.91	1.72	1.65	1.32	0.88	1.31	1.15	1.58	1.5	1.21	0.83	1.5	1.4	1.75	1.15	0.46	0.7	1.14	0.86	1.36	1.33	1.38	1.03
ENSG00000248709.1	0	0	0	0	0	0	0	0	0	0	0	0	0	0.02	0	0	0	0	0	0	0	0	0	0	0	0	0	0	0	0.04	0	0	0	0	0	0	3.41	0.41	0	0.12	0.21	0.13	1.39	0.07	3.68	0.04	0.75	0.58	0
ENSG00000224086.5	0.2	0.18	0.15	0.22	0.21	0.25	0.15	0.19	0.17	0.18	0.15	0.18	0.15	0.16	0.19	0.19	0.17	0.19	0.18	0.23	0.22	0.15	0.16	0.13	0.13	0.17	0.17	0.25	0.23	0.21	0.09	0.16	0.2	0.21	0.21	0.28	0.07	0.23	0.22	0.3	0.16	0.11	0.13	0.23	0.12	0.21	0.19	0.21	0.17
XLOC_001301	0	0	0	0	0	0	0	0	0	0	0	0	0	0	0	0	0	0	0	0	0	0	0	0	0	0	0	0	0	0	0	0	0	0	0	0	1.08	0.08	0	0	0.28	0	1.21	0.22	0.07	0	1.14	0.81	0
ENSG00000237248.4	0.11	0.12	0.06	0.1	0.06	0.04	0.12	0.09	0.1	0.14	0.07	0.03	0.13	0.08	0.15	0.14	0.08	0.08	0.07	0.2	0.09	0.08	0.03	0.13	0.1	0.05	0.14	0.19	0.12	0.07	0.08	0.07	0.09	0.05	0.05	0.4	0.54	0.12	0.02	0.12	0.08	0.07	0.27	0.18	0.19	0.01	0.19	0.07	0.11
ENSG00000229867.1	0.59	0.55	0.49	0.14	0.28	0.7	0.56	0.78	0.56	0.79	0.69	0.31	0.39	0.63	0.42	0.46	0.65	0.11	0.41	0.33	0.22	0.25	0.28	0.46	0.62	1.02	0.63	0.55	0.76	0.83	0.72	0.82	0.96	0.57	0.48	0.14	3.68	0.52	0.52	1.1	0.82	0.28	1.04	1.36	2.06	0.35	1.68	1.63	0.45
ENSG00000236546.1	0.74	1.01	0.97	0.23	0.35	1.56	0.65	0.93	0.98	0.76	0.98	0.72	0.45	0.46	0.69	0.43	0.82	0.6	0.56	1.25	0.67	0.74	0.28	1.05	0.45	0.78	0.99	0.92	1.35	0.69	0.92	0.68	0.64	0.41	0.81	0.03	0.1	1.27	0.35	1.23	0.45	1.06	0.45	0.81	0.86	0.58	0.57	0.33	1.01
ENSG00000260999.1	0.82	0.24	0.34	0.69	0.45	0.23	0.44	0.34	0.3	0.44	0.49	0.24	0.34	0.24	0.64	0.43	0.4	0.35	0.57	0.34	0.39	0.32	0.59	0.5	0.93	0.73	0.58	0.33	0.78	0.45	0.88	0.46	0.5	0.69	0.24	1.01	0.82	0.91	0.62	0.6	0.6	0	1.21	0.54	1.46	0.49	0.61	0.56	0.34
ENSG00000267984.1	17.76	25.84	27.36	28.51	33.56	24.79	12.41	25.87	21.34	23.73	28.26	30.88	22.78	14.8	18.92	20.03	18.06	18.51	14.09	24.72	35.87	23.01	19.92	19.78	26.65	32.35	24.68	19.33	20.17	18.23	20.86	15.44	9.13	15.9	16.61	10.38	52.19	30.59	35.42	27.86	31.16	8.39	36.7	25.94	45.17	15.51	33.47	33.1	20.77
ENSG00000260005.5	1.05	0.98	1.13	0.71	1.26	1.27	0.54	0.99	0.69	0.75	0.83	0.76	0.65	0.53	0.69	0.81	0.73	0.8	0.71	0.87	1.67	0.74	0.77	0.7	0.42	0.57	0.62	0.98	0.93	0.58	0.52	0.59	0.56	0.49	0.79	0.72	0.21	0.84	1.53	1.01	0.77	0.86	0.51	0.58	0.58	0.83	0.9	0.5	0.57
ENSG00000271992.1	0.04	0.09	0	0.08	0.17	0.06	0.08	0.14	0.17	0	0.05	0.27	0	0.03	0.04	0.06	0.27	0.12	0.04	0	0.22	0.18	0.14	0.07	0.03	0.23	0	0.06	0.15	0.05	0.04	0.21	0	0.08	0.09	0	1.09	0.22	0	0.11	0.52	0.04	0.8	0.35	0.32	0.16	0.41	0.35	0.19
ENSG00000165511.6	0.11	0.09	0.03	0.29	0.08	0.2	0.15	0.13	0.13	0.08	0.18	0.14	0.09	0.11	0.16	0.06	0.05	0.11	0.26	0.1	0.08	0.11	0.07	0.14	0.09	0.08	0.03	0.11	0.23	0.11	0.09	0.16	0.11	0.1	0.12	0.32	0.62	0.09	0.05	0.15	0.14	0.07	0.27	0.21	0.44	0.05	0.26	0.24	0.11
ENSG00000223358.4	0.17	0.31	0.25	0.04	0.18	0.15	0.26	0.22	0.28	0.42	0.31	0.32	0.35	0.34	0.22	0.26	0.3	0.27	0.22	0.1	0.29	0.24	0.2	0.23	0.24	0.13	0.51	0.16	0.17	0.28	0.5	0.25	0.07	0.36	0.31	0.07	2.01	0.47	0.01	0.14	0.3	0.01	1.65	0.26	1.18	0.12	0.84	0.67	0.38
ENSG00000257084.1	3.44	1.81	1.92	0.51	3.01	1.62	1.68	1.07	2.19	1.47	1.82	3	3.18	2.3	3.23	1.45	2.43	2.37	2.38	1.21	3.42	1.34	4.61	1.92	1.98	1.57	2.5	1.16	1.35	1.82	3.26	2.14	2.43	2.86	2.84	0	0	1.27	0.92	2.1	2.22	0.18	1.38	1.07	1.45	1.59	1.46	1.35	2.32
ENSG00000256339.1	0	0	0	0	0	0	0	0	0	0	0	0	0	0	0	0	0	0	0	0	0	0	0	0	0	0	0	0	0	0	0	0.07	0	0	0	0	0.67	0	0	0.15	0	0	0.31	0.39	0.41	0	0.13	0.09	0
ENSG00000228705.1	0	0.04	0	0	0.07	0	0	0.04	0	0	0	0.04	0	0	0.04	0	0	0.03	0.31	0	0.23	0	0.16	0	0	0.59	0.23	0.21	0.04	1.84	0	0	0.07	0.63	0	0	2.13	0.05	0.17	0.1	0.74	0	0.34	0.74	0.04	1.27	0.18	2.86	0
ENSG00000270195.1	0.24	0.2	0.07	0.27	0.17	0.07	0.07	0.14	0.1	0.11	0.13	0.29	0.06	0.16	0.16	0.11	0.13	0.4	0.3	0.2	0.23	0.17	0.16	0.14	0.2	0.16	0.44	0.18	0.28	0.03	0.09	0.06	0.14	0.38	0.11	0.06	0.03	0.23	0.17	0.16	0.3	0.13	0.07	0.12	0.13	0.22	0.1	0.06	0.02
ENSG00000268530.4	1.6	2.85	2.45	2.13	2.32	2.43	2.31	2.56	1.95	2.98	2.46	1.67	2.45	1.93	1.92	2.41	2.09	1.96	2.02	3.07	2.47	2.11	1.54	2.85	2.35	2.16	1.43	1.6	2.74	2.33	2.78	2	1.89	1.33	1.63	1.78	0.78	2.38	3.78	2.12	1.93	0.99	1.47	2.1	1.18	1.5	2	2	2.11
ENSG00000236341.1	0	0	0	0.06	0	0	0	0	0	0	0	0	0	0	0	0	0	0	0	0	0	0	0	0	0	0	0	0	0	0	0	0	0.03	0.03	0	0	1.31	0.09	0	0.13	0	0	0.4	0.15	0.62	0	0.37	0.32	0
ENSG00000262995.1	0.04	0.04	0	0.1	0.04	0.06	0.05	0.02	0	0	0.06	0	0	0.04	0.02	0.08	0.04	0.12	0	0	0	0.05	0	0.02	0	0	0	0	0.02	0	0	0	0	0	0	0.07	4.62	0.15	0	0.17	0.41	0.06	0.94	0.7	0.53	0	1.45	0.84	0
ENSG00000280587.1	0.02	0.03	0.04	0.03	0.02	0.03	0.02	0.06	0.05	0.05	0.08	0.06	0.03	0.07	0.07	0.04	0.05	0.04	0.13	0.13	0.06	0.03	0.01	0.05	0.03	0.02	0.31	1.19	0.04	0.09	0.05	0.04	0.09	0.09	0.09	0.02	2.93	0.41	0.06	0.25	0.14	0.2	0.34	0.58	0.38	0.9	0.78	0.94	0.08
ENSG00000242396.1	7.07	12.18	5.69	2.87	5.63	8.09	5.06	5.77	13.46	8	10.8	12.89	5.27	8.88	4.04	9.29	8.03	8.02	14.24	12.92	6.18	6.13	3.53	8.62	5.61	8.51	7.88	10.74	6.82	5.46	5.76	6.8	6.73	11.86	4.52	0.58	49.6	13.11	4.98	16.44	8.32	3.09	9.88	12.08	21.47	10.71	14.53	15.97	6.07
ENSG00000231769.2	0.13	0.08	0.12	0	0.11	0.24	0.21	0.12	0.11	0.12	0.23	0.14	0.06	0.06	0.14	0.15	0.2	0.24	0.03	0.33	0.11	0.22	0	0.09	0.09	0.09	0.1	0.2	0.18	0.06	0.1	0.2	0.05	0.29	0.23	0.03	0.04	0.21	0.16	0.21	0	0.14	0.03	0.06	0.14	0.14	0.04	0	0.17
ENSG00000250511.1	0.04	0.01	0.02	0	0.01	0.02	0.01	0.02	0.04	0.04	0.01	0.01	0	0.01	0	0.08	0.01	0	0.01	0.02	0	0.02	0.03	0.02	0.02	0.03	0.03	0.06	0.03	0	0.01	0	0.15	0.01	0	0.08	0.3	0.11	0.08	0.11	0.05	0.04	0.12	0.15	0.1	0.05	0.11	0.1	0.01
ENSG00000272115.1	0.6	1.22	1.33	0.15	0.56	1.17	0.47	0.55	0.76	1	0.92	0.65	0.92	0.33	0.78	0.46	0.94	0.63	0.99	0.92	0.71	0.28	0.4	0.68	0.73	0.35	0.72	0.9	0.65	0.39	1.02	0.5	0.92	0.33	0.87	0.3	0.22	1.3	0.62	0.81	0.64	0.78	0.61	0.53	0.44	0.73	0.56	0.27	0.65
ENSG00000272081.1	0.04	0.04	0.06	0.07	0.12	0.12	0.08	0.04	0	0.12	0.3	0.09	0	0.13	0.04	0.06	0.08	0.11	0.07	0.14	0.04	0.11	0	0.17	0.03	0.04	0.1	0	0.5	0.14	0.04	0.05	0.11	0.07	0.13	0.15	0.27	0.21	0.09	0.11	0.13	0.04	0.04	0.14	0.21	0	0.23	0.23	0.11
ENSG00000235481.2	1.26	1.17	1.54	0.89	2.26	1.61	1.44	1.61	1.47	1.37	2.7	1.53	1.58	1.42	1.46	1.56	1.47	1.45	1.31	1.45	1.98	1.79	1.11	2.21	2.39	1.04	0.31	0.54	1.11	0.55	1.47	1.34	1.14	1.3	0.82	0	0	2.14	1.93	2.27	1.44	0.97	1.06	0.29	0.16	0.55	0.39	0.65	1.5
XLOC_117542	0.8	0.53	0.48	1.01	0.56	0.61	0.7	0.66	0.6	0.45	0.52	0.51	0.66	0.62	0.7	0.66	0.58	0.69	0.65	0.64	0.55	0.58	0.6	0.66	0.81	0.28	0.97	0.57	0.91	0.69	0.59	0.56	0.85	0.6	0.75	0.9	0.18	0.81	0.58	0.51	0.81	0.33	0.65	0.43	0.52	0.76	0.51	0.31	0.52
ENSG00000258325.2	2.2	2.52	2.34	2.03	2.23	3.37	1.97	2.47	2.6	2.66	2.6	1.55	2.46	1.7	2.5	2.22	2.53	2.68	2.36	1.76	1.52	1.59	2.69	3.26	1.42	1.52	2.2	2.67	2.7	2.2	2.25	2	4.28	1.97	2.97	1.92	0.7	1.96	2.4	2.99	3.17	1.13	1.39	1.76	1.44	1.57	2.16	1.54	2.41
ENSG00000258727.1	3.74	3.07	3.16	1.38	3.05	3.39	2.13	3.19	2.95	2.44	2.95	2.32	2.68	2.6	3.19	3.2	3.47	3.4	2.97	2.63	3.51	2.21	2.27	2.81	3.98	3.22	3.5	2.2	3.45	3.88	2.71	2.9	3.55	1.97	4.27	1.25	0.68	4.26	2.41	5.47	2.39	2.27	2.38	2.31	2.36	2.54	2.46	3	2.11
XLOC_012815	0	0.02	0	0	0	0	0	0	0	0	0	0	0	0.01	0	0	0	0	0	0	0	0	0	0	0	0	0	0	0	0	0	0.02	0	0	0	0	2.82	0.07	0	0.15	0.06	0.02	0.12	0.2	0.16	0	1.3	0.33	0
ENSG00000261707.1	1.09	0.79	1.06	0.99	1.68	1.19	1.71	1.05	1.58	0.82	1.78	1.26	1.23	1.26	1.33	1.93	1.66	1.46	1.02	0.89	1.24	1.14	1.61	1.5	1.45	0.63	1.5	1.01	0.68	0.71	0.83	1.24	1.41	0.65	1.64	0.72	4.14	1.24	0.98	1.21	2.05	0.34	2.07	0.76	2.01	0.7	0.84	1	1.67
ENSG00000244945.1	0.19	0.17	0.13	0.2	0.2	0.23	0.17	0.21	0.15	0.22	0.21	0.15	0.16	0.18	0.15	0.16	0.16	0.19	0.21	0.22	0.13	0.15	0.17	0.15	0.16	0.15	0.17	0.1	0.18	0.17	0.09	0.16	0.15	0.17	0.09	0.18	0.05	0.15	0.18	0.16	0.23	0.11	0.15	0.2	0.15	0.12	0.13	0.12	0.22
ENSG00000235142.6	0	0	0	0	0	0	0	0.01	0	0.01	0.01	0.01	0	0	0.01	0.02	0.01	0.01	0.01	0	0.01	0	0	0	0	0.01	0.01	0	0	0	0	0	0	0.01	0	0	1.63	0.14	0.02	0.01	0.13	0.07	0.37	0.17	0.64	0	0.29	0.25	0
ENSG00000226853.2	0.1	0.07	0.16	0.19	0.1	0.11	0.03	0.08	0	0.05	0.04	0.11	0.08	0.03	0.19	0.15	0.15	0	0.1	0.04	0.18	0.05	0.08	0.06	0.03	0	0.27	0.21	0.04	0.04	0	0	0.07	0.03	0.15	0.04	0.43	0.05	0.33	0.09	0	0.04	0.17	0.04	0.34	0.18	0.2	0.06	0.03
ENSG00000271324.1	0.08	0.12	0.06	0.29	0.16	0.18	0.11	0.22	0.26	0.06	0.08	0.17	0.09	0.19	0.08	0.06	0.12	0.18	0.29	0.22	0.24	0.11	0.26	0.29	0.06	0.21	0.1	0.23	0.27	0.09	0.23	0.14	0	0.04	0.04	0.1	0	0.21	0.23	0.21	0.18	0.04	0.04	0.05	0	0.1	0.1	0.1	0.14
ENSG00000273138.1	2.19	3.34	2.55	2.63	2.47	2.69	6	3.8	5.28	3.46	5.69	6.27	4.52	4.14	3.77	4.75	3.09	4.47	4.27	2.33	1.94	3.41	2.58	4.53	4.22	3.62	6.98	4.33	5.4	5.72	2.9	4.15	5.95	4.17	3.34	2.97	7.15	2.43	3.64	3.25	2.5	1.59	4.86	2.78	6.85	1.86	6.12	5.91	5.11
ENSG00000229656.5	0	0.02	0	0	0.02	0.03	0	0.06	0.03	0.03	0.02	0.02	0.13	0	0	0.05	0.02	0.02	0.07	0.06	0.04	0.03	0.04	0	0.11	0.02	0.21	0	0.02	0	0.07	0	0.02	0.02	0.06	0	0.1	0.1	0.09	0.12	0.19	0.06	0.37	0.09	0.04	0	0.18	0.14	0.03
ENSG00000258451.1	4.38	2.66	3.29	4.2	3.05	5.54	6.21	4.89	5.8	3.84	8.16	6.96	4.48	4.08	5.97	4.21	4.41	5.99	4.99	2.22	4.37	5.78	2.6	9.72	6.94	6.59	5.39	1.93	4.24	6.58	5.45	3.7	1.82	1.72	11.3	2.3	14.65	4.75	2.27	5.55	3.37	1.03	7.69	3.98	8.09	1.47	6.18	8.22	5.97
ENSG00000255191.1	0.63	0.05	0.07	0.25	0.09	0.28	0.04	0.05	0.18	0	0.49	0.15	0.31	0.07	0.05	0.07	0.29	0.17	2.4	0.21	0.19	0	0.1	0.27	0.11	0	0.23	0.13	0.21	0.27	0.31	0	0.21	0.08	0.44	0.28	1.11	0.24	0.86	0.24	0.05	0.15	0.3	0.11	1.32	0.06	0.59	1.13	0.57
ENSG00000234076.1	0	0	0	0.05	0	0	0	0	0	0	0.03	0	0	0	0	0.08	0.03	0	0.08	0.03	0.03	0	0	0	0	0.06	0	0.04	0.06	0	0	0	0	0	0	0.07	2.34	0	0	0.15	0.19	0.03	0.24	0.34	1.4	0	0.57	0.65	0
ENSG00000246022.2	0.01	0.04	0.12	0	0.01	0	0.01	0.03	0.02	0.01	0.02	0.03	0.02	0.08	0.01	0.05	0.02	0.01	0.06	0	0.11	0.04	0.04	0.01	0	0.3	0	0.01	0.01	0.01	0.31	0.09	0	0.12	0.04	0.02	1.05	0.09	0.01	0.15	0.15	0.01	0.48	0.23	1.61	0	0.27	0.39	0
ENSG00000239718.1	0.33	0.25	0.35	0.69	0.14	0.43	0.73	0.43	0.45	0.48	0.41	0.1	0.43	0.5	0.61	0.34	0.55	0.3	1.74	0.38	0	0.27	0	0.55	1.13	0.2	0.84	0.63	0.54	0.68	0.87	0.41	0.27	0.73	0.51	1.04	1.09	0.82	0.45	0.88	0.11	0.1	0.85	0.85	0.92	0.18	0.65	0.27	0.76
ENSG00000272482.1	0.23	0.12	0.08	0.21	0.17	0.26	0.22	0.06	0	0.08	0.43	0.06	0.13	0.55	0.06	0.16	0.18	0.21	0.48	0.45	0.12	0.24	0.13	0.33	0.56	0.06	0	0.84	0.13	0.14	0.06	0.49	0.32	0.05	0.06	0.35	1.47	0.61	0.13	0.53	0.32	0.06	0.48	0.54	0.61	0.44	0.65	0.66	0
ENSG00000246089.3	0.21	0.3	0.24	0.27	0.39	0.39	0.19	0.27	0.31	0.36	0.41	0.23	0.17	0.27	0.24	0.34	0.22	0.28	0.22	0.42	0.59	0.26	0.28	0.34	0.24	0.5	0.37	0.19	0.31	0.22	0.1	0.21	0.3	0.37	0.42	0.24	0.04	0.47	0.46	0.21	0.47	0.04	0.09	0.25	0.35	0.27	0.08	0.2	0.33
ENSG00000236754.4	0.01	0	0	0.02	0	0	0	0	0	0.01	0.01	0	0	0	0	0	0	0	0	0	0	0	0.01	0	0	0	0	0	0	0	0	0	0	0	0	0.01	1.54	0.09	0	0.09	0.15	0	0.34	0.12	0.61	0	0.35	0.51	0
ENSG00000184441.4	0.4	0.46	0.5	0.4	0.83	0.54	0.34	0.41	0.4	0.37	0.44	0.5	0.23	0.26	0.41	0.4	0.27	0.38	0.34	0.29	0.52	0.36	0.51	0.44	0.23	0.36	0.24	0.25	0.23	0.24	0.11	0.26	0.3	0.3	0.32	0.36	0.21	0.21	0.54	0.31	0.51	0.11	0.21	0.35	0.18	0.24	0.27	0.34	0.28
ENSG00000247095.2	0.86	0.9	1.15	0.33	0.74	0.61	0.34	0.37	1.28	0.73	0.89	0.45	0.5	0.57	0.63	0.74	0.75	0.94	0.61	0.54	0.99	0.64	1.42	0.53	0.25	1.32	0.69	0.3	0.63	0.35	0.25	0.61	0.54	0.32	0.65	0.1	0.04	1.43	2.14	0.85	2.28	0.4	0.1	0.37	0.28	0.3	0.42	0.55	0.34
ENSG00000228709.1	0.02	0	0	0.16	0.04	0	0	0.05	0	0.03	0.05	0.02	0	0	0	0.03	0	0.02	0.04	0.05	0.04	0	0	0.05	0.04	0.05	0.03	0.1	0.05	0.03	0.9	0	0.02	0	0.02	0.03	0.59	0.11	0	0.14	0.19	0.09	0.43	0.15	0.19	0.06	0.28	0.04	0.02
ENSG00000235910.1	0.1	0.51	0.05	0.38	0.21	0.95	0.84	0.04	0.23	0.2	0.04	0.48	0	0.2	0.3	0.5	0.04	0.19	0.16	0.48	0.76	0.15	0.12	0.41	0.11	0.04	0.09	0	0.08	0.17	0.34	0.13	0.07	0.16	0.11	0.04	588.81	147.18	0.21	45.54	97.75	8.94	241.48	76.64	269.06	0.63	273.78	261.32	0.19
ENSG00000248015.5	0.69	0.7	0.54	0.82	0.92	0.57	0.38	0.62	0.47	0.41	0.62	1.1	0.65	0.43	0.45	0.45	0.43	0.59	0.43	0.48	0.77	0.42	0.9	0.52	0.25	0.46	0.86	0.54	0.55	0.52	0.42	0.43	0.54	0.41	0.61	0.44	0.37	0.62	0.5	0.66	1.21	0.39	0.3	0.49	0.65	0.84	0.39	0.39	0.39
ENSG00000238102.1	0	0	0	0	0	0	0	0	0	0	0	0	0	0	0	0	0	0	0	0	0	0	0	0	0	0	0	0	0	0	0	0	0	0	0	0	1.93	0.07	0	0.13	0.06	0	0.53	0.18	0.76	0	0.45	0.38	0
XLOC_058855	0.03	0	0	0	0.1	0.06	0.01	0.01	0.03	0	0.03	0.01	0.06	0.05	0.01	0	0.03	0.04	0	0	0	0.13	0.29	0.03	0.12	0	0.28	0.23	0.09	0	0.02	0.02	0.04	0.01	0.06	0	0.35	0.05	0.02	0.33	0.17	0.05	0.41	0.03	0.25	0.03	0.27	0.06	0.01
ENSG00000254837.2	0.51	0.48	0.59	0.53	0.5	0.45	0.58	0.59	0.57	0.64	0.83	0.46	0.64	0.46	0.34	0.51	0.49	0.46	0.69	0.83	0.68	0.32	0.41	0.74	0.66	0.5	0.84	1.24	0.65	0.49	0.79	0.41	0.44	0.67	0.73	0.45	0.17	0.65	0.62	0.58	0.82	0.24	0.38	0.31	0.46	0.66	0.47	0.31	0.83
ENSG00000272418.1	1.79	1.55	2.06	0.97	1.96	1.54	1.55	1.8	1.5	2.48	1.67	2.11	1.33	2.23	2.27	1.98	2.19	1.32	1.85	1.33	2.2	1.42	1.77	1.91	1.62	2.51	3.66	2.99	1.77	3.14	1.55	2.16	1.2	1.65	1.66	1.43	0.07	1.35	0.69	1.56	1.62	1.02	1.16	1.21	1.26	1.79	1.64	1.81	2.39
ENSG00000261065.1	0.18	0.05	0.13	0.32	0.13	0.2	0.17	0.1	0	0.19	0.24	0.19	0	0.21	0.09	0	0.05	0.08	0.12	0.3	0.23	0.37	0.34	0.18	0.25	0	0.06	0.33	0.3	0.05	0	0	0.13	0.04	0.1	0.65	7.34	0.77	0.21	0.35	0.4	0.28	1.96	0.48	3.76	0.06	1.19	1.28	0
ENSG00000224081.6	1.05	0.69	0.68	0.35	0.57	0.87	0.59	0.65	0.73	0.62	0.94	0.55	0.9	1.06	0.97	0.59	0.92	0.66	1.85	0.66	3.29	0.64	0.95	1.08	0.64	2.77	0.71	0.39	0.95	0.6	0.54	0.8	0.96	1.3	1.49	0.25	0.06	1.12	1.41	1	1.03	0.27	0.18	0.18	0.32	0.53	0.26	0.37	0.7
ENSG00000259661.1	2.84	2.42	1.84	4.11	2.53	2.25	2.65	2.31	2.13	1.76	2.22	2.77	2.35	2.33	2.71	2.58	2.76	2.36	2.93	3.52	2.35	2.7	1.98	2.64	2.39	2.86	2.74	3.9	3.49	2.56	2.15	1.79	2.61	1.77	3.59	3.07	2.86	2.93	1.74	2.54	1.64	1.34	4.44	3.75	3.32	3.54	3.6	2.74	2.35
ENSG00000272102.1	0.07	0.04	0.11	0	0.25	0.06	0.14	0.12	0.2	0.16	0.08	0.08	0	0.23	0.08	0.1	0.15	0.1	0.07	0.08	0.08	0.15	0.12	0.12	0.09	0.27	0.09	0	0.08	0.22	0	0.18	0.1	0.1	0.16	0.04	0	0.15	0.34	0	0.04	0.08	0.03	0.17	0.08	0.05	0.06	0.09	0.13
ENSG00000258745.1	1.93	0.23	0.6	1.34	0.98	2.29	0.57	1.2	1.33	0.53	1.67	0.9	0.25	1.98	3.64	0.95	1.82	1.31	1.55	0.67	0.99	1.34	1.63	3.25	0.18	1.89	1.82	0.65	1.22	1.9	0.36	1.53	1.59	0.93	2.61	3	5.09	0.73	0.43	1.71	2.73	0.39	1.91	2.37	2.57	0.05	2.09	2.4	0.3
XLOC_045854	0.25	0	0.19	0	0.06	0.48	0.18	0.14	0	0.28	0.07	0.47	0.14	0.2	0.13	0.27	0.07	0.17	0.24	0	0.07	0.18	0.07	0.42	1.04	0	0.24	0.19	0.22	0	0.12	0.23	0	0.17	0.14	0	0.77	0.17	0	0.17	0.07	0.07	0.78	0.08	0.41	0.08	0.36	0.05	0.06
ENSG00000266002.1	0.54	1.43	1.09	1	1.36	0.83	1.59	0.72	2.09	0.4	1.38	0.98	2.07	0.88	1.46	1.83	0.87	0.92	0.95	1.04	1.6	1.02	0.81	1.83	0.82	0.88	1.28	0.67	1.47	0.99	0.71	2.25	0.95	0.83	1.18	0.78	2.61	2.19	1.29	0.49	0.72	0.58	1.55	1.09	1.47	0.24	1.26	2.19	1.56
ENSG00000271868.1	0.12	0	0.06	0.23	0.12	0	0.16	0.09	0.11	0.12	0.18	0.13	0.09	0.1	0.27	0.06	0.13	0.23	0.12	0.14	0.17	0.35	0.14	0.17	0	0.18	0.11	0	0.05	0.05	0.04	0.1	0	0.15	0.18	0.05	0.73	0.11	0	0.17	0.09	0	0.08	0.1	0.31	0.11	0.27	0.17	0.07
ENSG00000267675.1	0	0	0	0	0	0	0	0	0	0	0	0	0	0	0	0	0	0	0	0	0.03	0	0	0	0	0	0	0	0	0	0	0	0	0	0	0	1.12	0.08	0	0.04	0.07	0	0.29	0.29	0.2	0	0.17	0.3	0
ENSG00000238260.1	0.19	0.16	0.09	0.17	0.22	0.05	0.24	0.11	0.04	0.05	0.31	0.24	0	0.03	0.13	0.05	0	0.2	0.24	0.11	0.33	0.22	0.18	0.11	0.05	0.17	0.08	0.05	0.22	0.08	0	0.12	0.15	0.23	0.03	0	0.04	0.04	0.04	0.25	0.14	0.17	0.09	0.11	0	0.04	0.13	0.03	0.14
ENSG00000257342.1	38.3	40.44	43.32	27.67	44.41	45.44	32.96	36.47	37.63	38.65	46.21	35.73	32.69	32	32.64	40.9	40.92	38.36	43.57	33.03	45.16	32.38	42.03	42.96	32.45	22.53	34.27	29.78	33.56	23.73	20.07	32.51	18.76	28.12	43.9	29.95	30.53	38.94	46.18	31.13	44.75	13.48	20.26	27.27	30.82	23.28	27.53	25.53	31.8
ENSG00000233593.5	0.09	0.07	0.07	0.13	0.05	0.04	0.16	0.11	0.06	0.03	0.03	0.1	0.16	0.1	0.1	0	0.03	0.02	0.18	0	0.02	0.13	0.24	0.02	0.08	0	0.03	0.04	0.03	0	0.05	0.09	0.09	0.09	0.03	0.12	1	0.13	0.06	0.06	0.16	0.1	0.47	0.11	0.77	0	0.48	0.33	0.06
ENSG00000275857.1	3.53	2.26	2.29	1.85	4.03	2.87	2.68	2.41	3.06	2.6	3.22	3.89	3.49	2.03	2.72	2.91	2.62	3.24	2.9	2.35	3.26	1.96	2.68	2.54	3.53	2.56	3.88	1.45	1.57	2.19	3.09	1.68	3.43	1.78	2.45	1.62	5.09	3.08	2.06	2.24	6.44	1.34	4.76	1.97	3.96	2.49	2.36	2.29	2.73
ENSG00000240056.2	0	0	0	0	0	0	0	0	0	0	0	0	0	0	0	0	0	0	0	0	0	0	0	0	0	0	0	0	0	0	0	0	0	0	0	0	3.71	0.36	0	0.27	0.23	0	1.1	0.49	2.2	0	1.11	0.62	0
ENSG00000254211.4	0	0.03	0	0.06	0.03	0	0	0.04	0	0	0.03	0	0	0	0	0	0	0	0	0.15	0.1	0.04	0.04	0.05	0	0.07	0.04	0.05	0	0.04	0	0.16	0.75	0.47	0	0.04	15.31	1.07	0.19	1.49	0.58	1.33	4.57	1.26	4.27	0.17	3.75	5.43	0
ENSG00000253215.1	0.04	0.39	0.11	0	0.07	0.06	0.36	0.04	0.05	0.16	0.04	0.32	0.08	0	0.08	0.16	0.04	0.1	0.14	0.13	0.15	0.05	0	0.12	0.03	0	0	0.05	0	0.18	0.14	0	0.04	0.07	0.04	0.05	280.13	23.25	0.04	31.58	32.54	1.97	121.51	74.02	89.35	0	116.86	147.14	0.1
ENSG00000275285.1	0	0	0	0	0	0	0	0	0	0	0.06	0	0	0	0	0.07	0	0	0	0	0	0	0	0	0	0	0	0	0	0	0	0	0	0	0	0	2.9	0	0	0.35	0.12	0.06	0.49	0.37	0.28	0	0.59	1.16	0
XLOC_052644	0.42	0.51	0.68	0.09	1.2	0.18	0.07	0.02	0.09	0.02	0.02	0.25	0.15	0.38	0.18	0.17	0.13	0.05	0.06	0.1	0.74	0.48	0.64	0.1	0	0	0.13	0.25	0.06	0.1	0.07	0.08	0.13	0.17	0.13	0	0	0.14	0.66	0.07	0.27	0.72	0.03	0	0.07	0.66	0.14	0.01	0.03
ENSG00000229180.5	0.35	0.22	0.3	0.35	0.26	0.31	0.21	0.3	0.21	0.2	0.24	0.27	0.25	0.27	0.37	0.25	0.27	0.3	0.19	0.28	0.26	0.23	0.17	0.28	0.29	0.07	0.39	0.25	0.19	0.17	0.22	0.28	0.33	0.27	0.32	0.29	0.09	0.28	0.3	0.23	0.26	0.21	0.24	0.15	0.29	0.21	0.2	0.11	0.19
ENSG00000232310.5	0.04	0.02	0	0.04	0.02	0.03	0.02	0.02	0.06	0.06	0.21	0.02	0.05	0.07	0.09	0.09	0.02	0.1	0.1	0.05	0.02	0	0	0.02	0.05	0	0	0.03	0.08	0	0.06	0.05	0.02	0	0.02	0.08	0.18	0.03	0.08	0.15	0.07	0.02	0.21	0.29	0.28	0.06	0.21	0.27	0
ENSG00000227279.1	0.04	0	0	0.82	0	0.07	0.04	0	0.06	0	0	0.05	0	0.07	0.05	0	0.05	0	0.04	0.36	0.09	0.13	0.3	0.04	0.04	0.14	0.06	0.07	0.15	0	0	0.16	0	0	0	0.76	3.1	0.54	0.47	0.48	0.6	0.19	1.77	0.59	1.54	0.06	1.52	1.11	0
ENSG00000258260.1	0.11	0.19	0.38	0.53	0.07	0.44	0.14	0.29	0.1	0.21	0.35	0.16	0.08	0.17	0.27	0.16	0.19	0.3	0.31	0.08	0.15	0.15	0	0.12	0.12	0.23	0.23	0.27	0.21	0.13	0.25	0.09	0.07	0.1	0.2	0.4	1.08	0.1	0.09	0.05	0.16	0	0.34	0.26	0.47	0	0.29	0.27	0.1
ENSG00000273137.1	2.16	2.11	2.1	1.91	2.89	2.38	1.4	2.28	1.82	1.74	1.96	2.26	1.53	1.33	1.73	2.15	2.01	1.63	1.62	2.06	2.54	1.55	1.53	1.49	2.07	2.47	1.25	2.31	2.15	1.33	1.31	1.47	1.22	1.59	1.82	0.97	3.63	2.21	2.27	3.4	2.53	0.95	2.58	2.93	2.77	2.02	2.45	2.39	1.29
ENSG00000250237.1	0	0.09	0.07	0	0	0	0	0	0.06	0.13	0	0	0	0	0	0.06	0	0.04	0.08	0.05	0.05	0	0.15	0.04	0.15	0.05	0.17	0.07	0	0.05	0.13	0.11	0.04	0.04	0.05	0	0.61	0	0.16	0	0.15	0.05	0.25	0.05	0.14	0	0.26	0.19	0
ENSG00000203999.7	0.01	0.01	0.01	0.08	0.07	0	0.04	0.05	0	0.03	0.01	0.03	0.04	0.02	0.01	0.01	0.04	0.02	0.02	0.21	0.03	0.02	0.05	0.03	0.21	0.07	0.03	0.11	0.05	0.11	0.1	0.03	0.09	0.13	0.01	0.17	0.44	0.09	0	0.15	0.05	0	0.3	0.19	0.17	0.02	0.24	0.09	0
ENSG00000261546.1	0.27	0.46	0.57	0.2	0.57	0.35	0.23	0.53	0.26	0.34	0.34	0.28	0.4	0.27	0.33	0.39	0.31	0.37	0.29	0.46	0.51	0.2	0.52	0.41	0.59	0.41	0.45	0.3	0.24	0.37	0.21	0.2	0.17	0.36	0.33	0.18	0.1	0.55	0.46	0.39	0.42	0.22	0.38	0.32	0.29	0.2	0.14	0.23	0.44
ENSG00000238045.8	10.65	9.02	9.51	7.26	11.5	10.37	9.25	9.7	9.72	7.86	10.2	8.52	10.22	8.12	9.39	9.52	9.9	9.52	8.92	7.77	9.92	7.08	9.81	11.14	11.57	8.64	9.3	8.69	8.16	6.58	8.5	7.27	7.96	9.12	8.06	4.54	2.97	8.57	7.95	8.73	8.47	4.89	9.21	5.18	6.36	7.2	4.97	4.35	9.92
ENSG00000256967.1	0.36	0.47	0.2	0.12	0.26	0.48	0.21	0.26	0.29	0.22	0.27	0.18	0.08	0.32	0.3	0.17	0.3	0.38	0.52	0.27	0.34	0.12	0.28	0.42	0.41	0.3	0.7	0.47	0.42	0.42	0.36	0.27	0.63	0.38	0.36	0.53	1.31	0.44	0.47	0.42	0.26	0.19	0.94	0.64	1.2	0.28	1.14	0.39	0.22
XLOC_000666	0.59	0.44	0	2.17	0	0	0.25	0	0	0.12	0.18	0.09	0.19	0.07	0	0	0	0	0.16	0.19	0	1.19	0	0	0.84	0	0	0	0	0	0.08	0	0	0	0	0.1	10.64	0.79	0	1.93	0	0	5.06	0.1	0.18	0	3.87	3.87	0
ENSG00000267205.1	0.35	0.37	0.16	0.32	0.32	0.27	0.24	0.48	0.28	0.05	0.11	0.3	0.16	0.26	0.26	0.1	0.22	0.36	0.17	0.44	0.47	0.1	0.43	0.3	0.17	0.46	0.32	0.1	0.36	0.3	0.24	0.35	0.27	0.22	0.19	0.34	0.05	0.42	0.37	0.33	0.4	0.15	0.1	0.3	0.27	0.36	0.23	0.2	0.16
ENSG00000267259.1	0.24	0.16	0.18	0.04	0.2	0.11	0.11	0.23	0.12	0.19	0.17	0.11	0.18	0.11	0.18	0.2	0.19	0.2	0.24	0.17	0.17	0.13	0.21	0.29	0.25	0.13	0.17	0.16	0.2	0.26	0.42	0.17	0.14	0.18	0.37	0.04	0.04	0.29	0.19	0.21	0.28	0.12	0.06	0.05	0.09	0.24	0.08	0.14	0.2
ENSG00000267838.2	0.15	0.05	0.23	0.16	0.04	0.03	0.13	0.05	0.06	0.03	0.07	0.21	0.15	0.13	0.21	0.16	0.02	0.02	0.15	0.13	0.21	0.13	0.02	0.07	0.02	0.02	0	0	0.13	0.08	0.06	0.08	0.04	0.14	0.12	0.14	0	0.06	0.26	0.24	0.05	0.07	0.06	0.11	0	0.12	0.07	0.02	0.04
ENSG00000248676.1	0	0	0	0.1	0	0	0	0	0	0	0	0	0	0	0	0	0	0	0	0	0	0	0	0	0.76	0	0	0	0	0	0	0	2.22	0	0	0.07	5.28	0.22	0	0.36	0.37	0	2.12	1.44	3.12	0	1.69	1.13	0
ENSG00000255435.5	0.5	0.6	0.92	0.44	0.26	0.62	0.61	0.63	0.53	0.84	0.73	0.4	0.42	0.61	0.58	0.53	0.73	0.62	0.63	0.79	0.37	0.47	0.23	0.51	0.55	0.5	0.31	0.58	0.6	0.54	0.87	0.62	0.61	0.37	0.6	0.7	8.44	1.79	0.24	0.77	0.86	0.32	2.87	1.11	5.23	0.46	1.88	2.3	0.77
ENSG00000126005.14	2.41	3.15	2.99	2.79	5.35	2.8	2.07	2.84	3.67	2.61	3.43	3.33	2.27	2.29	3.08	2.92	3.41	4.08	2.64	2.36	3.31	3.34	4.34	2.77	3.33	2.93	0.77	2.96	1.85	2	0.84	2.47	3.42	2.69	2.67	2.09	0.98	2.4	3.29	2.5	3.17	1.05	1.59	1.75	1.21	2.79	1.56	2.34	2.57
ENSG00000259125.1	0.46	0.33	0.27	0.37	0.13	0.71	0.09	0.43	0.45	0.29	0.63	0.19	0.15	0.47	0.48	0.42	0.42	0.39	0.36	0.48	0.16	0.19	0.35	0.71	0.42	0.1	0.54	0.46	0.51	0.32	0.26	0.38	0.25	0.83	0.26	0.93	0.97	0.48	0.5	0.33	0.25	0.14	0.38	0.37	1.06	0.17	0.74	0.54	0.3
ENSG00000236901.4	0.35	0.29	0.29	0.47	0.22	0.21	0.21	0.38	0.34	0.27	0.15	0.25	0.18	0.27	0.33	0.26	0.27	0.39	0.2	0.34	0.25	0.31	0.16	0.27	0.19	0.18	0.14	0.1	0.24	0.2	0.59	0.28	0.17	0.31	0.34	0.12	0.11	0.51	0.26	0.42	0.2	0.28	0.16	0.14	0.21	0.26	0.23	0.08	0.19
ENSG00000237714.1	0.93	1.05	0.94	0.86	2.39	0.82	1.54	0.95	1.51	1.19	1.06	1.8	0.74	1.19	0.82	0.84	0.62	1.01	1.01	0.93	0.9	0.95	3.2	0.92	0.63	1.78	1.46	0.76	1.02	0.7	0.34	1.27	1.24	0.85	1.01	0.77	0.19	1.09	0.74	1.81	1.21	1.05	0.51	0.62	0.81	1.06	0.97	1.07	0.74
ENSG00000254814.1	0.51	0.16	0.15	0.09	1.95	0.43	0.43	0.29	0.38	0.23	0.28	0.36	0.29	0.27	0.36	0.22	0.14	0.33	1.49	2.07	0.29	0.44	2.16	0.35	3.51	1.25	1.52	2.49	0.95	0.53	2.89	0	1.44	1.27	0.22	0.76	5.74	2.42	1.58	2.97	2.75	1.41	4.07	1.58	5.21	2.64	3.05	3.19	0.26
ENSG00000267007.1	1.91	1.65	1.44	2.17	2.4	1.13	0.94	1.24	0.71	0.64	1.28	2.35	0.4	1.31	1.12	1.13	1.53	1.01	1.36	1.05	3	1.29	2.39	1.54	0.87	1.51	1.62	1.75	1.16	1.43	0.85	0.92	1.74	1.32	1.23	0.7	0.6	1.52	2.17	1.29	1.73	1.31	0.33	1.31	1.04	1.7	0.79	0.98	0.67
ENSG00000273145.1	0.31	0.24	0.36	0.21	0.45	0.52	0.25	0.51	0.57	0.21	0.3	0.57	0.33	0.25	0.31	0.28	0.27	0.25	0.17	0.33	0.45	0.3	0.45	0.45	0.27	0.26	0.25	0.34	0.22	0.23	0.25	0.3	0.15	0.28	0.42	0.3	0.07	0.28	0.5	0.35	0.28	0.12	0.25	0.12	0.19	0.25	0.11	0.42	0.39
ENSG00000249173.4	0	0	0	0	0	0	0	0	0	0	0	0	0	0	0	0	0	0	0	0	0	0	0	0.03	0	0.07	0	0.05	0.04	0.04	0	0	0	0	0	0	3.79	0.91	0	0.58	0.28	0	1.38	0.56	1.3	0	1.33	1.15	0
ENSG00000250436.1	0	0	0	0	0	0	0	0.06	0	0	0	0	0	0	0	0	0	0	0	0	0	0	0	0	0	0.03	0	0	0	0.03	0	0	0	0	0	0	2.17	0.24	0	0.21	0.09	0	1	0.34	0.86	0	0.73	0.21	0
ENSG00000261643.1	0.2	0.09	0.1	0.25	0.23	0.21	0.18	0.33	0.25	0.03	0.12	0.29	0.1	0.11	0.1	0.29	0.17	0.13	0.02	0.03	0.12	0.16	0.08	0.17	0.19	0.1	0.06	0.27	0.08	0.14	0.09	0.14	0.17	0.31	0.1	0.14	0	0.06	0.13	0.24	0.15	0.1	0.17	0.11	0.02	0.56	0.04	0.11	0.1
XLOC_057808	0	0	0	0.02	0	0	0.01	0	0	0	0	0.01	0	0	0	0	0	0	0	0	0	0	0	0.01	0.01	0	0.01	0	0	0	0	0	0	0	0	0	1.25	0.05	0	0.23	0.14	0	0.54	0.47	0.18	0	0.88	0.63	0
ENSG00000234608.6	3.2	3.26	3.4	2.54	2.73	3.31	3.01	3.32	3.99	3.12	4.46	3.96	2.55	2.69	3.8	3.28	2.81	3.11	3.33	3.25	4.02	3.28	2.9	4.15	2.4	3.22	4.49	3.92	4.7	3.45	2.63	2.68	2.73	3.84	4.92	1.83	0.77	4.65	3.81	4.38	4.08	1.44	2.08	3.11	2.59	3.81	2.43	2.86	3.68
ENSG00000230177.1	0.03	0.29	0.31	0.26	0.53	0.05	0.34	0.24	0.14	0.26	0.11	0.15	0.08	0.11	0.15	0.2	0.37	0.23	0.33	0.2	0.36	0.15	0.43	0.18	0.12	0.15	0.18	0.1	0.2	0.34	0.14	0.3	0.53	0.16	0.19	0.21	0	0.09	0.46	0.09	0.52	0.19	0.13	0.17	0.15	0.05	0.23	0.06	0.16
ENSG00000235078.1	4.97	4.91	7.32	5.56	5.28	7.26	8.57	5.5	8.13	7.95	9.32	6.56	6.72	4.22	6.58	5.95	6.02	6.09	5.35	4.78	5.4	6.98	3.96	10.13	5.53	11.08	8.02	3.93	8.35	4.85	5.35	3.97	4.91	6.2	5.04	3.91	28.3	5.11	5.26	5.11	5.55	1.31	11.76	12.15	20.73	4.87	10.71	9.58	8.31
ENSG00000271239.1	0	0	0	0	0	0	0	0	0	0	0	0	0	0	0	0	0	0.03	0	0	0	0	0	0	0	0	0	0	0	0	0	0	0	0.03	0	0	1.32	0.21	0	0.13	0.04	0.1	0.8	0	1.42	0	0.15	0.08	0.03
ENSG00000228843.2	3.04	3.93	3.78	3.92	5.32	4.07	2.79	4.61	3.41	2.46	2.99	4.74	2.75	2.75	3.28	4.69	3.48	2.74	3.08	5.17	4.29	3.96	3.07	4.15	1.99	2.97	0.86	2.62	1.81	2.82	6.54	2.08	2.39	3.28	4.28	2.47	1.11	3.95	3.58	4.33	2.67	1.89	2.88	2.77	1.28	1.6	1.49	1.91	3.19
ENSG00000228170.1	0.78	1.79	2.14	1.24	0.79	0.69	0.9	1.31	1.1	0.78	1.04	0.97	0.9	0.96	0.84	0.73	0.89	0.57	1.01	2	1.49	1.11	1.73	1.02	2.62	1.88	1.87	1.63	1.23	0.88	2.79	1.22	1.63	0.77	0.79	0.55	3.96	2.45	1.49	1.66	1.85	0.99	3.77	1.69	2.95	1.28	1.65	1.08	1.29
XLOC_119031	0.14	0.14	0.09	0.2	0.06	0.18	0.27	0.21	0.18	0.18	0.2	0.23	0.17	0.29	0.14	0.18	0.12	0.12	0.22	0.3	0.17	0.17	0.09	0.22	0.22	0.19	0.11	0.45	0.42	0.13	0.17	0.24	0.19	0.07	0.14	1.27	1.79	0.2	0.15	0.19	0.1	0.06	0.7	0.51	0.98	0.04	0.75	0.63	0.18
ENSG00000255108.1	11.12	12.35	13.88	9.29	13.39	10.96	7.03	9.02	9.8	11.43	10.5	9.52	7.14	5.27	5.58	9.09	9.96	9.28	11.6	9.86	15.86	10.95	8.59	9.34	5.07	12.75	8.75	4.17	9.25	6.71	7.96	5	5.89	4.64	8.06	5.53	4.62	9.09	9.91	7.84	9.4	4.3	4.55	7.41	5.66	5.5	4.68	8.56	6.32
ENSG00000258081.3	0.24	0.5	0.46	0.13	0.82	0.11	0.03	0.04	0.42	0.25	0.22	0.55	0	0.28	0.11	0.15	0.26	0.13	0.39	0.32	0.39	0.19	1.34	0.32	0.14	0.07	0.09	0.1	0.08	0.5	0.07	0.34	0.26	0.79	0.15	0.04	0	0.55	0.41	0.32	0.62	0.11	0.23	0.04	0.04	0.09	0.06	0.31	0.16
ENSG00000259940.2	0.17	0.13	0.05	0.04	0.1	0.11	0.14	0.14	0.06	0.07	0.11	0.1	0.08	0.03	0.06	0.08	0.07	0.09	0.12	0.05	0.08	0.13	0.08	0.06	0.14	0.14	0.12	0.12	0.08	0	0.05	0.07	0.14	0.12	0.13	0.06	0.41	0.09	0.1	0.23	0.12	0	0.31	0.18	0.13	0.02	0.33	0.21	0.07
ENSG00000267607.1	0.32	0.67	0.54	0.39	0.63	0.48	0.32	0.65	0.34	0.89	0.4	0.41	0.18	1.02	0.45	0.4	0.73	0.45	0.76	0.79	0.63	0.41	0.9	0.31	0.93	1.54	0.49	1.59	1.02	0.82	0.44	0.8	1.28	0.86	0.27	2.11	3.88	0.59	0.6	1.12	0.76	0.29	1.06	1.95	0.7	0.22	1.85	1.99	0.22
ENSG00000254501.1	11.33	11.34	13.86	9.5	14.77	10.75	7.23	10.98	7.96	8.56	11.81	11.16	10.4	7.12	8	7.8	8.03	6.69	6.56	14.23	14.93	7.24	9.38	8.81	9.1	9.5	6.95	7.35	7	8.73	10.53	8.3	9.23	7.32	6.76	5.15	3.73	9.91	13.16	10.98	10.43	6.53	7.95	6.47	7.69	6.34	4.46	8.52	7.78
ENSG00000231948.2	0	0.03	0	0.06	0	0	0.03	0	0	0.05	0	0.04	0	0.03	0.07	0.05	0	0.03	0	0.11	0.14	0	0	0.03	0.11	0.04	0.17	0	0	0	0	0.04	0.03	0.03	0.07	0	5.96	0.13	0.19	0	0.44	0	0.87	0.98	1.09	0.08	0.67	3.95	0
ENSG00000184068.2	1.68	2.8	2.43	1.46	2.28	3.37	2.04	2.57	3.12	2.37	2.66	1.91	2.15	1.44	1.58	2.42	2.47	2.54	1.71	3.04	2.18	1.93	1.36	2.95	1.44	3.22	1.17	2.85	1.77	3.45	2.17	1.12	1.69	2.51	1.97	0.79	0.91	2.86	3.03	2.69	1.66	0.85	1.09	2.33	1.27	2.57	1.35	2.18	2.39
ENSG00000239799.1	0.39	0.41	0.15	0.73	0.25	0.6	0.39	0.11	0.4	0.07	0.16	0.32	0.11	0.16	0.26	0.21	0.37	0.41	0.65	0.28	0.41	0.07	0	0.25	0.04	0	0.13	0	0.11	0.06	0.1	0.06	0	0.09	0.27	0.55	264.62	19.35	0.12	14.78	16.43	1.16	79.75	36.73	105.1	0.19	83.61	73.49	0.22
ENSG00000249456.1	1.37	1.62	1.05	2.33	1.26	1.83	1.82	1.48	1.52	1.54	1.53	0.61	1.04	1.37	1.51	1.98	1.19	1.62	1.73	1.17	0.77	1.19	0.79	2.04	2.09	1.25	1.08	2.04	2.07	1.36	2.3	1.39	1.23	1.22	1.52	2.2	2.21	1.51	0.87	1.42	0.52	0.45	1.94	1.31	1.98	0.87	1.5	1.82	1.72
ENSG00000237101.1	0.37	0.34	0.4	0.24	0.47	0.34	0.52	0.08	0.3	0.22	0.4	0.37	0.13	0.2	0.32	0.38	0.22	0.38	0.31	0.22	0.49	0.48	0.69	0.36	0.3	0.21	0.28	0.11	0.31	0.29	0.19	0.27	0.21	0.15	0.35	0.18	0.06	0.3	0.12	0.34	0.89	0.09	0.2	0.21	0.1	0.27	0.24	0.15	0.23
ENSG00000237949.1	0	0	0	0.15	0	0	0	0.05	0	0	0	0	0	0.07	0	0	0	0	0	0	0	0	0	0	0	0	0	0	0	0	0	0.1	0	0	0	0	7.11	1.04	0	0.49	0.05	1.01	3.5	0.3	5.85	0	2.14	1.02	0.07
ENSG00000273062.1	0.3	0.42	0.31	0.07	0.09	0.42	0.33	0.49	0.33	0.55	0.35	0.28	0.25	0.51	0.36	0.35	0.5	0.48	0.35	0.21	0.15	0.22	0.19	0.48	0.33	0.2	0.8	0.15	0.34	0.37	0.29	0.34	0.31	0.3	0.21	0.17	0.57	0.25	0.19	0.42	0.32	0.11	0.31	0.2	0.93	0.24	0.41	0.3	0.37
ENSG00000269353.1	0	0	0	0	0	0	0	0	0	0	0.04	0	0	0	0	0	0	0	0	0.04	0	0.05	0	0	0.03	0	0	0	0	0.04	0.1	0	0.03	0	0	0.09	0.58	0.38	0	0	0.08	0	0.14	0.13	0.31	0.09	0.12	0.03	0
ENSG00000267484.1	2.63	3.72	4.69	2.67	7.48	2.04	3.16	3.51	3.88	2.96	4.91	5.88	3.05	5.01	3.44	4.57	2.84	3.63	4.99	4.82	6.28	4.63	10.2	3.69	1.74	5.65	6.12	3.69	3.04	3.38	3.5	4.77	5.51	4.79	2.36	3.51	1.62	4.66	6.46	4.05	5.16	1.23	1.31	2.89	3.02	3.13	3.03	3.05	3.28
XLOC_041476	0	0	0	0.01	0	0	0	0	0	0	0	0	0.01	0	0	0	0	0	0.01	0	0	0	0	0	0	0	0.01	0	0	0	0	0	0	0	0	0	0.92	0.14	0.01	0.15	0.12	0.11	0.89	0.16	0.84	0	0.53	0.11	0
ENSG00000243818.4	0	0	0	0	0	0	0	0.01	0	0	0	0	0	0.02	0	0	0	0	0	0	0.01	0	0	0.01	0	0	0	0	0	0	0	0.01	0	0.01	0	0	1.36	0.13	0	0.19	0.02	0	0.44	0.05	1.84	0	0.53	0.14	0
ENSG00000255467.1	4.92	5.47	5.46	3.5	4.55	5.54	6.25	5.88	7.07	5.95	6.22	4.01	6.52	4.98	6.3	6.45	5.69	6.62	3.35	2.83	2.25	3.26	1.61	7.63	5.52	4.72	1.12	3.28	2.88	2.55	3.32	4.38	1.52	3.35	4.1	2.41	18.45	2.55	1.6	6.19	3.47	0.71	9.13	7.62	5.9	2.37	7.06	6.27	6.89
ENSG00000275055.1	0.18	0.11	0.08	0.34	0.16	0.08	0.15	0.18	0.21	0.11	0.26	0.17	0.12	0.19	0.14	0.19	0.14	0.12	0.22	0.18	0.19	0.26	0.17	0.18	0.15	0.14	0.07	0.19	0.33	0.03	0.2	0.26	0.25	0.19	0.14	0.13	0	0.14	0.19	0.04	0.18	0.03	0.1	0.06	0.14	0.1	0.13	0.04	0.12
ENSG00000258604.1	0.89	0.47	0.49	0.3	0.2	0.62	0.6	0.28	0.39	0.3	0.49	0.09	0.28	0.33	0.57	0.53	0.56	0.23	0.23	0.19	0.13	0.06	0.18	0.34	0.3	0.13	0.42	0.06	0.14	0.4	0.08	0.35	0.12	0.15	0.84	0.45	0.89	0.22	0	0.49	0.19	0.35	0.93	0.2	1.06	0.11	0.57	0.44	0.44
ENSG00000278518.1	0.02	0.11	0.02	0.03	0.08	0.02	0.18	0.04	0	0	0	0.12	0	0.08	0	0.09	0.03	0.03	0.06	0.07	0.1	0.07	0.03	0.01	0.04	0	0.06	0	0.02	0.02	0.02	0.02	0	0.01	0	0.04	108.89	9.7	0.02	12.96	9.44	1.43	41.92	27.98	65.54	0.22	46.13	43.94	0.01
ENSG00000229625.3	0.08	0.22	0.19	0.08	0.13	0	0.16	0.19	0.11	0.18	0.09	0.23	0.1	0.2	0.05	0.12	0.22	0.08	0.08	0.14	0.09	0.12	0.19	0.11	0.07	0.05	0.11	0.06	0.15	0.1	0.12	0.05	0.08	0.19	0.05	0.1	0	0.11	0.15	0.11	0.1	0.05	0.08	0	0.14	0	0.07	0.07	0.08
ENSG00000268006.1	0.5	0.35	0.42	0.63	0.32	0.4	0.49	0.52	0.42	0.41	0.53	0.4	0.49	0.42	0.5	0.42	0.44	0.54	0.62	0.57	0.36	0.42	0.3	0.46	0.56	0.38	0.39	0.51	0.65	0.31	0.72	0.36	0.32	0.45	0.43	0.43	0.15	0.59	0.36	0.77	0.32	0.14	0.55	0.39	0.24	0.49	0.49	0.31	0.39
ENSG00000273261.1	0.72	1.14	1.13	0.77	1.67	0.85	1.17	1.11	0.98	1.14	1.19	1.17	0.7	0.97	1.05	1.33	1.21	0.95	0.79	0.74	1.07	1.22	1.9	1.27	0.55	0.81	0.82	0.75	0.97	0.81	0.76	0.93	0.66	0.84	0.97	0.72	0.31	0.75	1.22	0.79	1.05	0.42	0.72	0.77	0.64	0.58	0.8	0.49	0.78
ENSG00000205885.6	0.37	0.29	0.31	0.22	0.24	0.38	0.41	0.48	0.29	0.39	0.4	0.31	0.31	0.35	0.45	0.37	0.31	0.43	0.47	0.32	0.3	0.32	0.22	0.36	0.33	0.24	0.66	0.35	0.51	0.48	0.38	0.39	0.42	0.29	0.36	0.6	1	0.32	0.39	0.39	0.29	0.2	0.78	0.58	0.99	0.15	0.96	0.59	0.28
ENSG00000274653.1	0.34	0.2	0.23	0.28	0.34	0.41	0.19	0.35	0.26	0.33	0.42	0.12	0.17	0.31	0.37	0.33	0.28	0.25	0.36	0.44	0.2	0.11	0.38	0.35	0.35	0.29	0.39	0.23	0.31	0.37	0.3	0.33	0.29	0.45	0.29	0.19	0	0.36	0.27	0.26	0.39	0.08	0.25	0.28	0.29	0.3	0.19	0.19	0.31
ENSG00000255517.5	0.2	0.14	0.26	0.26	0.21	0.19	0.16	0.3	0.12	0.17	0.36	0.22	0.15	0.13	0.26	0.27	0.25	0.27	0.27	0.33	0.2	0.31	0.11	0.34	0.28	0.32	0.1	0.28	0.23	0.08	0.29	0.2	0.11	0.16	0.24	0.26	0.09	0.25	0.3	0.46	0.22	0.13	0.16	0.19	0.16	0.21	0.09	0.14	0.21
ENSG00000243055.1	0.24	0.22	0.54	0.06	0.18	0.14	0.2	0.24	0.2	0.22	0.42	0.26	0.27	0.51	0.23	0.26	0.6	0.5	0.14	0.17	0.16	0.04	0.13	0.18	0.17	0.36	0.15	0.13	0.14	0.25	0.12	0.3	0.37	0.66	0.26	0.04	1.11	0.2	0.14	0.04	0.07	0	0.31	0.72	0.36	0.55	0.47	0.3	0.11
ENSG00000272141.1	6.15	2.48	4.26	0.47	3.4	2.6	1.98	1.5	2.62	0.75	1.29	3.79	2.35	1.95	2.59	1.68	2.43	2.83	2.81	2.13	6.33	2.23	2.78	2.31	1.45	1.47	1.65	0.97	2.88	2.97	2.22	2.08	2.42	3.35	4.63	0.02	0.08	4.03	1.36	3.02	2.29	4.82	2.03	1.64	1.01	4.24	1	1.35	1.45
ENSG00000227198.1	3.58	4.25	3.82	4.32	6.17	4.03	3.64	4.31	3.49	3.61	4.55	4.09	4.17	3.83	4.29	5.26	3.63	2.95	3.35	3.66	4.89	4.71	4.8	4.34	4.19	3.51	3.46	2.58	4.59	2.28	5.32	3.59	5.31	3.02	3.11	3.27	0.75	3.27	4.49	4.01	5.99	1.27	2.34	3.24	2.36	2.18	2.66	2.2	3.85
ENSG00000273901.1	0	0.03	0	0.17	0.09	0.05	0.03	0	0	0	0	0.03	0	0.07	0	0.09	0.07	0	0	0.04	0.06	0	0	0.08	0.23	0	0	0	0.04	0	0.03	0	0.03	0	0	0.04	34.93	2.4	0	2.23	2.31	0.13	12.43	3.15	23.48	0	8.53	8.09	0.03
ENSG00000226091.6	0.22	0.2	0.23	0.21	0.22	0.18	0.27	0.23	0.17	0.37	0.36	0.24	0.19	0.27	0.35	0.36	0.19	0.4	0.21	0.25	0.24	0.24	0.19	0.25	0.26	0.06	0.5	0.27	0.21	0.48	0.36	0.22	0.24	0.38	0.27	0.09	0.05	0.35	0.23	0.23	0.32	0.1	0.15	0.09	0.24	0.23	0.08	0.15	0.26
ENSG00000262211.1	3.32	4.46	2.31	4.05	1.3	5.24	6.15	5.8	3.88	5.34	4.86	2.24	4.58	6.76	4.49	5.89	4.37	4.82	3.8	1.99	1.81	2.97	0.93	4.67	2.87	3.12	3.05	2.95	4.61	2.91	3.3	6.12	3.25	2.62	3.08	11.8	15.01	2.59	1.88	2.96	1.72	0.5	4.43	7.98	7.59	0.51	5.67	6.02	5.2
ENSG00000225792.1	0.11	0.12	0	0.12	0.07	0.27	0.17	0.23	0.12	0.13	0.12	0.14	0.05	0.13	0.28	0.13	0.09	0.12	0.13	0.3	0.09	0.09	0.07	0.22	0.09	0.14	0.09	0.33	0.31	0.03	0.11	0.14	0.19	0.12	0.12	0.27	0.76	0.27	0.18	0.18	0.18	0.02	0.21	0.56	0.53	0.14	0.56	0.42	0.06
ENSG00000254027.1	7.24	9.97	8.17	4.66	8.09	8.04	7.67	9.44	11.19	11.12	8.19	12.43	9.6	7.98	8.93	8.7	8.42	8.12	6.56	7.47	7.3	6.13	5.1	8.9	9.13	13.3	7	7.94	8.91	7.35	16.89	8.99	6.9	12.96	9.5	9.28	1.07	4.85	7.31	12.14	16.09	7.39	8.13	13.09	3.53	7.45	6.86	4.15	11.04
ENSG00000240291.1	0.15	0.06	0.09	0.34	0.06	0.08	0.16	0.14	0.13	0.15	0.08	0.12	0.14	0.11	0.13	0.14	0.08	0.14	0.11	0.03	0.04	0.09	0.01	0.1	0.15	0.07	0.27	0.11	0.11	0.05	0.24	0.06	0.11	0.07	0.28	0.24	0.27	0.13	0.04	0.12	0.04	0.01	0.32	0.12	0.27	0.11	0.24	0.1	0.1
ENSG00000261265.1	0.07	0.08	0.04	0	0.07	0.11	0.14	0.03	0.17	0.07	0.03	0.05	0.11	0.06	0.13	0	0.03	0.07	0.09	0.06	0.03	0.03	0.03	0.14	0.02	0	0.09	0.14	0.08	0.03	0.05	0.09	0	0	0.08	0.06	0.73	0.07	0.06	0.2	0.08	0.03	0.32	0.18	0.4	0.06	0.24	0.3	0.04
ENSG00000256013.1	9.34	8.16	8.12	11.31	14.27	13.43	12.7	9.3	12.14	9.86	11.45	13.48	9.61	9.58	9.66	7.81	12.98	10.51	10.64	11.25	9.29	11.16	10.84	11.36	14.61	9.22	13.95	5.22	7.27	12.23	12.96	8.56	13	13.13	12.58	8.35	4.46	10.46	6.24	12.68	12.35	6.47	10.66	7.13	7.65	6.28	5.99	7.26	10.72
ENSG00000261002.4	1.16	0.83	1.01	0.87	0.71	1.09	1.9	1.14	1.26	1.5	1.4	1.17	1.35	0.93	1.23	1.25	1.17	1.39	1.2	0.88	0.9	1.03	1.28	1.53	1.21	1.49	2.53	1.61	1.3	1.7	0.98	1.22	0.71	0.94	1.24	0.92	0.32	0.79	0.86	0.9	0.92	0.51	0.71	0.88	0.83	1.54	0.68	0.99	1.55
ENSG00000273456.1	0.23	0.18	0.22	0.32	0.26	0.09	0.25	0.2	0.31	0.13	0.32	0.25	0.4	0.12	0.31	0.13	0.25	0.24	0.14	0.27	0.15	0.2	0.29	0.34	0.34	0.19	0.48	0.17	0.33	0.14	0.17	0.22	0.33	0.13	0.38	0.21	0.04	0.27	0.21	0.19	0.36	0.12	0.06	0.14	0.09	0.19	0.02	0.12	0.42
ENSG00000250218.1	0	0.05	0.33	0	0.04	0	0.04	0.05	0.06	0	0	0.1	0	0.18	0	0.13	0.05	0	0.04	0	0.51	0.19	0	0.15	0	0.53	0	0	0.05	0	0.22	0.22	0	0.12	0.24	0	1.41	0.42	0	0.36	0.66	0.19	1.1	0.48	2.71	0	0.62	0.89	0
ENSG00000254873.1	9.66	8.56	8.32	8.69	8.68	8.13	8.37	8.3	9.67	8.07	9.6	10.66	9.36	8.14	8.51	10.05	9.22	9.65	10.45	10.09	8.37	7.08	7.13	9.57	7.4	7.48	5.4	7.89	7.02	8.45	6.68	8.94	8.78	10.69	8.76	6.75	4.52	7.33	9.2	8.46	9.86	4.26	6.36	7.86	4.86	8.4	5.81	6.82	9.97
ENSG00000262413.1	27.17	39.24	43.88	29.52	55.24	39.96	17.49	35.63	27.13	27.02	37.65	52.76	21.57	25.14	21.92	24.9	26.85	23.25	30.55	37.93	61.08	34.88	37.75	30.13	16.04	42.25	26.83	33.06	27.33	30.29	17.26	26.02	23.7	29.43	21.84	23.64	12.55	25.52	55.48	32.51	35.35	28.15	15.4	31.67	23.08	25.51	29.88	31.57	23.6
ENSG00000234614.1	0.38	0.4	0.12	0.14	0.31	0.29	0.71	0.57	0.47	0.4	0.25	0.42	0.26	0.44	0.25	0.33	0.29	0.36	0.37	1.15	0.04	0.22	0.09	0.26	0.25	0.5	1.14	0.52	0.27	0.56	0.64	0.33	0.18	0.28	0.63	0.14	1.21	1.24	0.37	0.41	0.26	0.12	0.81	0.93	0.75	0.05	0.76	0.9	0.49
ENSG00000267077.1	15.34	16.54	20.42	4.63	30.03	14.33	11.93	9.44	17.27	11.58	17.16	20.39	17.01	16.38	17.18	17.53	17.95	14.82	14.42	9.69	25.32	15.8	26.02	22.54	12.56	7.03	12.72	6.44	9.45	11.71	8.67	18.52	10.44	19.02	19.06	0	0.26	13.23	13.72	9.46	25.39	5.8	6.55	4.63	6.46	7.04	4.79	8.15	16.65
ENSG00000257878.1	0.09	0.14	0	0.08	0	0.17	0.11	0.18	0.09	0.13	0.05	0	0.1	0.15	0.1	0.23	0.07	0.02	0.13	0.03	0	0.03	0	0.06	0.15	0.12	0.17	0.24	0	0.08	0.09	0.2	0.02	0.19	0.1	0.06	2.14	0.36	0.05	0.24	0.03	0.05	0.69	0.22	0.88	0.09	0.52	0.26	0.1
ENSG00000253200.1	3.27	2.77	3.05	3.03	2.74	4.05	3.3	4.37	3.2	3.04	3.46	3.34	3.47	2.99	3.61	3.38	2.97	3.42	3.39	5.23	3.54	2.81	2.1	4.01	1.92	4.78	2.91	2.65	3.82	4.14	1.92	3.22	2.89	3.8	3.35	2.83	1.3	4.75	4.53	3.13	2.48	0.9	1.67	4.38	2.13	1.63	2.15	3.15	3.62
ENSG00000254333.1	0.16	0.33	0.24	0.29	0.26	0.49	0.31	0.24	0.22	0.31	0.23	0.17	0	0.17	0.23	0.08	0.28	0.2	0.2	0.55	0.17	0.15	0.12	0.27	0.22	0.06	0.27	0.32	0.49	0.39	0.21	0.39	0.35	0.1	0.17	0.85	0.87	0.28	0.56	0.21	0.18	0.06	0.5	0.32	0.52	0.21	0.56	0.62	0.14
ENSG00000197099.7	0.01	0.02	0.03	0.01	0.09	0.03	0.04	0.04	0.04	0.02	0.05	0.01	0.04	0.01	0.01	0.05	0.01	0.02	0.01	0.02	0.03	0.03	0.01	0.05	0.02	0.01	0.02	0.02	0.02	0.01	0.02	0.01	0.03	0.02	0.01	0	14.78	0.8	0.01	0.58	0.49	0.12	3.9	1.25	6.27	0.02	2.7	1.77	0.03
ENSG00000276144.1	0.34	0.27	0.27	0.29	0.13	0.28	0.18	0.41	0.14	0.46	0.28	0.36	0.24	0.25	0.22	0.34	0.39	0.34	0.37	0.24	0.27	0.22	0.09	0.26	0.32	0.25	0.5	0.31	0.45	0.28	0.38	0.26	0.17	0.12	0.28	0.41	0.39	0.21	0.12	0.31	0.27	0.08	0.72	0.19	0.87	0.1	0.79	0.3	0.26
ENSG00000272153.1	1.61	2.04	1.93	2.97	2.28	2.13	1.65	2.38	1.74	1.94	2.8	1.78	2.01	1.37	1.66	1.32	1.79	1.73	1.81	2.99	2.33	1.24	1.64	2.13	1.52	2.66	1.41	2.29	2.38	0.93	2.26	1.64	1.57	1.55	1.79	1.94	0.91	2.56	2.74	2.66	1.88	1.1	1.43	1.9	1.63	1.96	1.8	1.29	1.59
ENSG00000268895.4	0.02	0.01	0.03	0.03	0.02	0.02	0.09	0.02	0.02	0.01	0.03	0.07	0.03	0.03	0.02	0.06	0.02	0.01	0.08	0.07	0.07	0.03	0	0.04	0.01	0.02	0.03	0.01	0	0.03	0.04	0.02	0.01	0.01	0.02	0.03	44.06	4.26	0.02	3.46	5.12	0.1	18.69	5.9	19.98	0.02	16.09	17.93	0.02
ENSG00000260621.1	1.7	2.01	2.5	2.42	1.99	3.15	2.11	2.46	2.84	2.7	3.1	1.57	1.79	1.64	2.29	2.51	1.85	2.79	2.02	2.4	2.07	2.16	2.74	2.99	3.23	1.54	2.83	2.27	1.72	1.46	1.63	1.28	2.36	2.15	2.2	2.09	3.55	2	1.98	2.39	1.78	0.61	1.89	2.1	2.85	1.2	2.44	2.1	2.18
ENSG00000274021.1	2.7	4.02	3.98	1.51	2.58	4.02	3.64	4.85	4.87	3.68	4.05	2.87	3.85	3.85	3.35	3.33	2.8	2.99	7.43	3.67	2.69	1.6	1.91	3.12	2.73	5.34	4.95	3.03	4.74	3.76	1.27	4.43	2.61	4.56	1.37	4.28	10	2.38	5.13	3.19	5.47	0.56	2.76	5.41	5.4	1.2	3.91	5.93	4.01
ENSG00000274177.1	25.01	27.71	32.88	27.48	43.2	28.2	14.82	20.62	19.8	15.45	20.73	37.9	17.41	16.42	18.46	17.57	19.91	19.17	20.07	22.07	43.87	20.22	35.34	21.15	10.7	23.34	22.01	18.65	21.26	21.05	14.97	16.74	23.95	14.65	21.25	18.38	10.93	21.59	32.9	22.38	28.55	18.09	11.69	18.57	19.65	24.83	16.4	19.13	16.07
ENSG00000277938.1	0.24	0.1	0.12	0.13	0.27	0.27	0.31	0.18	0.23	0.22	0.25	0.14	0.32	0.16	0.17	0.3	0.18	0.28	0.25	0.31	0.22	0.22	0.18	0.28	0.37	0.42	0.21	0.23	0.18	0.33	0.4	0.18	0.27	0.36	0.21	0.03	0.07	0.44	0.12	0.16	0.21	0.17	0.17	0.05	0.09	0.21	0.09	0.25	0.2
ENSG00000267387.1	1.2	1.29	1.02	1.47	1.22	1.15	0.99	1.05	0.73	1.23	1.25	1.12	0.79	1.6	1.07	1.15	2.2	1.2	2.48	1.2	1.49	0.94	1.15	1.04	1.78	0.78	1.21	0.86	1.36	1.4	1	1.33	1.55	1.29	0.96	1.94	4.72	1.4	1.11	1.21	1.25	0.67	3.24	1.97	2.51	0.41	2.31	2.31	0.77
[truncated: 9 more columns]

## Sheet: Table S5
Gene	logFC	logCPM	PValue	FDR	AMC_10-1	AMC_10-3	AMC_12-1	AMC_12-3	AMC_13-1	AMC_13-3	AMC_17-1	AMC_17-3	AMC_18-1	AMC_18-3	AMC_19-1	AMC_19-3	AMC_2-1	AMC_2-3	AMC_20-1	AMC_20-3	AMC_21-1	AMC_21-3	AMC_22-1	AMC_22-3	AMC_23-1	AMC_23-3	AMC_24-1	AMC_24-3	AMC_3-1	AMC_3-3	AMC_5-1	AMC_5-3	AMC_6-1	AMC_6-3	AMC_7-1	AMC_7-3	AMC_8-1	AMC_8-3	AMC_9-1	AMC_9-3	RP11-34P13.3	chr	lincRNA type	description
ENSG00000235927.4	-1.53096	5.83433	9.00709e-05	0.00566794	0.14	0	0.23	0.03	0.1	0.12	0.48	0.06	0.08	0.04	0.14	0.06	0.07	0.06	0.09	0.05	0.13	0.02	0.18	0.08	0.33	0.06	0.07	0.07	0.16	0.12	0.11	0.12	0.07	0.05	0.02	0.07	0.02	0.03	1.32	0.09	NEXN-AS1	chr1	antisense	NEXN antisense RNA 1
XLOC_104721	1.80424	4.39974	3.38889e-05	0.00250005	0.02	0.14	0.01	0.01	0.02	0.08	0	0.01	0.01	0	0	0.01	0	0.03	0	0.02	0	0.06	0	0	0	0.02	0.01	0.01	0	0	0	0.01	0.04	0.01	0.06	0.04	0	0.01	0	0.08	XLOC_104721		lincRNA	novel
XLOC_093885	3.38625	3.15727	1.17581e-05	0.000923451	0	0.09	0	0	0	0	0	0	0	0	0	0	0	0.01	0	0	0	0.01	0	0	0	0.08	0	0	0	0	0	0	0	0.01	0	0.02	0	0	0	0	XLOC_093885		antisense	novel
ENSG00000255201.1	-1.34368	4.53931	0.00104524	0.04388	0.42	0	0.29	0	0.15	0.22	0.41	0	0.29	0	0.28	0	0.15	0.14	0.08	0.09	0.28	0.16	0.27	0	0.34	0.09	0.09	0.12	0.14	0.2	0.32	0.27	0.21	0.09	0.07	0.29	0.12	0	1.21	0.09	RP11-350N15.4	chr8	antisense	--
ENSG00000237338.1	8.70493	7.95249	4.8602e-52	2.1103e-48	0	31.41	0.04	3.77	0	0	0	2.15	0	2.48	0	0.13	0	7.87	0	4.32	0	18.6	0	0	0	7.44	0	4.58	0	0	0	0.93	0	2.91	0.11	2.82	0	2.24	0	0.75	FTCD-AS1	chr21	antisense	FTCD antisense RNA 1
XLOC_075295	-3.76797	6.67471	1.46331e-18	6.73875e-16	0.28	0	0.05	0.01	0.24	0.01	0.22	0	0.01	0.01	0.48	0.01	0.04	0	0.03	0.01	0.08	0	0.03	0.01	0.27	0.01	0.4	0.04	0.14	0.12	0.15	0	0.05	0.02	0.05	0.02	2.73	0.06	0	0.01	XLOC_075295		lincRNA	novel
ENSG00000274225.1	1.7129	4.6441	0.000133839	0.00802349	0.09	0.95	0.03	0.12	0.06	0.07	0.3	0.2	0	0.17	0.15	0.06	0.03	0.66	0	0.04	0	0.92	0.14	0	0.03	0.32	0.04	0.23	0	0.03	0.04	0.08	0.03	0.15	0.03	0.21	0.03	0.08	0.48	0.13	KB-68A7.1	chr21	lincRNA	--
XLOC_011874	3.52494	3.19352	4.60487e-06	0.000396488	0	0.11	0	0	0	0	0	0	0	0.03	0	0	0	0.04	0	0.02	0	0.01	0	0	0	0.02	0	0.04	0	0	0	0	0	0	0	0.04	0	0	0	0	XLOC_011874		lincRNA	novel
XLOC_056970	-2.22449	3.37804	0.000373954	0.0195628	0.01	0	0	0	0.03	0	0.01	0	0	0	0.03	0	0.01	0	0	0	0.01	0	0	0	0.07	0	0	0	0	0.03	0.01	0	0	0.01	0	0	0.13	0	0	0	XLOC_056970		lincRNA	novel
ENSG00000268388.4	-3.00405	7.72808	3.9022e-14	1.04038e-11	1.07	0.01	0.59	0.05	0.39	0.01	0.88	0.03	0.17	0.03	0.76	0.01	1.05	0.13	0.18	0.06	0.91	0.02	0.6	0	0.82	0.03	0.52	0.01	0.31	0.93	1.03	0.04	0.8	0.04	0.55	0.11	0.46	0.06	2.39	0.02	FENDRR	chr16	lincRNA	FOXF1 adjacent non-coding developmental regulatory RNA
ENSG00000259475.1	-3.71077	5.34655	5.04272e-16	1.70298e-13	0.03	0	0.57	0.04	0.14	0.16	3.47	0	0	0.04	0.08	0	0.03	0.03	0.04	0.04	0.09	0.07	0.1	0.04	1.23	0.03	0.04	0.08	0.06	0.12	0.37	0.06	0	0.04	0	0.03	0.04	0	5.86	0	RP11-654A16.3	chr15	antisense	--
XLOC_024424	3.59339	3.21317	2.91156e-06	0.000258755	0	0.1	0	0	0	0	0	0	0	0.01	0	0	0	0.05	0	0.01	0	0.05	0	0	0	0	0	0.02	0	0	0	0.01	0	0	0	0	0	0	0	0.02	XLOC_024424		lincRNA	novel
XLOC_084116	3.11524	3.22744	1.85056e-05	0.00142115	0	0.04	0	0	0	0	0	0.01	0	0	0	0	0	0.04	0	0	0	0.09	0	0	0	0.04	0	0	0	0	0	0	0.01	0	0	0.01	0	0	0	0.01	XLOC_084116		intronic	novel
ENSG00000258867.4	1.9156	6.06865	1.06225e-06	0.000105856	0.02	2.33	0.02	0.15	0.02	0.08	0	0.24	0.13	0.17	0	0.02	1.06	1.02	0.02	0.4	0.19	0.66	0.32	0.02	0.06	0.46	0	0.37	0.1	0.01	0.02	0.17	0.34	0.71	0.05	0.58	0	0.25	0.02	0.37	LINC01146	chr14	lincRNA	long intergenic non-protein coding RNA 1146
XLOC_091192	-2.60101	4.35291	1.23465e-07	1.55709e-05	0.48	0.03	0	0.01	0	0	0	0	0	0	0	0	0	0	0	0	0	0	0	0	0	0	0.02	0	0	0	0	0	0	0	0.02	0	0	0	0	0.02	XLOC_091192		lincRNA	novel
XLOC_100983	3.93534	5.53049	1.81045e-17	6.96541e-15	0	0.34	0	0.07	0	0	0	0.04	0.01	0.05	0	0	0	0.17	0.01	0.04	0.01	0.05	0	0.01	0.01	0.17	0.01	0.08	0.01	0.01	0	0.01	0.01	0.07	0	0.05	0	0.03	0.01	0.01	XLOC_100983		intronic	novel
ENSG00000253888.1	2.63172	3.12462	0.000406547	0.0201905	0	0.27	0	0	0	0	0	0	0	0	0	0	0	0	0	0	0	0.11	0	0	0	0.05	0	0.03	0	0	0	0	0	0.04	0	0.07	0.04	0.05	0	0	RP11-521M14.1	chr8	antisense	--
XLOC_076490	4.39922	3.48949	9.80893e-10	1.66554e-07	0	0.31	0	0	0	0	0	0	0	0	0	0	0	0.05	0	0	0	0.01	0	0	0	0.02	0	0.03	0	0	0	0.01	0	0	0	0	0	0.01	0	0	XLOC_076490		lincRNA	novel
XLOC_111640	2.80755	3.02796	0.000680437	0.0307756	0	0.04	0	0.04	0	0	0	0	0	0	0	0	0	0.08	0	0.04	0	0.03	0	0	0	0	0	0.07	0	0	0	0	0	0.04	0	0.03	0	0.04	0	0	XLOC_111640		lincRNA	novel
XLOC_033835	-2.28916	3.47321	5.60445e-05	0.00379143	0	0	0	0	0	0	0	0	0.01	0	0.01	0	0	0.01	0	0	0.21	0	0	0	0.01	0	0	0	0.03	0.01	0	0	0	0.01	0	0	0.03	0	0	0	XLOC_033835		lincRNA	novel
ENSG00000229642.1	-2.40434	3.1716	0.000753229	0.0338437	0.51	0	0.05	0	0	0	0	0	0	0	0	0	0	0	0.09	0	0.05	0	0	0	0.05	0	0	0	0.04	0	0	0.08	0.12	0	0	0	0	0	0	0	AC027119.1	chr3	lincRNA	--
XLOC_078825	3.08407	4.48841	9.77747e-10	1.66554e-07	0	0.37	0	0.07	0	0	0.05	0.03	0.01	0.06	0.01	0.01	0	0.18	0	0.11	0	0.12	0.06	0.03	0	0.24	0.03	0.06	0.01	0	0	0.01	0.02	0.12	0	0.14	0.01	0.01	0	0.03	XLOC_078825		lincRNA	novel
XLOC_089148	4.46883	3.74994	1.23176e-11	2.61805e-09	0.01	0.17	0	0.03	0	0	0	0	0	0.01	0	0	0	0.11	0	0.02	0	0.05	0	0	0	0.05	0	0.05	0	0	0	0	0	0.02	0	0.08	0	0.05	0	0.02	XLOC_089148		lincRNA	novel
XLOC_033929	-2.53021	4.12469	5.94586e-07	6.29682e-05	0	0	0.01	0	0.15	0.03	0	0	0	0	0	0	0	0	0.27	0	0	0	0	0	0	0	0	0.01	0	0	0	0.02	0	0	0	0	0.01	0.01	0	0	XLOC_033929		lincRNA	novel
ENSG00000249955.1	1.90923	4.00461	6.69892e-05	0.00438288	0.03	0.43	0	0.05	0	0.08	0	0.05	0	0.04	0	0.04	0.09	0.27	0	0.25	0.05	0.53	0.1	0	0.16	0.2	0.04	0.12	0	0.1	0	0.13	0	0	0.19	0.25	0.08	0.1	0	0.12	RP11-6E9.4	chr4	antisense	--
XLOC_047125	3.06623	3.78373	7.50427e-08	1.00183e-05	0	0.08	0	0.02	0	0.01	0	0.01	0	0.25	0	0.04	0	0.01	0.01	0.02	0	0	0	0	0.01	0.01	0.03	0.02	0	0.01	0.01	0.02	0	0	0	0.03	0	0.01	0	0.01	XLOC_047125		lincRNA	novel
XLOC_001481	-3.08989	9.10057	4.66572e-15	1.39029e-12	15.71	0.05	0.17	0.24	14.47	0.3	26.57	0.73	0.28	0.16	57.95	0.08	1.49	0.21	0.47	2	0.46	0.04	0.11	0.33	16.57	0.09	1.53	0.06	3.07	16.45	21.56	0.89	1.82	0.22	3.44	0.07	31.8	0.44	0.09	0.54	XLOC_001481		lincRNA	novel
XLOC_026943	2.65789	3.01266	0.00117517	0.0466293	0	0.12	0	0	0	0	0	0	0	0	0	0	0	0.09	0	0	0	0.02	0	0	0	0	0	0	0	0	0	0	0	0	0	0	0	0	0	0	XLOC_026943		lincRNA	novel
XLOC_066453	-1.96873	3.7257	0.000111501	0.00683261	0.01	0	0	0	0	0	0.03	0	0	0	0.08	0	0	0.02	0.01	0	0.16	0.03	0	0	0.01	0	0.01	0	0	0	0	0	0	0	0	0	0	0.01	0	0	XLOC_066453		intronic	novel
XLOC_121686	-3.00338	3.47071	1.86558e-06	0.000173934	0.01	0	0	0	0.02	0	0.08	0	0	0	0.02	0	0	0	0	0	0	0.01	0	0	0.03	0	0	0	0	0.01	0	0	0	0	0	0	0.06	0	0.04	0	XLOC_121686		lincRNA	novel
XLOC_082578	-2.09584	3.50567	0.0005685	0.0269143	0.02	0	0.01	0	0.02	0	0.01	0	0.01	0	0	0	0.01	0	0.05	0.01	0	0	0.03	0.01	0.03	0	0.09	0	0.02	0.01	0.01	0.01	0.04	0.01	0.03	0.01	0.01	0.01	0.02	0	XLOC_082578		lincRNA	novel
XLOC_103666	5.63773	5.77359	8.57479e-27	6.20529e-24	0	0.71	0	0.03	0	0	0	0.01	0	0.01	0	0	0	0.04	0	0.16	0	0.28	0	0	0	0.19	0	0.27	0	0	0	0.02	0	0.04	0	0.12	0	0.06	0.02	0.01	XLOC_103666		lincRNA	novel
XLOC_048714	4.5453	4.74124	8.16987e-18	3.4974e-15	0.02	0.8	0	0.02	0.01	0.01	0	0.03	0	0.04	0.01	0	0	0.42	0	0.03	0.02	0.26	0	0	0.01	0.35	0	0.2	0.01	0	0	0.01	0	0.06	0	0.11	0	0.07	0	0.03	XLOC_048714		lincRNA	novel
XLOC_092947	2.02808	5.05639	1.46318e-06	0.00014163	0	0.62	0.01	0.09	0	0	0.04	0.16	0	0.03	0	0.01	0.34	0.2	0	0.03	0.03	0.77	0.1	0	0.01	0.08	0.05	0.3	0	0	0.08	0.01	0.01	0.08	0.05	0.38	0	0.12	0.02	0.01	XLOC_092947		intronic	novel
ENSG00000181123.7	1.8474	4.26851	0.000127207	0.00764099	0.01	0.11	0.03	0.01	0	0.02	0	0.04	0	0.03	0	0	0	0.05	0	0.01	0	0.1	0.2	0.03	0.01	0.08	0	0.03	0.02	0	0	0.02	0	0.05	0	0.06	0.01	0.08	0	0.11	RP4-539M6.14	chr22	antisense	--
ENSG00000257022.1	2.86413	3.59708	1.59043e-06	0.000152491	0	0.72	0	0	0	0	0	0.05	0	0	0	0	0	0.04	0	0	0	0.53	0	0.05	0.09	0.15	0	0.09	0	0	0	0	0	0.09	0	0.15	0	0	0.14	0	RP11-729I10.2	chr12	antisense	--
XLOC_016753	-2.19025	3.22168	0.00113779	0.0466293	0	0	0.01	0	0	0	0.05	0	0	0	0.01	0	0	0	0.01	0	0	0	0	0	0.01	0.01	0.01	0	0.01	0.01	0	0	0	0	0	0	0	0	0.06	0.01	XLOC_016753		lincRNA	novel
XLOC_104538	2.76297	3.01302	0.00117517	0.0466293	0	0	0	0.05	0	0	0	0	0	0.08	0	0	0	0	0	0	0	0	0	0	0	0.08	0	0	0	0	0	0	0	0	0	0	0	0	0	0.01	XLOC_104538		lincRNA	novel
XLOC_103904	4.86659	3.68532	2.98857e-12	6.88141e-10	0	0.15	0	0.08	0	0	0	0	0	0	0	0	0	0.14	0	0.13	0	0.13	0	0	0	0.02	0	0.03	0	0	0	0	0	0.02	0	0.07	0	0.02	0	0.01	XLOC_103904		lincRNA	novel
XLOC_074424	2.16758	3.27689	0.00107495	0.0448793	0	0.06	0	0.01	0	0	0	0	0	0	0	0	0.01	0	0	0	0	0.03	0	0	0	0.01	0	0.01	0	0	0.01	0	0.01	0.01	0	0.02	0	0.01	0.01	0.02	XLOC_074424		intronic	novel
ENSG00000205865.4	7.57754	6.36378	1.33123e-37	2.02307e-34	0	3.38	0	0.54	0	0	0	0.27	0	0.37	0	0.14	0.02	1.17	0	0.48	0	1.64	0	0	0	1.72	0	1.17	0	0	0	0.23	0	0.58	0	0.96	0.02	0.72	0	0.49	FAM99B	chr11	antisense	family with sequence similarity 99, member B (non-protein coding)
ENSG00000232650.4	2.74572	3.02399	0.000680437	0.0307756	0	0.24	0	0	0	0	0	0	0	0.05	0	0	0	0.13	0	0	0	0.05	0	0	0	0.04	0	0	0	0	0	0	0	0.05	0	0.04	0	0	0	0	RP5-834N19.1	chr1	lincRNA	--
ENSG00000230561.3	3.71923	6.19527	1.03734e-17	4.31903e-15	0.04	0	0.13	0.03	0.04	0	0.03	0.13	0.08	0.04	0.02	7.74	0.06	0.02	0.02	0.02	0.02	0.02	0.03	0.02	0	0.02	0.05	0.02	0.27	0.03	0.02	0.03	0	0.11	0.15	0.06	0	0.05	0.02	0.23	LINC01183	chr5	lincRNA	long intergenic non-protein coding RNA 1183
ENSG00000275327.1	-2.18134	3.44249	0.000104633	0.00645448	0.19	0	0.15	0	0	0	0	0	0	0	0.06	0	0.11	0	0.07	0	0.09	0	0.1	0	0.08	0	0	0.06	0.07	0.12	0.08	0	0.26	0	0	0.2	0	0	1.48	0	RP11-234G16.4	chr10	antisense	--
XLOC_091333	2.49926	3.08732	0.00103267	0.0435363	0	0.06	0	0.04	0	0	0	0	0	0.02	0	0	0	0.01	0	0	0.02	0	0	0.02	0	0.02	0	0	0	0	0	0	0	0	0	0.06	0	0	0	0.01	XLOC_091333		lincRNA	novel
ENSG00000254990.4	4.60148	4.80255	2.17039e-18	9.84581e-16	0	1.02	0.03	0.3	0.05	0.03	0	0.2	0	0.06	0	0	0.02	0.52	0	0.21	0	0.62	0	0	0	0.73	0	0.48	0.02	0	0.03	0.11	0	0.18	0	0.43	0.03	0.2	0	0.21	RP11-108O10.2	chr11	lincRNA	--
ENSG00000254042.1	-1.96936	5.91576	7.85192e-07	7.95504e-05	0.03	0.01	0.16	0.02	0.17	0.15	0.35	0.03	0.05	0	0.11	0.04	0.02	0.01	0.01	0	0.12	0.01	0.06	0.01	0.17	0.05	0.01	0.01	0.03	0.11	0.16	0.03	0.03	0.01	0.03	0.11	0.03	0.02	1.28	0.03	CTC-558O2.1	chr5	antisense	--
ENSG00000248685.4	2.73501	3.13805	0.000257224	0.0140866	0	0.2	0	0	0	0	0	0.05	0	0	0	0	0	0	0	0	0.05	0.31	0	0	0	0.06	0	0.03	0	0.03	0	0	0	0	0	0.04	0	0	0	0	RP11-548L20.1	chr4	lincRNA	--
ENSG00000267505.1	-3.83674	4.64359	8.8526e-14	2.26106e-11	0.16	0	0.24	0	0.07	0.21	1.91	0.05	0	0	0.44	0	0.03	0	0	0	0	0	0.05	0.05	0.32	0	0.04	0	0	0.06	0.17	0	0	0	0	0	0.11	0	3.28	0.03	CTC-296K1.3	chr17	lincRNA	--
ENSG00000261578.1	1.27705	6.31062	0.000826931	0.0364257	0.1	0.54	0.09	0.11	0.06	0.06	0.03	0.07	0.11	0.07	0.04	0.13	0.06	0.23	0.05	0.05	0.06	0.12	0.07	0.12	0.06	0.07	0.05	0.12	0.06	0.05	0.07	0.09	0.09	0.11	0.08	0.12	0.06	0.2	0.01	0.1	RP11-21L23.2	chr11	sense_overlapping	--
XLOC_097909	3.58775	3.3825	3.44165e-07	3.88868e-05	0	0.03	0	0	0	0	0	0	0	0.02	0	0	0	0.04	0	0	0	0.05	0	0.01	0	0	0.01	0.02	0	0	0	0.01	0	0.02	0	0.07	0	0	0	0.01	XLOC_097909		lincRNA	novel
XLOC_017682	3.17331	3.11532	5.06735e-05	0.00346424	0	0.13	0	0.02	0	0	0	0.02	0	0	0	0	0	0	0	0.11	0	0	0	0	0	0.02	0	0	0	0	0	0	0	0.05	0	0	0	0.03	0	0	XLOC_017682		lincRNA	novel
ENSG00000226197.2	-2.73403	4.0833	3.37226e-08	4.72334e-06	0.07	0	0.13	0	0.08	0	0.05	0	0.04	0	0	0	0.03	0.04	0.08	0.14	0.1	0	0.28	0	0.18	0.06	0	0	0.07	0	0.05	0.14	0	0	0	0	0	0	2.94	0.06	RP11-536O18.1	chr9	lincRNA	--
XLOC_132752	3.4452	3.48342	2.74017e-08	3.89181e-06	0	0	0	0	0	0	0	0	0	0	0	0	0.01	0	0	0	0	0	0	0	0	0	0	0	0.01	0	0	0	0	0	0	0.01	0	0.42	0	0	XLOC_132752		lincRNA	novel
XLOC_011871	3.5123	3.19541	4.60487e-06	0.000396488	0	0.11	0	0	0	0	0	0	0	0.03	0	0	0	0.04	0	0.03	0	0	0	0	0	0.02	0	0.02	0	0	0	0	0	0	0	0	0	0.03	0	0	XLOC_011871		lincRNA	novel
XLOC_005836	-2.60875	4.47875	1.83442e-08	2.70658e-06	0.23	0.03	0	0.03	0.09	0	0.11	0	0.01	0	0.46	0	0.08	0	0	0	0	0	0	0	0.27	0	0.01	0	0.02	0.13	0.13	0	0	0	0	0.02	0.29	0	0	0.02	XLOC_005836		lincRNA	novel
ENSG00000223975.1	2.9958	3.19157	6.73424e-05	0.00438288	0	0.1	0	0	0	0	0	0	0	0.08	0	0	0.06	0.33	0	0.25	0	0	0	0.09	0	0.23	0	0.17	0	0	0	0	0	0.09	0	0.21	0	0	0	0.06	AP001048.4	chr21	lincRNA	--
XLOC_013201	2.78209	3.14458	0.000257224	0.0140866	0.01	0.04	0	0	0	0	0	0	0	0.01	0	0	0	0.03	0	0.01	0	0.07	0	0	0	0	0	0.02	0	0.02	0	0	0	0	0	0	0	0	0	0	XLOC_013201		lincRNA	novel
XLOC_101329	4.57961	3.56262	1.26124e-10	2.38101e-08	0	0	0	0	0	0	0	0	0	0	0	0.43	0	0	0	0	0	0	0	0	0	0	0	0	0	0	0	0	0	0	0	0	0	0	0	0	XLOC_101329		intronic	novel
ENSG00000258001.1	2.55962	3.20334	0.000329049	0.0175151	0	0.19	0	0.1	0	0	0	0	0	0.08	0	0	0	0.07	0	0.04	0.05	0.04	0	0	0	0.06	0	0.09	0	0	0	0	0	0.09	0	0	0.04	0.05	0	0.03	RP11-756H6.1	chr12	lincRNA	--
ENSG00000236467.6	-2.03768	6.14521	2.82061e-07	3.24733e-05	0.03	0.03	0.1	0	0.02	0.01	0.24	0.01	0	0	0.14	0	0	0.01	0.01	0.04	0.01	0.05	0.02	0	0.15	0.02	0	0.02	0.02	0.07	0.05	0.02	0	0.01	0.01	0.04	0.08	0	0.77	0.01	KCNMA1-AS1	chr10	antisense	KCNMA1 antisense RNA 1
ENSG00000235049.1	-1.85378	5.36561	3.96343e-06	0.000348164	0.2	0.02	0.03	0.06	0.17	0.01	0.16	0	0.16	0.11	0.68	0	0.03	0.01	0.03	0	0.19	0.11	0	0	0.15	0.01	0.03	0.01	0.06	0.31	0.04	0.01	0.01	0.01	0.02	0.02	0.56	0	0.05	0	LINC00940	chr12	lincRNA	long intergenic non-protein coding RNA 940
ENSG00000255686.1	-3.38118	3.16737	1.17581e-05	0.000923451	0.13	0	0	0	0.07	0	0.25	0	0.04	0	0	0	0	0	0	0	0	0	0	0	0.08	0	0.04	0	0	0	0.04	0	0.03	0	0	0	0.15	0	0	0	RP11-227B21.2	chr12	lincRNA	--
XLOC_079729	2.80697	3.04484	0.000397705	0.0200462	0	0.75	0	0	0	0	0	0	0	0	0	0	0	0.15	0	0	0	0.09	0	0	0	0.06	0	0	0	0	0	0	0	0	0	0.08	0	0	0	0	XLOC_079729		lincRNA	novel
XLOC_066476	4.13912	3.38217	1.89255e-08	2.76549e-06	0	0.21	0	0.09	0	0	0	0.03	0	0.02	0	0	0	0.06	0	0	0	0.28	0	0	0	0.05	0	0.05	0	0	0	0	0	0	0	0	0	0	0	0.04	XLOC_066476		lincRNA	novel
XLOC_013761	-3.03762	3.72487	3.37828e-07	3.83133e-05	0	0.02	0.01	0	0.01	0.01	0	0	0	0	0	0.01	0	0	0.52	0	0	0	0	0	0	0	0.01	0	0.09	0	0	0	0.05	0	0	0	0.01	0	0	0.02	XLOC_013761		lincRNA	novel
ENSG00000248740.4	5.40393	4.28727	1.22085e-17	4.88243e-15	0	1.52	0.04	0.25	0	0	0	0.05	0	0	0	0.24	0	0.49	0	0.09	0	0.6	0	0.05	0	0.45	0	0.22	0	0	0	0.07	0	0.05	0	0.37	0	0.1	0	0.15	RP11-328K4.1	chr4	lincRNA	--
XLOC_081784	1.67855	4.65047	0.000121527	0.00732873	0.02	0	0	0	0.02	0	0	0.02	0	0.01	0.02	0.19	0	0.02	0	0.01	0	0.01	0.15	0.49	0.01	0.01	0	0	0.03	0	0	0	0.03	0.01	0.01	0.02	0	0	0	0	XLOC_081784		lincRNA	novel
ENSG00000264569.1	2.4991	4.47746	5.90529e-08	7.97713e-06	0	0.68	0.09	0.22	0.03	0.03	0.04	0.07	0	0.09	0.02	0.15	0.05	0.42	0.03	0.07	0.07	1.28	0	0.07	0.03	0.16	0	0.14	0.03	0	0.03	0.08	0.13	0.1	0.05	0.11	0	0.08	0.1	0.14	RP13-650J16.1	chr17	antisense	--
ENSG00000249364.4	2.67974	3.5146	3.77886e-06	0.00033388	0.01	0.14	0	0.03	0	0	0	0.03	0	0.03	0	0	0	0.05	0.01	0.02	0	0.03	0	0	0.01	0.07	0	0.05	0.01	0	0	0	0	0.09	0	0	0	0.02	0.02	0	RP11-434D9.1	chr5	lincRNA	--
XLOC_006728	-3.46743	3.19843	4.60487e-06	0.000396488	0	0	0	0	0	0	0.14	0	0	0	0	0	0	0	0	0	0	0	0.02	0	0.02	0	0	0	0	0	0	0	0	0	0	0	0	0	0.12	0	XLOC_006728		lincRNA	novel
ENSG00000272678.1	-1.38992	4.75066	0.000859246	0.0377944	0.09	0.07	0.57	0.2	0.16	0.06	1.69	0	0.17	0.11	0.63	0.11	0.25	0.33	0.11	0.06	0.19	0.32	0.07	0.06	0.58	0	0	0.21	0.1	0.9	0.49	0	0.09	0.12	0.14	0	0.32	0.07	2.81	0.25	RP11-797D24.4	chr3	antisense	--
XLOC_007528	-2.74485	3.82105	1.78283e-07	2.15029e-05	0	0	0	0	0	0	0	0	0	0	0	0	0	0.02	0.98	0.04	0	0	0	0	0	0.01	0	0.03	0.24	0	0	0.02	0.03	0	0.03	0	0	0	0	0.01	XLOC_007528		lincRNA	novel
XLOC_071671	3.72067	3.42889	7.91532e-08	1.04146e-05	0	0	0	0	0	0	0	0	0.01	0.5	0	0	0	0	0	0	0	0	0	0	0	0	0	0	0	0	0	0	0	0	0	0	0	0	0	0	XLOC_071671		intronic	novel
XLOC_043827	2.20741	3.34974	0.000266595	0.0144436	0.03	0.2	0	0	0	0	0	0.2	0	0.07	0.02	0	0.02	0.03	0	0.07	0.04	0.16	0	0	0	0.05	0	0.02	0	0.03	0	0	0	0.04	0	0.09	0	0	0.04	0	XLOC_043827		lincRNA	novel
XLOC_070040	-2.9146	3.1998	4.35509e-05	0.0031219	0.01	0	0.09	0	0	0	0.04	0	0	0	0	0	0	0.01	0	0	0	0	0	0	0	0	0.04	0	0	0	0	0	0	0	0	0	0	0	0.22	0	XLOC_070040		intronic	novel
XLOC_134281	-2.45228	3.08211	0.00103267	0.0435363	0	0	0	0	0	0	0.02	0	0.02	0.02	0	0	0.13	0	0	0	0	0	0	0	0	0	0	0	0	0	0	0	0.05	0	0	0	0	0	0	0	XLOC_134281		lincRNA	novel
XLOC_022328	-2.17338	3.38262	0.000373954	0.0195628	0	0	0	0.01	0	0	0	0	0	0	0.01	0	0.01	0	0	0	0.02	0	0	0	0	0	0	0	0.02	0	0.05	0	0	0	0.02	0	0.02	0	0	0	XLOC_022328		intronic	novel
XLOC_074226	2.61927	3.32466	8.33783e-05	0.00532563	0.01	0.14	0	0	0	0	0	0	0	0	0	0	0	0.01	0	0	0	0.03	0	0	0	0.04	0	0.03	0	0	0.03	0	0	0.03	0	0.05	0	0	0	0.02	XLOC_074226		lincRNA	novel
XLOC_125516	2.82362	3.26544	4.44844e-05	0.00315902	0	0.06	0	0.02	0	0	0	0	0	0.01	0	0	0.01	0.09	0	0.01	0	0.02	0	0	0	0.02	0	0.04	0.01	0	0	0	0	0	0	0.02	0	0.02	0	0	XLOC_125516		lincRNA	novel
ENSG00000256811.1	9.6307	10.0188	1.19396e-66	9.07228e-63	0	183.12	0.05	12.18	0.05	0	0	9.29	0	8.93	0.08	1.11	0.04	52.74	0	16.33	0.12	52.55	0	0.06	0	29.22	0	22.92	0	0	0	2.92	0	14.72	0.12	17.58	0	10.81	0.11	3.53	RP11-7M8.2	chr12	antisense	--
XLOC_095517	2.63099	3.00222	0.00117517	0.0466293	0	0	0	0	0	0.02	0	0	0	0	0	0	0	0	0	0	0	0	0	0	0	0	0	0	0	0	0	0	0	0	0	0	0	0.11	0	0.07	XLOC_095517		lincRNA	novel
ENSG00000237125.7	-1.32331	7.97746	0.000388733	0.0200462	0.04	0.06	0.17	0.03	0.04	0.17	0.74	0.06	0.06	0.02	0.06	0.04	0.01	0.09	0.01	0.08	0.02	0.08	0.02	0	0.34	0.12	0.02	0.12	0.03	0.09	0.16	0.05	0	0.05	0.02	0.27	0.02	0.07	2.26	0.09	HAND2-AS1	chr4	antisense	HAND2 antisense RNA 1 (head to head)
ENSG00000185186.7	4.31315	4.59996	2.71836e-16	9.28336e-14	0	0.66	0	0.11	0	0	0	0.11	0	0.11	0	0	0.02	0.4	0	0.66	0.03	0	0	0.03	0	0.35	0	0.32	0	0	0.02	0.07	0	0.02	0.02	0.47	0.04	0.11	0.02	0.1	LINC00313	chr21	lincRNA	long intergenic non-protein coding RNA 313
ENSG00000262769.1	4.02187	4.94609	7.79873e-16	2.56431e-13	0.05	2.27	0	0.25	0.03	0.09	0.08	0.36	0	0.03	0.02	0	0.02	0.33	0	0.23	0.03	0.9	0	0.03	0.03	0.24	0	0.42	0	0.07	0.03	0.1	0	0.16	0	0.43	0	0.15	0.1	0.09	RP11-1113L8.1	chr17	antisense	--
ENSG00000249406.1	2.54556	3.19123	0.000496881	0.0240864	0.02	0	0	0	0	0.03	0	0.06	0	0.08	0	0	0	0.07	0	0.06	0	0	0	0	0	0.06	0	0	0	0	0	0	0	0	0	0.07	0	0.03	0.03	0.08	RP11-893F2.5	chr17	lincRNA	--
XLOC_133848	2.97458	3.0587	0.000234573	0.0130579	0	0.03	0	0.01	0	0	0	0	0	0	0	0	0	0.04	0	0	0	0.05	0	0	0	0.02	0	0	0	0	0	0	0	0	0	0.02	0	0	0	0	XLOC_133848		lincRNA	novel
XLOC_007635	2.69627	3.24431	9.78621e-05	0.00608266	0	0.17	0.02	0.02	0	0	0	0	0	0	0	0	0	0.03	0	0.02	0	0.06	0	0	0	0.02	0	0	0	0	0	0	0	0	0.01	0.04	0	0	0	0	XLOC_007635		lincRNA	novel
ENSG00000275874.1	-2.13811	3.37028	0.000516712	0.0248496	0.03	0	0	0	0.03	0.09	0	0	0.21	0.03	0	0	0	0.03	0	0	0	0	0	0	0	0	0.03	0	0	0	0	0	0.28	0	0	0	0.03	0	0.29	0	LINC00162	chr21	lincRNA	long intergenic non-protein coding RNA 162
ENSG00000267391.2	4.85293	5.90545	9.43003e-24	5.84932e-21	0	0.34	0.01	0.1	0	0.01	0.01	0.06	0	0.1	0	0.03	0	0.39	0	0.08	0.01	0.37	0	0	0.01	0.33	0	0.09	0.01	0.01	0.01	0.02	0	0.1	0	0.21	0.01	0.02	0.01	0.1	RP11-1151B14.3	chr18	lincRNA	--
XLOC_104700	6.22263	4.49271	3.12797e-21	1.69771e-18	0	0.4	0	0.05	0	0	0	0.03	0	0.01	0	0	0	0.1	0	0.01	0	0.94	0	0	0	0.08	0	0.15	0	0	0	0.01	0	0.04	0	0.09	0	0.05	0	0	XLOC_104700		lincRNA	novel
ENSG00000237767.1	6.46174	5.36773	9.88692e-28	7.51258e-25	0	3.54	0	0.21	0	0	0	0.29	0	0.36	0.02	0	0	0.66	0.03	0.19	0	0.43	0	0	0	0.7	0	0.53	0	0	0	0	0	0.1	0	0.83	0	0.88	0	0.22	LINC01370	chr20	lincRNA	long intergenic non-protein coding RNA 1370
XLOC_031549	3.55007	3.79941	2.59066e-09	4.12255e-07	0	0	0	0.01	0	0.02	0	0.01	0.02	0.01	0	0	0	0	0.02	0	0	0	0	0.01	0	0.03	0	0	0	0	0	0.09	0	0	0	0	0	0.44	0	0.06	XLOC_031549		lincRNA	novel
XLOC_021828	2.51179	4.59603	2.37146e-08	3.41602e-06	0.02	0.01	0.01	0.04	0	0.07	0	0	0.02	0	0	0.11	0	0	0	0	0	0	0.01	0	0.01	0.02	0	0	0	0	0	0	0	0	0.02	0	0	0	0	0.3	XLOC_021828		lincRNA	novel
ENSG00000227392.1	4.90886	7.39376	7.81601e-28	6.25157e-25	0.12	7.01	0	0.75	0.14	0	0.12	0.51	0	0.61	0.18	0.09	0.01	3.09	0	1.48	0	3.91	0	0	0.06	2.36	0	2.6	0.05	0	0	0.4	0.02	0.95	0	2.3	0.26	0.76	0.02	0.43	HPN-AS1	chr19	antisense	HPN antisense RNA 1
ENSG00000257345.2	1.77156	4.57512	4.50566e-05	0.00318021	0.02	0	0.07	0.12	0.05	0.05	0.06	0.06	0.19	0.1	0.05	1.79	0.02	0	0	0	0.08	0.12	0	0	0.03	0	0	0.02	0	0	0.05	0	0.06	0.03	0.22	0.04	0.02	0.09	0	0	RP11-511B23.1	chr12	lincRNA	--
XLOC_109621	1.90396	3.54503	0.000677687	0.0307756	0	0.01	0.01	0	0	0	0	0	0	0	0	0.01	0	0.01	0.01	0	0	0.01	0	0	0.01	0.08	0	0.04	0.01	0	0	0.09	0.03	0.01	0.01	0	0.01	0.01	0	0.03	XLOC_109621		lincRNA	novel
XLOC_053563	1.52034	4.52445	0.000454474	0.0222795	0	0	0	0	0.02	0.02	0.03	0.34	0.03	0.01	0	0	0.14	0.03	0	0	0.02	0	0	0.01	0.05	0.06	0.01	0	0.01	0.01	0.01	0.1	0.04	0.61	0	0	0.02	0	0	0	XLOC_053563		antisense	novel
XLOC_120886	2.61975	3.10686	0.000646143	0.0299373	0	0.03	0	0	0	0	0	0.01	0	0	0	0	0	0.02	0	0	0.01	0.06	0	0	0	0.02	0	0.02	0	0	0	0	0	0	0	0.01	0	0	0	0.01	XLOC_120886		intronic	novel
XLOC_041960	-1.31194	5.97273	0.000612408	0.028829	0.34	0	0.07	0.11	0.09	0.03	0.25	0.09	0.05	0.08	1.01	0	0.09	0.02	0.05	0.07	0.79	0.25	0.09	0.06	0.34	0.07	0.06	0.02	0.33	0.67	0.15	0.06	0.02	0.13	0.06	0.01	0.85	0.05	0	0.02	XLOC_041960		lincRNA	novel
ENSG00000230834.1	1.89145	3.39601	0.0012305	0.0485713	0.16	0	0	0	0.06	0.07	0	0	0	0	0	0	0	0	0	0.07	0	0	0	0	0.07	0.05	0.14	0.14	0	0	0	0	0	0	0	0	0	1.18	0	0.34	AC068580.7	chr11	lincRNA	--
ENSG00000203900.2	4.16402	3.97596	4.33294e-12	9.68349e-10	0	0.08	0	0.05	0	0	0	0	0	0	0	0	0	0.06	0.01	0.01	0	0.04	0.01	0	0	0.11	0	0.03	0	0	0	0.02	0	0.01	0	0.07	0	0.02	0	0.02	RP11-261N11.8	chr20	antisense	--
ENSG00000248771.4	-1.26452	9.4825	0.000612792	0.028829	2.31	0.02	0.51	0.78	2.3	0.41	3.1	1.96	0.82	1.51	4.98	0.35	1.7	0.14	4.18	2.17	1.82	0.65	0.17	0.24	2.02	0.2	2.3	0.52	0.6	3.38	1.98	0.09	0.58	1.11	1.81	0.32	4.46	0.2	0.02	0.75	LINC01207	chr4	lincRNA	long intergenic non-protein coding RNA 1207
XLOC_125518	3.94961	3.69063	7.63335e-10	1.34109e-07	0	0.12	0.01	0.01	0	0	0	0.03	0	0	0.01	0	0	0.1	0	0.01	0	0.04	0	0	0	0.05	0	0.08	0	0	0	0.03	0	0	0	0.11	0	0	0	0.02	XLOC_125518		lincRNA	novel
XLOC_005144	-2.48523	3.50182	6.11724e-05	0.00406843	0.01	0.01	0	0	0.02	0	0.01	0	0	0	0.01	0	0	0	0	0	0	0	0	0	0	0	0	0	0	0	0.12	0	0	0	0	0	0	0	0.01	0	XLOC_005144		lincRNA	novel
XLOC_105684	-2.16059	3.49152	0.000109993	0.00675381	0.06	0	0	0	0.03	0	0.04	0	0	0	0.13	0	0.01	0.01	0.01	0	0.02	0	0	0	0.06	0	0	0	0.03	0.06	0.05	0.01	0	0	0.01	0	0.01	0	0.1	0	XLOC_105684		lincRNA	novel
XLOC_033520	2.47733	3.19531	0.000496881	0.0240864	0	0.07	0	0	0	0	0.02	0	0.01	0	0	0	0	0.03	0	0	0	0.13	0	0	0	0	0	0	0	0	0	0.01	0	0	0	0	0	0	0	0	XLOC_033520		lincRNA	novel
ENSG00000229205.2	-2.14663	3.50746	0.00019773	0.0114038	0	0	0.01	0	0	0	0	0.02	0	0	0.08	0	0	0	0.03	0	0.01	0	0.18	0	0.06	0.01	0	0.01	0	0.01	0	0	0	0.01	0	0	0	0	0	0.01	LINC00200	chr10	lincRNA	long intergenic non-protein coding RNA 200
ENSG00000232667.8	5.2976	4.89705	5.42069e-21	2.89046e-18	0	0.32	0	0.03	0.01	0	0	0.03	0	0.01	0	0.04	0	0.13	0.01	0.02	0	0.31	0	0	0.01	0.1	0.01	0.04	0	0	0	0.01	0	0.02	0	0.06	0	0.01	0	0.03	AC004862.6	chr7	antisense	--
ENSG00000244137.1	-1.69023	4.77737	4.94933e-05	0.00346424	0.22	0	0.03	0.06	0.41	0	0.18	0.12	0.02	0.03	0.39	0	0.1	0.06	0.02	0	0	0	0.06	0.02	0.3	0.01	0.07	0.02	0.04	0.38	0.07	0.01	0.01	0	0.01	0.01	0.69	0	0	0.02	RP11-99J16__A.2	chr1	antisense	--
XLOC_019808	-1.73756	7.0465	5.36967e-06	0.000454612	0.16	0.04	0.01	0.02	0.09	0.02	0.02	0.01	0.01	0.01	0.06	0	0.02	0.03	1.16	0.04	0	0.03	0.02	0.01	0.02	0.05	0	0.01	0.01	0.02	0.06	0.16	0.04	0.01	0.01	0.01	0	0.01	0	0.01	XLOC_019808		lincRNA	novel
XLOC_117295	3.00968	3.07069	0.000139574	0.00826939	0	0.06	0	0	0	0	0	0.02	0	0	0	0	0	0.06	0	0.03	0	0.03	0	0	0	0	0	0	0	0	0	0	0	0.02	0	0.01	0	0	0	0	XLOC_117295		lincRNA	novel
XLOC_114416	3.49951	3.18353	4.60487e-06	0.000396488	0	0.04	0	0	0	0	0	0	0	0	0	0	0	0.04	0	0.03	0	0.01	0	0	0	0.02	0	0.03	0	0	0	0	0	0.01	0	0.04	0	0.03	0	0	XLOC_114416		lincRNA	novel
XLOC_064673	3.53662	3.20482	2.91156e-06	0.000258755	0	1.11	0	0	0	0	0	0	0	0	0	0	0	0.39	0	0.1	0	0.18	0	0	0	0	0	0.07	0	0	0	0.07	0	0	0	0.08	0	0	0	0	XLOC_064673		intronic	novel
ENSG00000275871.1	-2.35015	4.47829	2.53193e-07	2.95983e-05	0.18	0.06	0.32	0	0.24	0.05	1.17	0	0.16	0	0.23	0.05	0.04	0	0	0	0.06	0.05	0.07	0	0.37	0.15	0	0.12	0.09	0.21	0.23	0.08	0.04	0	0.04	0.23	0.15	0	3.68	0.08	RP11-394O4.6	chr5	lincRNA	--
XLOC_081516	3.30085	3.13353	3.09027e-05	0.00229087	0	0.08	0	0	0	0	0	0	0	0	0	0	0	0.01	0	0	0	0.08	0	0	0	0.05	0	0.01	0	0	0	0	0	0.02	0	0.03	0	0	0	0.01	XLOC_081516		lincRNA	novel
ENSG00000251164.1	7.2514	8.36999	2.744e-46	6.9501e-43	0.1	49.42	0.12	1.41	0.04	0	0.05	2.07	0	2.75	0.03	1.35	0	8.91	0	2.83	0	3.31	0	0.05	0.12	9.02	0	1.43	0.03	0.03	0.09	1.22	0.13	6.3	0.06	7.2	0	5.85	0	1.23	HULC	chr6	lincRNA	hepatocellular carcinoma up-regulated long non-coding RNA
ENSG00000256377.4	-1.83577	8.51405	1.05009e-06	0.000104988	2.6	0.02	0.09	0.33	5.35	0.06	5.8	0.36	0.23	0.26	7.67	0.26	0.74	0.32	0.14	0.05	0.23	0.01	0.1	0.22	3.16	0.06	0.54	0.04	1.1	8.14	1.83	0.08	0.21	0.05	0.71	0.05	9.86	0.18	0.38	0.68	RP11-1060J15.4	chr12	antisense	--
ENSG00000231536.1	-2.21805	3.21851	0.00113779	0.0466293	0	0	0	0	0.05	0	0.04	0	0	0	0.11	0	0.02	0	0	0	0	0	0	0	0.03	0.02	0	0	0	0.05	0.1	0	0.02	0	0	0	0.23	0	0.03	0	AC123886.2	chr2	antisense	--
XLOC_106472	2.68099	3.12406	0.000406547	0.0201905	0	0.03	0	0	0	0	0	0.03	0	0	0	0	0	0.04	0	0	0	0.1	0	0	0	0	0.02	0.02	0	0	0	0.02	0	0.02	0	0.08	0	0.03	0	0.02	XLOC_106472		lincRNA	novel
ENSG00000254615.2	-1.50132	5.16252	0.000233168	0.0130579	0.46	0.04	0.2	0.02	0.25	0.11	0.17	0	0.1	0.07	0.27	0.02	0.04	0	0.19	0.05	0.13	0.06	0.11	0	0.27	0.07	0.09	0.02	0.17	0.19	0.22	0.18	0.15	0.09	0.19	0.15	0.35	0.08	0.33	0.04	RP11-395G23.3	chr8	lincRNA	--
ENSG00000226251.4	2.05806	3.24086	0.000776446	0.0345019	0	0.44	0	0.07	0	0	0	0	0	0.06	0	0.06	0	0.05	0	0.06	0.07	0.12	0	0	0	0.04	0	0	0.05	0.1	0	0.05	0.1	0.07	0	0.11	0	0	0	0.04	RP11-15I11.3	chr1	lincRNA	--
XLOC_008623	3.60441	3.39704	2.3687e-07	2.77971e-05	0	0.29	0	0.03	0	0	0	0.03	0	0	0	0	0	0.07	0	0	0	0.08	0	0.03	0	0	0.03	0.06	0	0	0	0.02	0	0.06	0	0.09	0	0.1	0	0.04	XLOC_008623		lincRNA	novel
XLOC_007529	-2.1922	3.45796	0.000199201	0.0114669	0.01	0.01	0	0	0	0	0	0	0	0	0	0	0	0	0.17	0.01	0.01	0	0	0	0.02	0.01	0	0	0.1	0	0	0.01	0	0	0	0	0	0	0	0.01	XLOC_007529		lincRNA	novel
XLOC_032432	-1.88018	3.56592	0.00100995	0.0434178	0.04	0.02	0	0.02	0	0	0	0.01	0.01	0.03	0	0	0	0	0.24	0	0	0	0	0	0	0	0	0	0.09	0	0	0	0.01	0	0.01	0	0	0	0	0.01	XLOC_032432		lincRNA	novel
ENSG00000259134.4	1.45417	5.06326	0.000520804	0.0250068	0	0.06	0.03	0.03	0.01	0.34	0.04	0.06	0.01	0.03	0.01	0.11	0.01	0.07	0.02	0.08	0.06	0.07	0.02	0.02	0.02	0.11	0.02	0.12	0	0.01	0.04	0.05	0	0.03	0.03	0.08	0.02	0.06	0.3	0.15	LINC00924	chr15	lincRNA	long intergenic non-protein coding RNA 924
XLOC_106721	-1.64458	4.33293	0.000215094	0.0123118	0.04	0	0.06	0	0.02	0.02	0.02	0.01	0.03	0	0.02	0	0.04	0	0	0.02	0.03	0	0.06	0	0.02	0.01	0.04	0	0	0.01	0.02	0	0.03	0.02	0.01	0.02	0.06	0	0.01	0.01	XLOC_106721		lincRNA	novel
ENSG00000230798.4	-2.13379	3.6798	4.22568e-05	0.00304349	0.05	0	0.06	0	0.03	0	0.14	0	0	0	0.05	0.02	0	0	0.02	0	0	0	0	0	0	0	0.04	0.01	0.02	0.1	0.08	0.01	0	0	0.01	0	0.02	0	0.44	0	FOXD3-AS1	chr1	antisense	FOXD3 antisense RNA 1 (head to head)
XLOC_112482	3.1284	3.22938	1.85056e-05	0.00142115	0	0	0	0.01	0	0	0	0	0	0.01	0.01	0	0	0.01	0	0.02	0	0.1	0	0	0	0	0	0.01	0	0	0	0	0	0.01	0	0.01	0	0.02	0	0	XLOC_112482		intronic	novel
XLOC_049087	-2.86194	4.35716	1.55376e-09	2.53898e-07	0.1	0	0	0	0	0	0.12	0	0	0	0.41	0	0.01	0	0	0	0	0	0	0	0.06	0	0	0	0.53	0.14	0.05	0	0	0.01	0.01	0	0.16	0	0	0	XLOC_049087		lincRNA	novel
XLOC_023032	3.74712	3.26784	7.65074e-07	7.77715e-05	0	0	0	0	0	0	0	0	0	0	0	0	0	0	0	0	0	0	0	0	0	0	0	0	0	0	0	0	0	0	0	0.01	0	0.26	0	0	XLOC_023032		lincRNA	novel
XLOC_060088	1.81135	6.15691	3.63918e-06	0.000322476	0.01	0	0.01	0.02	0.01	0.13	0	0.03	0.02	0	0	0.01	0	0	0	0	0.01	0.03	0.02	0.03	0.14	0.05	0	0.02	0	0	0	0.11	0.08	0.07	0	0.01	0	0.02	0	0.47	XLOC_060088		antisense	novel
ENSG00000246090.5	3.40086	9.00222	2.63422e-17	9.76395e-15	0.07	4.37	0.06	0.28	0.05	0.01	0.04	0.28	0.04	0.2	0.07	0.04	0.11	1.41	0.03	0.34	0.12	2.12	0.07	0.05	0.07	0.78	0.08	0.47	0.02	0.11	0.18	0.19	0.09	0.43	0.05	1.05	0.14	0.28	0.15	0.16	RP11-696N14.1	chr4	antisense	--
XLOC_003466	3.26004	3.11045	5.06735e-05	0.00346424	0	0	0	0	0	0	0	0	0	0	0	0	0	0.41	0	0	0	0.09	0	0	0	0.18	0	0	0	0	0	0	0	0	0	0	0	0	0	0.11	XLOC_003466		antisense	novel
XLOC_076795	3.72285	3.25157	7.65074e-07	7.77715e-05	0	0.18	0	0	0	0	0	0.02	0	0	0	0.02	0	0.08	0	0	0	0.04	0	0	0	0.01	0	0.03	0	0	0	0.01	0	0	0	0.03	0	0	0	0.03	XLOC_076795		lincRNA	novel
ENSG00000255394.4	1.88087	3.94905	9.7397e-05	0.00608266	0	0.18	0.01	0.05	0	0.02	0	0.03	0	0.01	0.03	0.01	0.01	0.04	0.02	0.06	0.01	0.02	0.01	0	0.03	0.02	0	0.05	0	0.01	0	0.01	0.03	0.05	0.01	0.08	0.01	0.07	0.01	0.02	C8orf49	chr8	lincRNA	chromosome 8 open reading frame 49
XLOC_032862	-3.13505	3.09467	8.37551e-05	0.00532563	0	0	0	0	0	0	0	0	0	0	0	0	0	0	0	0	0	0	0	0	0	0	0	0	0	0	0	0	0.21	0	0	0	0	0	0	0	XLOC_032862		lincRNA	novel
XLOC_055560	-1.51661	4.66991	0.000428781	0.0211908	0.1	0.03	0.06	0.02	0.05	0.04	0.06	0	0.01	0.01	0.1	0	0.05	0.01	0	0.01	0.1	0.01	0.04	0	0.06	0.02	0.01	0	0.03	0.06	0.03	0	0.01	0.02	0.02	0.02	0.08	0	0.03	0.01	XLOC_055560		lincRNA	novel
ENSG00000205106.4	1.97542	4.29523	2.60495e-05	0.00195493	0.06	1.19	0.1	0.08	0.03	0	0.08	0	0.03	0.03	0.05	0.06	0	0.4	0.13	0.14	0	0.1	0	0	0.03	0.34	0	0.18	0	0.03	0.07	0.03	0	0.11	0.03	0.18	0.07	0.12	0.18	0.08	DKFZp779M0652	chr11	lincRNA	--
ENSG00000228630.4	-3.65902	3.90454	9.64406e-10	1.66554e-07	0.01	0	0.01	0	0	0	0	0.01	0	0	0	0	0.01	0	0.01	0	0	0	0.02	0.01	0.01	0	0	0	0.44	0	0	0	0.16	0.02	0	0	0	0	0	0	HOTAIR	chr12	antisense	HOX transcript antisense RNA
XLOC_030888	-1.93365	4.53911	8.25665e-06	0.000672795	0.01	0	0	0	0	0	0	0	0	0	0	0	0.05	0	0.14	0	1.81	0.45	0	0	0.16	0.01	0	0	0.04	0	0	0	0	0.02	0.13	0	0	0	0	0	XLOC_030888		intronic	novel
XLOC_001414	-3.69768	7.62831	2.9206e-19	1.43175e-16	1.41	0	0	0.1	1.68	0.03	2.58	0.1	0	0	4.25	0	0.26	0.05	2.36	0.55	0.15	0	0	0	1.35	0.01	0.38	0.01	0.67	1.15	1.01	0.05	0.2	0	0.44	0	11.9	0.04	0	0.04	XLOC_001414		lincRNA	novel
XLOC_106473	3.07389	3.0809	0.000139574	0.00826939	0	0.02	0	0.02	0	0	0	0	0	0	0	0	0	0.02	0	0.02	0	0.08	0	0	0	0.03	0	0.01	0	0	0	0	0	0.02	0	0.02	0	0.05	0	0.01	XLOC_106473		lincRNA	novel
XLOC_057554	6.71201	5.58917	6.0801e-30	5.59995e-27	0	1.4	0	0.2	0	0	0	0.08	0	0.03	0	0.02	0.01	0.49	0	0.05	0	0.92	0	0	0	0.33	0	0.11	0	0	0.01	0.04	0	0.06	0	0.3	0	0.11	0	0.06	XLOC_057554		lincRNA	novel
XLOC_104217	3.47207	3.85541	7.49328e-10	1.32413e-07	0	0.08	0	0.01	0.01	0	0	0.01	0	0	0	0	0	0.03	0	0	0	0.07	0	0	0	0.04	0	0.01	0	0	0	0.01	0	0.01	0	0.1	0	0	0.01	0	XLOC_104217		lincRNA	novel
ENSG00000235200.1	7.6466	5.62351	5.96853e-33	7.55865e-30	0	4.45	0	0.83	0	0	0	0.26	0	0.22	0	0.31	0	1.5	0	1.04	0	2.95	0	0	0	1.25	0	3.7	0	0	0	0.09	0	0.18	0	1.59	0	1.57	0	0.44	RP4-763G1.2	chr1	lincRNA	--
XLOC_105229	-1.7616	4.93354	3.87194e-05	0.00280868	0.03	0.02	0.04	0	0.01	0	0.1	0	0	0.01	0.11	0	0	0	0	0.02	0	0	0.08	0.08	0.03	0.01	0.01	0	0	0.08	0.16	0	0	0	0	0.01	0.08	0.02	0.32	0	XLOC_105229		lincRNA	novel
ENSG00000259347.4	3.60403	5.08968	2.51708e-14	6.89226e-12	0	1.69	0.03	0.21	0.08	0.03	0	0.14	0.15	0.15	0	0.14	0.02	0.7	0.17	0.25	0.03	0.91	0.04	0.27	0	0.5	0	0.22	0	0.05	0.03	0.19	0	0.48	0	0.42	0	0.29	0.03	0.2	RP11-798K3.2	chr15	lincRNA	--
XLOC_085767	-2.2267	7.28319	8.64758e-09	1.30116e-06	3.32	0.03	0.04	0.05	0.02	0.09	0.02	0	0	0.01	0	0	0	0	0.4	0.11	0.01	0.01	0	0.01	0.01	0.01	0.12	0.15	0	0.01	0.02	0.19	0.05	0	0.04	0.01	0	0	0	0.09	XLOC_085767		lincRNA	novel
ENSG00000203706.7	-2.58232	5.91174	1.77581e-10	3.27116e-08	0.72	0.03	0.67	0.03	0.61	0.21	1.18	0.03	0.3	0.07	0.42	0	0.14	0.11	0.13	0	0.27	0.04	0.43	0	0.81	0.03	0	0.03	0.28	0.26	0.12	0.34	0.31	0.14	0.07	0.02	0.51	0.03	3.45	0.21	SERTAD4-AS1	chr1	antisense	SERTAD4 antisense RNA 1
ENSG00000266258.1	2.21105	4.55339	9.7796e-07	9.80994e-05	0.09	0.82	0	0.06	0.05	0.06	0.03	0.06	0	0.11	0.06	0.03	0.04	0.2	0	0.17	0.03	0.08	0.04	0	0	0.27	0.03	0.28	0.05	0.09	0.12	0.13	0.05	0.09	0.07	0.36	0.13	0.39	0	0.16	RP11-41O4.1	chr18	lincRNA	--
XLOC_123317	3.26035	3.42123	1.63707e-07	1.99827e-05	0	0	0	0.02	0	0	0	0	0	0	0	0.4	0.01	0	0	0	0	0	0	0	0	0	0	0	0	0	0	0	0	0.02	0.01	0	0	0	0	0	XLOC_123317		lincRNA	novel
ENSG00000257681.1	1.66511	4.9001	9.17446e-05	0.00576133	0.03	0.28	0.04	0.32	0.02	0.07	0.18	0.2	0.06	0.19	0.06	0.06	0.09	0.24	0.06	0.22	0.05	0.68	0.03	0.1	0.06	0.14	0.02	0.15	0.07	0.08	0.09	0.19	0.05	0.18	0.03	0.24	0.12	0.15	0.07	0.08	RP11-341G23.4	chr12	antisense	--
ENSG00000227117.5	4.16892	3.98595	3.46688e-12	7.86361e-10	0	0.48	0	0.05	0	0	0.02	0.02	0	0.06	0	0	0	0.04	0.01	0.07	0	0.34	0	0	0	0.01	0	0.03	0	0.01	0	0	0	0.03	0	0.08	0	0	0.02	0.01	HORMAD2-AS1	chr22	antisense	HORMAD2 antisense RNA 1
ENSG00000251409.1	7.22735	6.05619	1.43792e-34	2.08115e-31	0	5.34	0.05	0.87	0	0	0	0.58	0	0.34	0	0.37	0	2.6	0	2.35	0	4.32	0	0	0	3.12	0	3.65	0	0	0	0	0	0.85	0	0.26	0	1.01	0.05	0.51	AC008592.4	chr5	lincRNA	--
ENSG00000269125.1	5.28823	3.90277	1.05646e-14	3.00094e-12	0	2.2	0	0.14	0	0	0	0.14	0	0.12	0	0	0	1.63	0	0.39	0	1.28	0	0.14	0	0.97	0	0.63	0	0	0	0.2	0	0	0	0.65	0	0.29	0	0.27	RP11-98F14.11	chr13	antisense	--
XLOC_043806	2.8058	3.02645	0.000680437	0.0307756	0	0	0	0.01	0	0.01	0	0.04	0	0.01	0	0	0	0.02	0	0	0	0.01	0	0.01	0	0	0	0.01	0	0	0	0	0	0	0	0.02	0	0	0	0	XLOC_043806		lincRNA	novel
XLOC_074431	3.25775	4.54853	4.23783e-11	8.47399e-09	0	0.37	0.01	0.07	0.02	0	0.02	0.01	0.01	0.02	0.01	0.01	0.01	0.07	0	0.03	0	0.3	0.01	0	0	0.05	0	0.07	0.02	0.01	0	0.01	0	0.06	0	0.12	0.03	0.02	0	0.01	XLOC_074431		lincRNA	novel
XLOC_029653	-2.05244	4.40712	4.02847e-06	0.000352857	0.03	0	0	0.01	0.23	0.01	0.15	0.04	0	0.01	0.19	0	0.02	0	0	0.01	0.03	0	0	0.02	0.07	0	0	0	0.01	0.15	0.08	0	0	0	0.04	0	0.33	0	0	0	XLOC_029653		intronic	novel
ENSG00000258175.1	-2.40356	3.27499	0.000364647	0.0191826	0.06	0	0	0	0	0	0	0	0.03	0.03	0.1	0	0	0	0	0	0	0.03	0	0	0.14	0	0.21	0.02	0	0	0.04	0	0.06	0	0.11	0	0.1	0	0	0	RP11-412H8.2	chr14	lincRNA	--
XLOC_067611	2.86568	3.04827	0.000397705	0.0200462	0	0.07	0	0	0	0	0	0	0	0.02	0	0	0	0.04	0	0.02	0	0.04	0	0	0	0	0	0	0	0	0	0	0	0	0	0	0	0.02	0	0	XLOC_067611		lincRNA	novel
ENSG00000251165.4	3.68314	7.01596	1.18906e-18	5.64693e-16	0.03	2.07	0.03	0.3	0.01	0	0	0.18	0.01	0.14	0.02	0.09	0	0.69	0	0.39	0.01	1.24	0.02	0	0.01	0.57	0.04	0.83	0.44	0.01	0.01	0.14	0	0.12	0.09	0.88	0.02	0.41	0	0.24	F11-AS1	chr4	antisense	F11 antisense RNA 1
ENSG00000226629.1	-1.56504	3.80054	0.000984492	0.0425038	0.03	0	0	0	0.06	0	0.12	0	0	0.01	0.11	0	0.02	0	0.01	0	0	0	0.03	0	0.04	0	0	0	0.01	0.12	0.08	0.01	0.02	0	0	0	0.04	0.01	0	0	LINC00974	chr17	lincRNA	long intergenic non-protein coding RNA 974
XLOC_045150	-2.68403	3.02239	0.000680437	0.0307756	0	0	0	0	0.01	0	0.05	0	0	0	0.01	0	0	0	0	0	0	0	0	0	0	0	0	0	0	0	0	0	0	0	0	0	0	0	0.1	0	XLOC_045150		intronic	novel
ENSG00000249001.4	1.79203	3.57631	0.00100995	0.0434178	0	0	0.06	0	0.01	0.1	0	0.04	0.02	0.01	0	0.01	0	0.01	0.01	0	0	0	0	0	0	0.01	0	0.02	0.01	0	0	0.01	0	0	0	0.02	0.01	0.06	0	0.16	RP11-742B18.1	chr4	antisense	--
XLOC_125513	3.40521	3.46678	2.74119e-07	3.1679e-05	0	0.1	0	0.01	0	0	0	0	0	0.01	0	0	0	0.07	0	0.01	0	0.02	0	0	0	0.11	0	0.03	0	0	0	0.02	0	0.01	0	0.01	0.02	0	0	0.01	XLOC_125513		lincRNA	novel
ENSG00000225811.1	-2.11159	3.34064	0.000266595	0.0144436	0	0	0	0	0.17	0	0	0	0	0	0.08	0	0	0	0	0	0	0	0	0	0.19	0	0	0	0	0.15	0.16	0	0	0	0.03	0	0.42	0	0	0	RP11-547I7.1	chr1	antisense	--
XLOC_095367	-1.87165	3.91085	0.0001205	0.00728124	0.04	0	0	0.01	0.01	0	0.05	0.01	0.01	0	0.03	0	0	0	0.02	0	0.03	0.01	0	0	0.02	0	0.02	0.01	0.01	0	0.01	0.02	0.01	0.01	0	0	0.03	0	0.04	0	XLOC_095367		lincRNA	novel
XLOC_016933	2.69679	3.11396	0.000646143	0.0299373	0	0	0	0	0	0	0	0	0	0	0	0	0	0.05	0	0	0	0.03	0	0	0	0.06	0	0.01	0	0	0	0.01	0	0	0.01	0.04	0	0	0	0.02	XLOC_016933		lincRNA	novel
XLOC_093040	-2.73056	3.14059	0.000257224	0.0140866	0	0	0	0	0	0	0	0	0	0	0.02	0	0	0	0	0	0	0	0	0	0.03	0	0	0	0.37	0.02	0	0	0	0	0	0	0.05	0	0	0	XLOC_093040		lincRNA	novel
ENSG00000231713.2	-1.75704	3.83812	0.000272609	0.014717	0.16	0	0	0	0.05	0	0.14	0	0.01	0	0.19	0	0.01	0	0.01	0	0.03	0.03	0	0	0.01	0	0.03	0	0	0.06	0	0.05	0.01	0	0.01	0.01	0.15	0	0	0.05	AF064860.7	chr21	lincRNA	--
ENSG00000225243.4	2.11632	4.11593	1.48288e-05	0.00115566	0	0.07	0.03	0	0.03	0.26	0	0.1	0	0.03	0.04	0.08	0	0.28	0	0.35	0	0.13	0.11	0.03	0.06	0.24	0	0.04	0	0.02	0.06	0.07	0	0.03	0	0.39	0	0.1	0.24	0.04	RP1-127D3.4	chr1	antisense	--
ENSG00000227066.1	1.63646	4.53966	0.000141103	0.00832753	0.02	0.03	0.04	0.04	0.02	0.01	0.01	0.07	0.01	0.04	0.01	0.16	0.03	0.12	0	0.06	0.03	0.02	0.01	0.01	0.01	0.1	0	0.07	0.02	0.02	0.02	0.04	0.04	0.09	0.02	0.06	0.01	0.03	0.05	0.04	RP3-340N1.2	chr1	lincRNA	--
XLOC_069092	6.68977	4.82609	8.43515e-25	5.69729e-22	0	0.53	0	0.05	0	0	0	0.02	0	0.01	0	0	0	0.11	0	0.02	0	0.09	0	0	0	0.1	0	0.12	0	0	0	0.03	0	0.04	0	0.05	0	0.04	0	0.01	XLOC_069092		lincRNA	novel
ENSG00000243694.2	4.04071	4.76471	1.36257e-15	4.40573e-13	0	2.55	0	0.18	0	0	0	0.04	0.04	0.04	0	0.04	0.11	0.37	0	0.2	0.13	1.24	0.05	0	0	0.19	0	0.49	0.06	0	0	0.03	0	0.12	0	0.56	0	0.13	0	0.16	RP11-6B4.1	chr3	lincRNA	--
XLOC_077284	2.03005	3.2361	0.00113779	0.0466293	0.01	0.08	0	0.01	0.01	0	0	0	0	0	0.01	0.01	0	0.03	0	0	0	0.02	0	0	0	0.01	0	0	0	0	0	0	0	0	0	0.01	0	0	0	0	XLOC_077284		lincRNA	novel
XLOC_076044	-1.79901	4.36321	5.66504e-05	0.00380936	0.1	0	0.04	0.06	0.06	0.02	0.01	0	0.02	0.01	0.06	0	0.03	0.01	0	0	0.3	0.04	0	0.01	0.06	0.01	0.02	0	0.04	0	0	0.01	0.04	0.04	0.01	0	0.07	0	0	0.02	XLOC_076044		lincRNA	novel
ENSG00000226733.1	5.7537	4.17155	9.2399e-18	3.90052e-15	0	1.2	0	0.15	0	0	0	0.19	0	0.1	0	0.21	0	0.35	0	0	0	0.67	0	0	0	0.12	0	0.05	0	0	0	0	0	0	0	0.11	0	0.04	0	0.05	RP11-397G17.1	chr6	lincRNA	--
ENSG00000233271.1	-2.18074	4.6533	5.18003e-07	5.52428e-05	0.47	0	0.26	0	1.28	0.05	0.9	0.37	0.05	0	1.42	0	0.11	0	0.15	0	0	0	0	0.06	0.53	0	0	0.08	0.27	0.91	0.73	0.08	0.04	0	0	0	1.58	0	0.06	0	RP11-12C17.2	chr1	antisense	--
ENSG00000260947.1	-2.4311	4.29289	1.89575e-07	2.27745e-05	0.01	0	0.03	0.01	0.05	0	0.07	0.03	0	0	0.02	0	0	0	0.02	0	0	0	0.07	0	0.07	0	0.01	0	0.07	0.02	0.02	0.01	0.02	0.03	0.02	0.01	0.01	0	0.22	0	RP11-384P7.7	chr9	lincRNA	--
ENSG00000213373.6	3.21557	4.20663	1.59075e-09	2.58552e-07	0	0.16	0.01	0.05	0	0	0.01	0.05	0.01	0.05	0	0.02	0.01	0.34	0	0	0	0.17	0.03	0	0	0.07	0	0.04	0	0	0	0.01	0	0.01	0.01	0.11	0.01	0.01	0.02	0.03	LINC00671	chr17	lincRNA	long intergenic non-protein coding RNA 671
ENSG00000261276.1	-2.91323	6.13969	1.7957e-12	4.23088e-10	0.71	0.15	1.53	0.07	1.55	0.5	6.85	0.29	1.07	0.24	0.58	0.06	0.44	0.36	0.52	0.38	0.34	0.12	0.95	0	1.91	0.22	0.45	0.18	0.31	0.87	1.25	0.05	0.51	0.13	0.15	0.27	0.87	0.07	14.51	0.27	RP11-554A11.5	chr11	antisense	--
ENSG00000260886.1	7.85059	8.65682	2.28558e-50	8.68351e-47	0.02	41.14	0.03	1.89	0	0	0.06	0.33	0	1.02	0.02	0.26	0.02	10.84	0	2.2	0.06	6.37	0	0	0	3.84	0.03	6.68	0.02	0.02	0.11	0.16	0	1.04	0.04	2.99	0	0.52	0	1.14	TAT-AS1	chr16	antisense	TAT antisense RNA 1
ENSG00000237234.5	-1.41109	6.69661	0.000193093	0.0111788	0.71	0.05	0.83	0.05	0.15	0.34	0.36	0.03	0.32	0.09	0.35	0.01	0.62	0.07	0.56	0.31	0.75	0.11	0.9	0.13	0.66	0.35	0.31	0.26	0.53	0.41	0.32	0.25	0.74	0.21	0.27	0.35	0.14	0.19	2.27	0.43	RP1-142L7.5	chr6	antisense	--
ENSG00000265369.3	-2.29189	3.54	3.42731e-05	0.00251618	0.01	0	0	0	0.02	0	0.01	0	0	0	0.06	0	0.02	0	0	0	0	0	0	0	0.04	0	0.01	0	0.01	0.03	0.02	0.01	0	0	0	0	0.15	0	0	0	PCAT18	chr18	lincRNA	prostate cancer associated transcript 18 (non-protein coding)
XLOC_120425	3.47787	3.35433	7.35967e-07	7.66061e-05	0	0	0	0.03	0	0	0	0	0	0	0	0.26	0.01	0	0	0	0	0	0	0	0	0	0	0	0	0	0	0	0	0.06	0	0	0	0	0	0	XLOC_120425		lincRNA	novel
ENSG00000270100.1	2.28735	4.62257	4.24147e-07	4.68783e-05	0.08	1.02	0.07	0.23	0.15	0.1	0.08	0.04	0.06	0.07	0.1	0.09	0.02	0.9	0.03	0.17	0	0.28	0.04	0	0.03	0.47	0.1	0.43	0.03	0.03	0.04	0	0.05	0.14	0	0.26	0	0.08	0.07	0.07	RP11-130L8.1	chr2	lincRNA	--
XLOC_064902	6.21621	5.42342	3.3402e-28	2.74384e-25	0	0.22	0	0.04	0	0	0	0.02	0	0.03	0	0	0	0.34	0	0.16	0	0.23	0	0	0	0.12	0	0.06	0	0	0	0.05	0.01	0.09	0	0.14	0	0.09	0	0.01	XLOC_064902		antisense	novel
XLOC_126770	-3.72097	3.46426	3.88769e-08	5.39555e-06	0	0	0	0	0	0	0	0	0	0	0	0	0	0	0	0	0	0	0.33	0.02	0	0	0	0	0.43	0	0	0	0	0	0	0	0	0	0	0	XLOC_126770		lincRNA	novel
XLOC_005031	-1.81587	3.43559	0.00109732	0.0457502	0.02	0	0.01	0	0.01	0	0.02	0	0	0	0.06	0	0	0	0	0	0	0	0	0	0.02	0	0	0	0	0.02	0.01	0	0	0.01	0.03	0	0.04	0	0	0.02	XLOC_005031		lincRNA	novel
ENSG00000259172.1	1.19963	10.1529	0.0011245	0.0465641	1.82	13.93	0.89	1.62	2.07	0.86	1.91	1.22	0.68	2.19	3.76	0.75	2.28	4.82	1.14	2.84	2.42	4.37	1.47	1.34	2.45	6.02	1.84	5.99	0.25	2.85	2.62	2.14	1.17	1.49	0.88	2.96	2.28	2.17	0.13	1.25	RP11-299G20.2	chr15	antisense	--
ENSG00000249825.4	-4.98721	4.89189	5.53521e-20	2.80395e-17	0.03	0	0.3	0.02	0.02	0	0.03	0	0	0	0	0	0.01	0	0	0	0	0	0.01	0	0.13	0	0	0	0.02	0.01	0.01	0	0.01	0	0.02	0	0.01	0	1.04	0	CTD-2201I18.1	chr5	antisense	--
XLOC_118650	2.61577	3.01604	0.00117517	0.0466293	0	0	0	0	0	0	0	0	0	0	0	0.13	0	0	0	0	0	0	0	0	0	0	0	0	0	0	0	0.01	0	0	0	0	0	0	0	0	XLOC_118650		lincRNA	novel
ENSG00000270504.1	1.37338	8.77133	0.000217658	0.0124052	0.6	4.76	0.92	0.9	0.84	1.7	0.52	0.43	0.57	0.59	0.34	0.11	0.34	0.9	0.34	1.48	0.53	1.32	0.36	0.17	1.04	1.68	0.2	2.58	0.17	0.18	0.31	1.08	0.54	0.85	0.43	1.72	0.3	0.85	1.65	0.75	RP11-420L9.5	chr6	antisense	--
XLOC_056390	3.37522	3.31324	2.37969e-06	0.000216552	0	0.08	0	0.01	0	0	0	0	0	0.01	0	0	0	0.11	0	0	0	0.02	0	0	0	0.02	0	0.03	0	0	0	0.02	0	0	0	0.02	0	0	0.01	0	XLOC_056390		intronic	novel
ENSG00000281162.1	3.40143	5.74438	5.24075e-15	1.54648e-12	0.07	0.54	0.01	0.06	0	0	0	0.04	0	0.01	0.01	0.01	0.01	0.32	0.03	0.11	0.01	0.53	0	0	0.02	0.2	0.02	0.09	0.01	0	0.01	0.03	0	0.05	0	0.25	0.02	0.02	0.02	0.05	LINC01127	chr2	lincRNA	long intergenic non-protein coding RNA 1127
XLOC_099452	2.79737	3.26781	6.58479e-05	0.00432264	0	0.11	0	0	0	0	0	0	0	0.02	0	0	0	0.02	0.02	0.04	0.02	0.05	0	0	0	0	0	0.05	0	0	0	0.03	0	0	0	0.1	0	0.02	0	0	XLOC_099452		intronic	novel
ENSG00000234638.1	-6.44092	9.75286	1.80975e-43	3.43784e-40	3.63	0	64.42	0.35	15.86	0.41	173.59	0.35	4.48	1.19	8.64	0.09	0.5	0.17	1.32	0.1	1.56	0	0.65	0	63.09	0	0.74	0.07	4.08	4.8	3.23	0.48	0.83	0.11	0	0.26	1.79	0.12	499.92	0.58	AC053503.6	chr2	antisense	--
XLOC_032859	-2.76131	3.01947	0.000680437	0.0307756	0	0	0	0	0	0	0	0	0	0	0	0	0	0	0	0	0	0	0	0	0	0	0	0	0	0	0	0	0.25	0	0	0	0	0	0	0	XLOC_032859		lincRNA	novel
XLOC_075742	-1.33775	4.63214	0.00111101	0.046131	0	0	0.01	0	0	0	0	0	0	0	0	0	0.32	0.13	0	0	0	0	0	0	0	0	0	0	0	0	0	0	0	0	0	0	0	0	0	0	XLOC_075742		intronic	novel
ENSG00000256508.2	-2.67912	6.00401	6.57864e-11	1.28174e-08	0.13	0.02	0.37	0.01	0.13	0.08	0.64	0.02	0.1	0.03	0.25	0.02	0.05	0.03	0.03	0.02	0.11	0.05	0.12	0	0.32	0.07	0.02	0.04	0.16	0.12	0.16	0.03	0.09	0.04	0.01	0.08	0.14	0.02	2.49	0.04	MRGPRF-AS1	chr11	antisense	MRGPRF antisense RNA 1
XLOC_064363	2.51118	3.27065	6.58479e-05	0.00432264	0.01	0	0	0	0.01	0	0	0	0	0	0	0.01	0	0.13	0	0	0	0.07	0	0	0	0.01	0	0	0	0	0	0.01	0.01	0	0	0.04	0	0.03	0	0.03	XLOC_064363		intronic	novel
XLOC_091311	3.60794	3.21189	1.8531e-06	0.000173302	0	0.03	0	0.01	0	0	0	0	0	0.01	0	0	0	0.01	0	0.02	0	0.04	0	0	0	0.01	0	0.04	0	0	0	0	0	0	0	0.01	0	0.01	0	0	XLOC_091311		lincRNA	novel
ENSG00000262801.4	2.56367	3.96211	5.1395e-07	5.51978e-05	0	0.42	0.03	0.17	0.05	0.18	0	0	0	0.09	0.04	0.03	0.02	0.12	0	0.12	0	0.25	0.04	0.13	0	0.21	0	0.21	0.02	0	0.13	0.02	0	0.09	0	0	0	0	0	0	U91319.1	chr16	lincRNA	--
ENSG00000261012.2	8.58805	7.31088	4.36534e-48	1.20618e-44	0.01	4.68	0	0.64	0	0	0	0.23	0	0.51	0.01	0.16	0	2.73	0	0.75	0	1.04	0	0	0	1.86	0	1.42	0	0	0	0.33	0	0.52	0	1.92	0	1.08	0	0.55	RP11-116D2.1	chr2	lincRNA	--
XLOC_089528	3.92205	3.30766	1.40045e-07	1.73985e-05	0	0.07	0	0	0	0.01	0	0	0	0	0	0	0	0.02	0	0.04	0	0.14	0	0	0	0.01	0	0.03	0	0	0	0	0	0.01	0	0	0	0	0	0.02	XLOC_089528		intronic	novel
ENSG00000259417.2	3.67433	7.34679	1.41378e-18	6.61083e-16	0.01	1.08	0	0.13	0.01	0	0.02	0.07	0	0.05	0.04	0.05	0.01	0.25	0	0.17	0	0.56	0.01	0.01	0.07	0.29	0.01	0.28	0	0.05	0.07	0.05	0.01	0.15	0.01	0.33	0.01	0.19	0.1	0.35	LINC01314	chr15	lincRNA	long intergenic non-protein coding RNA 1314
XLOC_042777	-2.96534	3.34419	9.63995e-06	0.000779246	0.07	0	0.02	0	0.06	0.02	0.02	0	0.03	0	0.03	0	0.02	0	0	0	0	0.01	0.04	0	0.02	0	0	0	0	0	0.03	0	0	0	0	0	0	0	0.15	0	XLOC_042777		lincRNA	novel
ENSG00000227712.1	2.22678	3.36443	0.000516712	0.0248496	0	0.06	0.02	0.06	0	0	0.03	0	0	0.02	0	0	0	0.04	0.02	0.03	0	0.16	0	0.03	0	0.07	0	0	0.02	0	0	0	0.02	0.21	0	0	0	0.03	0	0.02	RP11-418J17.3	chr1	lincRNA	--
XLOC_076855	2.32961	3.59578	2.86249e-05	0.00213241	0	0.26	0	0	0.04	0	0	0.08	0	0	0	0	0.01	0.01	0	0.05	0.06	0.06	0	0	0	0.08	0	0.05	0.01	0.01	0	0.01	0	0.04	0	0.01	0	0	0	0.01	XLOC_076855		lincRNA	novel
XLOC_092880	2.71907	3.0152	0.00117517	0.0466293	0	0.17	0	0.06	0	0	0	0	0	0	0	0	0	0.2	0	0	0	0	0	0	0	0.03	0	0.07	0	0	0	0	0	0	0	0	0	0	0	0	XLOC_092880		intronic	novel
ENSG00000259342.1	-1.21725	10.7179	0.000938374	0.0405703	19.09	0.73	2.85	6.32	32.58	2.76	35.21	7.76	8.77	20.18	74.53	3.95	12.49	4.3	5.35	5.44	25.54	10.67	5.25	3.23	19.79	5.15	8.75	3.12	11.8	57.33	42.71	10.2	7.98	1.73	9.77	2.07	37.89	3.22	0.2	3.08	RP11-519G16.5	chr15	antisense	--
XLOC_124602	1.93838	3.9881	0.000154239	0.00901528	0	0.05	0.01	0.02	0	0	0.01	0.01	0	0	0	0.01	0	0.02	0	0	0	0.02	0.01	0.02	0.01	0.03	0	0.02	0	0.01	0.02	0.01	0	0.01	0	0.04	0	0	0	0.02	XLOC_124602		lincRNA	novel
XLOC_026915	3.35765	3.15418	1.17581e-05	0.000923451	0	0.1	0	0.02	0	0	0	0	0	0	0	0.01	0	0.04	0	0	0	0.06	0	0	0	0.02	0	0	0	0	0	0.01	0	0.02	0	0	0	0	0	0	XLOC_026915		intronic	novel
XLOC_032555	2.10167	4.08417	6.91928e-06	0.000574603	0	0.02	0	0.03	0	0	0	0.01	0	0.03	0	0.02	0.01	0.03	0.01	0.04	0	0.01	0	0.01	0	0.04	0	0.02	0.02	0	0.01	0.04	0.01	0.01	0	0.02	0	0.02	0	0.01	XLOC_032555		lincRNA	novel
XLOC_096978	5.14853	3.82336	1.05131e-13	2.6408e-11	0	1.37	0	0.07	0	0	0	0.04	0	0	0	0	0	0.03	0	0	0	0.12	0	0	0	0	0	0.02	0	0	0	0	0	0.07	0	0.33	0	0	0	0	XLOC_096978		lincRNA	novel
ENSG00000261730.1	-2.08471	3.76741	4.50968e-05	0.00318021	0.07	0	0.04	0	0.05	0	0.15	0	0	0	0.05	0.02	0.04	0	0.02	0	0.08	0	0	0	0.09	0.03	0.06	0	0.04	0.04	0.11	0	0.09	0	0.01	0.05	0.02	0	0.09	0.04	RP4-668J24.2	chr6	antisense	--
XLOC_119867	3.36472	3.14803	1.89911e-05	0.00145029	0	0.05	0	0.03	0	0	0	0.02	0	0	0	0	0	0.04	0	0.02	0	0.03	0	0	0	0.03	0	0.02	0	0	0	0	0	0.03	0	0.01	0	0	0	0	XLOC_119867		lincRNA	novel
XLOC_071875	5.59382	4.07571	1.08347e-16	3.78518e-14	0	0.3	0	0.01	0	0	0	0.01	0	0.01	0	0	0	0.05	0	0.05	0	0.1	0	0	0	0.05	0	0.04	0	0.01	0	0.01	0	0.08	0	0.08	0	0.01	0	0.01	XLOC_071875		lincRNA	novel
XLOC_116928	-2.83153	3.04243	0.000397705	0.0200462	0	0	0	0	0.03	0	0.01	0	0.01	0	0	0	0.02	0	0	0	0	0	0	0	0.01	0	0	0	0	0	0.01	0	0	0	0	0	0.02	0	0.04	0	XLOC_116928		lincRNA	novel
ENSG00000260634.1	-2.40572	3.17933	0.000753229	0.0338437	0.01	0	0	0	0.07	0	0	0	0	0	0	0	0.02	0.01	0.03	0	0.03	0	0.06	0	0.02	0	0.02	0.01	0	0	0.02	0	0.01	0	0.01	0	0.01	0	0	0	RP11-521O16.1	chr2	lincRNA	--
XLOC_014712	4.83772	3.94282	7.77831e-14	2.02063e-11	0	0.75	0	0.05	0	0	0	0	0	0.05	0	0.02	0	0.06	0	0.17	0	0.13	0	0	0.02	0.17	0	0.05	0	0	0	0.04	0	0.1	0	0.02	0	0.11	0	0.03	XLOC_014712		lincRNA	novel
ENSG00000253196.1	4.3672	4.38354	6.80325e-15	1.95074e-12	0.03	1.59	0	0.12	0	0	0	0.12	0.03	0	0	0.06	0	0.36	0.03	0	0	1.2	0	0	0	0.14	0	0.02	0	0	0	0	0.03	0.04	0	0.35	0	0.04	0.04	0.02	RP11-706C16.7	chr8	antisense	--
ENSG00000248837.4	-2.63089	3.2613	9.78621e-05	0.00608266	0	0	0	0	0	0	0	0.02	0	0	0	0	0	0	0	0	0	0.02	0.47	0	0	0	0	0	0	0	0.02	0	0	0	0	0	0	0	0	0	RP11-412P11.1	chr4	lincRNA	--
ENSG00000254102.1	-1.67487	3.92621	0.000613685	0.028829	0.02	0.01	0.02	0	0.01	0.03	0	0.01	0.01	0	0.02	0.01	0.02	0.01	0.02	0	0.03	0	0.11	0	0.05	0.02	0.04	0	0.01	0.03	0.02	0.01	0	0	0.01	0.01	0.01	0	0.12	0	RP11-21C4.1	chr8	antisense	--
ENSG00000257808.1	1.41608	6.42076	0.000228203	0.0129162	0.69	2.78	0.56	1.31	0.63	0.38	0.52	1.14	0.41	1.2	0.72	0.26	0.4	2.35	0.09	1.56	1.14	2.77	0.3	0.21	0.61	1.76	0.39	1.86	0.2	0.33	0.85	0.93	0.42	0.84	0.45	2.77	0.75	1.16	1.14	1.15	RP11-1136G11.8	chr12	lincRNA	--
XLOC_111593	-2.86109	3.05176	0.000397705	0.0200462	0	0	0.01	0	0.03	0	0.02	0	0.01	0	0	0	0	0	0	0	0	0	0	0	0	0	0	0	0	0	0	0	0	0	0	0	0	0	0.13	0	XLOC_111593		lincRNA	novel
ENSG00000237380.5	-1.95072	5.17598	1.58105e-06	0.000152071	0.32	0	0.09	0	0.16	0.11	0.12	0.04	0.66	0	0.45	0	0.02	0.01	0.09	0.02	0.02	0.03	0.18	0.02	0.35	0.09	0.02	0.01	0.04	0.21	0.29	0.19	0.08	0.07	0.02	0.04	0.31	0.02	0.45	0.01	HOXD-AS2	chr2	antisense	HOXD cluster antisense RNA 2
XLOC_106471	1.8383	3.81114	0.000192671	0.0111756	0.01	0.1	0	0.02	0	0.01	0	0.02	0.01	0.03	0	0.02	0.05	0.1	0	0.03	0.04	0.15	0	0.02	0	0.04	0	0.02	0	0.01	0.01	0.01	0	0.03	0.01	0.08	0.01	0	0.04	0.04	XLOC_106471		lincRNA	novel
ENSG00000254293.1	-2.57792	3.00421	0.00117517	0.0466293	0.01	0	0	0	0	0	0.02	0	0	0	0	0	0	0	0.01	0	0	0	0.03	0	0	0	0.01	0	0	0	0	0	0	0	0	0	0	0	0.07	0	CTB-158E9.1	chr5	lincRNA	--
ENSG00000254204.1	-1.69077	3.78222	0.000356159	0.0188591	0.12	0	0.38	0.06	0	0.05	0.29	0	0	0	0.28	0	0.14	0.04	0.04	0	0	0	0.19	0	0.1	0.03	0	0	0.04	0.23	0.05	0.04	0	0.05	0	0.13	0.09	0	0.92	0.03	RP11-400K9.3	chr8	lincRNA	--
ENSG00000189316.3	-1.5675	4.57689	0.000259914	0.0142083	0.1	0	0.04	0	0.17	0.17	0.1	0.05	0.12	0.06	0.22	0.02	0.03	0.02	0.06	0.04	0.07	0	0.33	0.02	0.19	0	0.09	0.08	0.16	0.07	0.05	0.02	0.47	0.2	0.05	0	0.36	0	0.11	0.09	RP11-797H7.5	chr7	antisense	--
XLOC_069728	2.48871	3.08172	0.00103267	0.0435363	0.02	0.02	0	0	0	0	0	0	0	0	0	0.04	0	0.03	0	0	0	0.15	0	0	0	0	0	0.01	0	0	0	0	0	0.02	0	0	0	0	0	0	XLOC_069728		intronic	novel
XLOC_110416	2.42737	3.25261	0.000364647	0.0191826	0	0.02	0	0.02	0	0	0	0	0	0.01	0	0	0.01	0.05	0	0.01	0	0.02	0	0	0	0.05	0.01	0.01	0.01	0	0	0	0	0	0	0.01	0	0.01	0	0	XLOC_110416		intronic	novel
ENSG00000230623.2	4.66948	4.28008	2.27288e-15	6.97798e-13	0	1.84	0	0.36	0	0	0	0.05	0	0	0	0	0	0.66	0.08	0.14	0	0.33	0.06	0	0	0.54	0	0.16	0	0	0	0.11	0	0.19	0	0.35	0	0.05	0	0.06	RP11-469A15.2	chr1	lincRNA	--
XLOC_037779	2.68658	3.00345	0.00117517	0.0466293	0	0.03	0	0.03	0	0	0	0	0	0	0	0	0	0.04	0	0	0	0.08	0	0	0	0.03	0	0.02	0	0	0	0	0	0	0	0	0	0	0	0.02	XLOC_037779		lincRNA	novel
ENSG00000249906.1	1.29266	5.8245	0.00103937	0.0436936	0.09	0.55	0.27	0.41	0.22	0.15	0.29	0.17	0	0.22	0.09	0.09	0.24	0.38	0.03	0.37	0	0.61	0.07	0	0.17	0.71	0.04	0.45	0.06	0.04	0.14	0.16	0	0.25	0.03	1.01	0.05	0.2	0.88	0.28	RP5-1029K10.2	chr17	antisense	--
ENSG00000241570.7	1.87452	6.22585	1.74163e-06	0.000165422	0.03	0.58	0.06	0.08	0.06	0.02	0.03	0.07	0.06	0.15	0.05	0.04	0.02	0.23	0.1	0.11	0.07	0.34	0.03	0.02	0.06	0.18	0.04	0.15	0.01	0.04	0.03	0.02	0.03	0.06	0.03	0.17	0.03	0.09	0.03	0.05	PAQR9-AS1	chr3	antisense	PAQR9 antisense RNA 1
XLOC_004051	-4.73255	4.16068	5.86019e-15	1.71264e-12	0	0	0	0	0	0	0	0	0	0.02	0	0	0	0	2.19	0	0	0	0	0	0	0	0	0	0	0	0	0.02	0.02	0	0	0	0	0	0	0	XLOC_004051		lincRNA	novel
XLOC_128580	3.45153	3.34485	1.08335e-06	0.000107606	0	0.15	0	0	0	0	0	0.02	0	0.04	0	0	0	0.06	0	0	0	0.02	0.02	0	0	0.04	0	0.08	0	0	0	0.01	0	0.04	0	0.05	0	0.02	0	0	XLOC_128580		lincRNA	novel
ENSG00000258603.3	2.26474	3.69038	2.59174e-05	0.00194984	0.04	0.2	0	0.06	0	0.03	0	0	0	0.02	0	0	0.02	0.2	0	0.08	0	0.16	0	0.03	0.05	0.05	0	0.07	0.04	0.06	0.03	0.02	0.02	0.05	0	0.04	0	0.03	0.03	0.07	RP3-414A15.10	chr14	antisense	--
ENSG00000261664.4	-1.65939	4.21487	0.000261717	0.0142812	0.03	0	0.02	0.04	0.08	0.04	0.05	0.09	0.02	0.02	0.21	0	0.05	0.05	0.16	0	0.06	0.03	0.07	0.04	0.06	0	0.06	0.01	0.03	0.14	0.1	0	0.02	0	0.29	0	0.33	0	0	0.01	TTC39A-AS1	chr1	antisense	TTC39A antisense RNA 1
XLOC_098905	-4.97269	8.16648	4.84691e-29	4.20905e-26	0.03	0.16	0	0	0.01	0.24	0	0.01	0	0	0	0	0	0.01	25.75	0	0	0	0.03	0	0.01	0	0.81	0.17	0.01	0	0	0.15	0.08	0.01	0.03	0	0.08	0	0	0.01	XLOC_098905		lincRNA	novel
XLOC_009738	2.79141	3.14978	0.000257224	0.0140866	0	0.05	0	0.02	0	0	0	0	0	0	0	0	0	0.02	0	0	0.01	0.02	0	0	0	0.02	0	0	0	0	0	0.02	0	0.02	0	0.01	0	0	0	0.01	XLOC_009738		lincRNA	novel
XLOC_001907	-3.35425	3.93576	4.87121e-10	8.70915e-08	0.05	0	0	0	0.09	0	0.1	0	0.01	0	0.12	0	0	0	0	0	0	0	0	0	0.04	0	0.01	0	0.01	0.04	0.07	0	0	0	0	0	0.23	0	0	0	XLOC_001907		lincRNA	novel
ENSG00000280191.2	2.60682	4.41838	4.74955e-08	6.53203e-06	0.03	1.01	0	0.11	0.06	0.06	0.04	0.33	0	0.16	0	0.03	0	0.31	0.09	0.56	0.04	0	0.04	0	0.09	0.18	0.03	0.18	0.03	0.02	0.1	0.1	0	0.07	0	0.19	0	0.22	0.1	0.05	CH507-42P11.5	chr21	lincRNA	--
XLOC_103901	2.60539	3.21891	0.000218766	0.0124052	0.01	0.13	0	0.05	0	0	0	0	0	0	0	0	0	0.04	0	0	0	0.09	0	0	0	0.01	0	0	0	0	0	0	0	0	0	0.01	0.01	0	0	0	XLOC_103901		intronic	novel
ENSG00000226472.6	-2.05037	4.6422	1.78934e-06	0.000169424	0.1	0	0.1	0.01	0.07	0.04	0.17	0.03	0.02	0	0.12	0	0.05	0.01	0.1	0.02	0.04	0	0.1	0	0.09	0.03	0.06	0.02	0.03	0.06	0.11	0.04	0.17	0.02	0.02	0.07	0.04	0	0.3	0.01	RP11-551L14.4	chr12	antisense	--
XLOC_125465	-5.11985	5.14885	8.69629e-22	4.98707e-19	0.08	0	0	0	0.11	0	0.07	0	0	0	0.1	0	0.01	0	0.01	0	0	0	0	0	0.07	0	0.01	0	0.01	0.01	0.01	0	0.01	0	0	0	0.32	0	0	0	XLOC_125465		lincRNA	novel
XLOC_070703	3.99178	3.31885	9.28867e-08	1.19627e-05	0	0	0	0	0	0	0	0	0	0	0	0	0	0	0	0	0	0	0	0	0	0	0	0	0	0	0	0	0	0	0	0	0	0	0	0.54	XLOC_070703		lincRNA	novel
ENSG00000224652.1	2.36779	3.87888	6.90675e-06	0.000574603	0	0.26	0	0.01	0	0	0	0.01	0.04	0.02	0	0	0	0.02	0.02	0.01	0	0.28	0.02	0	0.07	0.03	0	0	0	0	0	0.01	0	0	0	0.04	0	0.04	0	0	LINC00885	chr3	lincRNA	long intergenic non-protein coding RNA 885
XLOC_047443	-2.19416	3.21716	0.00113779	0.0466293	0.03	0	0.01	0	0.02	0	0	0	0.02	0	0	0	0.02	0	0	0	0	0	0	0	0	0	0.03	0	0.03	0.01	0.02	0	0.01	0.02	0.01	0	0.02	0	0	0	XLOC_047443		antisense	novel
XLOC_046170	2.53308	3.28722	4.44844e-05	0.00315902	0.01	0.14	0	0	0	0	0	0	0	0	0	0	0.01	0.04	0	0	0.02	0.11	0	0	0	0.04	0	0.01	0	0	0	0	0	0	0	0.01	0	0	0	0	XLOC_046170		lincRNA	novel
XLOC_007572	1.98815	3.70991	0.000264354	0.0143735	0	0.1	0.01	0	0	0	0	0.04	0	0.01	0.01	0	0	0.03	0.01	0.02	0.01	0.05	0.04	0	0.01	0.05	0	0.04	0	0	0	0.01	0.01	0.02	0.02	0.03	0	0.01	0.01	0.09	XLOC_007572		lincRNA	novel
XLOC_112727	3.45358	3.18159	7.33259e-06	0.000605616	0	0.17	0	0	0	0	0	0	0	0	0	0	0	0.05	0	0	0	0.03	0	0	0	0.01	0	0.03	0	0	0	0	0	0	0	0.01	0	0	0	0	XLOC_112727		lincRNA	novel
ENSG00000260015.1	2.6482	3.22844	0.000146025	0.00858471	0	0.39	0	0	0	0	0	0	0.05	0.65	0	0	0.04	0	0	0	0	0	0	0	0	0	0	0.04	0	0	0	0	0	0	0	0.1	0	0	0	0.04	RP11-510M2.5	chr16	sense_intronic	--
ENSG00000242902.1	-2.69432	5.15802	4.12023e-10	7.45419e-08	0.03	0	0.64	0.05	0.22	0.21	1.38	0.09	0.08	0.04	0.18	0	0.09	0	1.7	0.34	0.13	0	0.26	0	0.52	0.03	0.34	0.12	0.07	0.16	0.17	0.1	0.33	0.04	0.06	0.07	0.04	0.05	3.94	0.12	RP11-309L24.2	chr7	antisense	--
ENSG00000243733.1	-2.73566	3.03929	0.000680437	0.0307756	0	0	0	0	0	0	0	0	0	0	0	0	0	0	0	0	0	0	0.87	0	0.06	0	0	0	0	0	0	0	0	0	0	0	0	0	0	0	RP11-80H8.3	chr3	lincRNA	--
ENSG00000205866.3	7.77891	7.44657	2.6279e-45	6.14404e-42	0.01	3.17	0	0.95	0	0	0	0.3	0	0.63	0.01	0.16	0.01	1.91	0	0.63	0	2.58	0	0	0	2.31	0	0.78	0	0	0.01	0.08	0.01	0.42	0	1.56	0	0.67	0.01	0.75	FAM99A	chr11	lincRNA	family with sequence similarity 99, member A (non-protein coding)
ENSG00000223561.5	-1.71516	4.45433	9.39378e-05	0.0058869	0.02	0	0.08	0.01	0.03	0.02	0.04	0	0.07	0.01	0.05	0.01	0	0	0	0	0.07	0	0.02	0.08	0.02	0.03	0.03	0	0	0.13	0.09	0.01	0.02	0.04	0.09	0.01	0.08	0	0.73	0.01	AC003090.1	chr7	lincRNA	--
XLOC_042764	-3.59708	3.41289	1.63707e-07	1.99827e-05	0	0	0.01	0	0	0	0.05	0	0	0	0	0	0	0	0	0	0	0	0	0	0	0	0	0	0	0	0	0	0	0	0	0	0	0	0.11	0	XLOC_042764		lincRNA	novel
ENSG00000223956.1	4.93884	5.3044	1.55627e-21	8.75947e-19	0	3.28	0.04	0.34	0.07	0.04	0	0.24	0	0.16	0	0.42	0.03	0.92	0	0.56	0	0.81	0.11	0	0	0.94	0	0.86	0.03	0	0.04	0.26	0	0.35	0	1.69	0.04	0.34	0	0.12	RP4-710M16.2	chr1	lincRNA	--
XLOC_133730	4.17064	5.01902	1.54819e-17	6.11114e-15	0	0.56	0	0.11	0	0	0	0.05	0.01	0.07	0	0.03	0.02	0.28	0	0	0	0.54	0.01	0	0	0.21	0	0.13	0	0	0	0.02	0.03	0.09	0.04	0.13	0	0.04	0	0.07	XLOC_133730		lincRNA	novel
ENSG00000258334.1	-2.55635	6.4713	1.59706e-10	2.99637e-08	0.26	0	0.21	0	0.31	0.03	0.54	0.07	0.02	0.03	0.29	0.01	0.05	0.03	0.09	0.01	0.04	0.01	0.09	0.04	0.14	0.02	0.04	0.01	0.06	0.18	0.67	0.07	0.03	0.01	0.05	0.04	0.07	0.03	0.82	0.03	RP11-161H23.9	chr12	antisense	--
XLOC_071603	3.05413	3.07485	0.000139574	0.00826939	0	0	0	0	0	0	0	0.02	0	0	0	0.06	0	0.1	0	0.02	0	0	0	0	0	0.04	0	0.02	0	0	0	0	0	0	0	0	0	0	0	0.02	XLOC_071603		antisense	novel
ENSG00000224063.4	1.76135	6.7806	4.85949e-06	0.000416054	0.44	2.7	0.12	0.11	0.12	0.13	0.09	0.23	0.09	0.12	0.08	0.03	0.08	1	0.09	0.62	0.22	1.39	0.26	0.03	0.15	0.64	0.08	0.75	0.52	0.32	0.43	0.66	0.13	0.34	0.08	0.69	0.09	0.49	0.62	0.37	AC007319.1	chr2	antisense	--
XLOC_117660	7.13175	8.16341	1.05748e-44	2.2958e-41	0	0.88	0	0.12	0	0	0	0.04	0	0.04	0	0	0	0.78	0	0.14	0	0.93	0	0	0	0.19	0	0.07	0	0	0	0.03	0	0.04	0	0.09	0	0.05	0.01	0.08	XLOC_117660		lincRNA	novel
ENSG00000167912.5	-1.34346	6.03805	0.000526159	0.0252241	0.46	0.03	0.14	0.02	0.37	0.13	0.62	0.06	0.05	0.01	0.48	0.1	0.34	0.02	0.08	0.2	0.22	0.02	0.08	0.29	0.35	0.05	0.12	0.03	0.21	0.51	0.53	0.02	0.15	0.21	0.01	0.12	0.85	0.02	0.38	0.15	RP11-25K19.1	chr8	antisense	--
ENSG00000260978.1	2.50786	3.09358	0.00103267	0.0435363	0	0	0	0	0	0	0	0	0	0	0	0	0	0	0	0	0	0	0	0.36	0	0	0	0	0	0	0	0.19	0	0.04	0	0	0	0	0.04	0	MKRN3-AS1	chr15	antisense	MKRN3 antisense RNA 1
XLOC_080653	2.51213	3.73228	4.1746e-06	0.000364606	0	0.2	0	0	0	0	0	0.02	0	0.02	0.03	0	0.03	0.16	0.04	0.02	0.02	0.23	0	0	0	0.07	0.02	0.05	0	0	0	0.08	0.02	0.04	0	0.08	0	0	0	0.01	XLOC_080653		antisense	novel
XLOC_077365	2.3421	3.23371	0.000776446	0.0345019	0	0.07	0	0	0	0	0	0.02	0	0.01	0	0	0.02	0	0.01	0.03	0	0.05	0	0	0	0	0	0.03	0	0.01	0	0	0	0	0	0.06	0	0.02	0	0	XLOC_077365		intronic	novel
ENSG00000269976.1	3.41393	4.7221	2.5457e-12	5.95185e-10	0.04	2.43	0.05	0.18	0.23	0.05	0.06	0.06	0.1	0.2	0	0.1	0.04	0.42	0	0.75	0.06	0.34	0.2	0	0	0.62	0	1.44	0	0	0	0.08	0.04	0.22	0	0.54	0	0.12	0	0.37	RP11-130L8.2	chr2	lincRNA	--
XLOC_097071	2.52298	3.08695	0.00103267	0.0435363	0	0.02	0	0.02	0	0	0	0	0	0	0	0	0	0.03	0.02	0	0	0.07	0	0	0	0.08	0	0	0	0	0	0	0	0	0	0.02	0	0.02	0	0	XLOC_097071		lincRNA	novel
ENSG00000224879.1	-1.74179	5.04855	5.62957e-05	0.0037939	0	0	0	0	0.29	0	0	0	0.4	0	0	0	0.07	0	0.04	0	0	0	2.72	2.12	0	0	0.24	0	2.6	0	0	0.22	0.45	0	2.36	0.16	0.09	0	0	0	AC011754.1	chr2	sense_overlapping	--
XLOC_032475	2.20268	3.54606	8.55547e-05	0.0054287	0	0.05	0	0.04	0.01	0.01	0	0	0	0.03	0	0	0	0.05	0.01	0.03	0.01	0.07	0	0	0	0.03	0	0.02	0.01	0	0.01	0.09	0	0.03	0.03	0.02	0	0	0	0.03	XLOC_032475		lincRNA	novel
XLOC_107051	2.65538	3.0109	0.00117517	0.0466293	0	0.05	0	0	0	0	0	0	0	0	0	0	0	0.01	0	0.01	0	0	0	0	0	0	0	0	0	0	0	0.01	0	0	0	0.01	0	0.03	0	0.02	XLOC_107051		lincRNA	novel
XLOC_120174	3.21655	3.11129	5.06735e-05	0.00346424	0	0.05	0	0	0	0	0	0	0	0.02	0	0	0	0.07	0	0.07	0	0.06	0	0	0	0	0	0.02	0	0.02	0	0	0	0	0	0.06	0	0	0	0	XLOC_120174		lincRNA	novel
ENSG00000258197.1	-3.13549	4.00931	1.6649e-09	2.6808e-07	0.12	0	0	0	0.38	0	0.3	0	0	0.03	0.59	0	0	0	0.03	0	0	0	0	0	0.21	0	0.04	0	0.66	0.14	0.04	0	0.06	0.07	0	0	0.5	0	0	0	NKX2-2-AS1	chr20	antisense	NKX2-2 antisense RNA 1
XLOC_012818	7.3926	5.40787	9.48554e-31	9.61012e-28	0	0.24	0	0.04	0	0	0	0.05	0	0.03	0	0	0	0.19	0	0.06	0	0.12	0	0	0	0.11	0	0.08	0	0	0	0.03	0	0.05	0	0.08	0	0.03	0	0.02	XLOC_012818		lincRNA	novel
XLOC_031739	3.81087	3.9237	8.96462e-11	1.7245e-08	0	0.14	0	0.03	0.01	0	0	0	0	0	0.01	0	0	0.06	0	0.02	0	0.1	0	0.01	0	0.01	0	0.09	0	0	0.02	0.02	0	0.04	0	0.08	0	0.03	0	0.03	XLOC_031739		lincRNA	novel
XLOC_073613	-1.79679	3.78098	0.000356159	0.0188591	0.02	0	0.01	0	0.03	0.01	0.02	0	0	0	0.04	0	0.01	0.01	0	0	0.03	0	0	0	0.03	0	0	0	0	0.04	0.05	0	0	0	0.02	0	0.03	0	0	0	XLOC_073613		lincRNA	novel
XLOC_017212	2.96336	3.05405	0.000234573	0.0130579	0	0	0	0	0	0	0	0.04	0	0.03	0	0.02	0	0.04	0	0	0	0.05	0	0	0	0.02	0	0	0	0	0	0	0	0	0	0.03	0	0	0	0	XLOC_017212		intronic	novel
XLOC_067917	1.41443	6.90093	0.000206972	0.0118917	0.07	0.38	0.02	0.08	0.02	0	0.04	0.07	0.01	0.07	0.05	0.02	0.12	0.24	0	0.55	0.03	0.27	0.24	0.06	0.02	0.14	0.16	0.13	0.02	0.01	0.21	0.09	0.06	0.19	0.1	0.46	0.01	0.08	0.01	0.1	XLOC_067917		lincRNA	novel
XLOC_010631	-2.396	3.18842	0.000496881	0.0240864	0	0	0	0	0	0	0.06	0	0	0	0	0	0	0	0	0	0	0	0	0	0.01	0	0	0	0	0.01	0	0	0	0	0	0	0	0	0.06	0	XLOC_010631		lincRNA	novel
XLOC_126808	-2.78542	3.1743	0.000163651	0.00954706	0.03	0	0	0	0	0	0.06	0	0	0	0.02	0	0	0	0	0	0.01	0	0	0	0.04	0	0	0	0.03	0	0	0	0.01	0	0	0	0.01	0.01	0.04	0	XLOC_126808		lincRNA	novel
ENSG00000099869.7	7.43876	6.94077	2.93585e-41	4.95735e-38	0.01	2.25	0	0.24	0	0	0	0.24	0	0.09	0.01	0	0	0.47	0	0.38	0.01	1.45	0	0.02	0	0.87	0	0.69	0	0	0	0.04	0.01	0.18	0	0.59	0	0.23	0.01	0.08	IGF2-AS	chr11	antisense	IGF2 antisense RNA
XLOC_088727	2.96818	4.58965	1.21742e-09	2.02199e-07	0	0.43	0	0.04	0.03	0.04	0	0.05	0.03	0.04	0.01	0.02	0	0.02	0	0.02	0.01	0.09	0.13	0.06	0	0.07	0	0.09	0	0.01	0	0.01	0	0.04	0	0.14	0	0.1	0	0.09	XLOC_088727		lincRNA	novel
ENSG00000276122.1	1.88856	4.26323	5.16448e-05	0.00351949	0	0.01	0.11	0.06	0.01	0	0.01	0.01	0.03	0	0	0.01	0	0	0.01	0	0.01	0	0	0.01	0.02	0.04	0.02	0	0	0	0	0	0.04	0.09	0.01	0	0	0.04	0	0.67	RP11-143E21.3	chr12	lincRNA	--
XLOC_103736	2.87986	3.06679	0.000234573	0.0130579	0	0	0	0	0	0	0	0	0	0	0	0.15	0	0	0	0	0	0	0	0	0	0	0	0	0	0	0	0	0	0	0	0	0	0	0	0	XLOC_103736		lincRNA	novel
XLOC_118786	-1.60376	5.85055	4.55251e-05	0.00320298	0.01	0	0.01	0.03	0.06	0.01	0.03	0.05	0.01	0.07	0.02	0.03	0.19	0.01	0.05	0.02	0.02	0.02	0.03	0.02	0.1	0.02	0.01	0	0.6	0.07	0.06	0.03	0.01	0.01	0.06	0.02	0.09	0.01	0	0.01	XLOC_118786		lincRNA	novel
XLOC_075982	-2.56255	4.15235	6.97364e-08	9.37862e-06	0.14	0	0	0	0.01	0	0	0	0.01	0	0	0	0	0	0.17	0	0	0	0	0	0	0	0.01	0	0.14	0	0	0.03	0.11	0.03	0	0	0	0	0	0.01	XLOC_075982		lincRNA	novel
ENSG00000236708.1	-2.22823	3.23565	0.000776446	0.0345019	0	0	0	0	0.06	0	0.06	0	0.02	0	0.03	0	0.02	0.02	0	0	0	0	0.03	0	0.05	0	0	0	0.02	0.02	0.1	0	0.04	0	0	0	0.02	0.03	0.07	0	AC073316.1	chr7	antisense	--
XLOC_008695	2.77618	3.01846	0.000680437	0.0307756	0	0.03	0	0	0	0	0	0	0	0	0	0	0	0.02	0	0	0	0	0	0	0	0.08	0	0.03	0	0	0	0.04	0	0	0	0	0	0.03	0	0.02	XLOC_008695		lincRNA	novel
ENSG00000261054.1	-3.97101	10.4973	3.5235e-22	2.09987e-19	0.56	0.34	5.32	0.25	0.75	0.51	22.69	0.22	0.4	0.09	1.27	0.18	0.33	0.36	0.3	0.34	0.57	0.41	0.79	0.15	9.47	0.6	0.39	0.36	1.24	1.22	1.71	0.7	0.56	0.33	0.39	0.48	0.57	0.28	71.23	0.2	RP11-6O2.4	chr15	antisense	--
ENSG00000251049.2	2.5225	3.09635	0.00103267	0.0435363	0	0.18	0	0	0	0	0	0	0	0	0	0	0	0.05	0	0.03	0	0.06	0	0	0.03	0.04	0	0.02	0	0	0	0	0	0	0	0.05	0	0	0	0	RP11-685F15.1	chr4	lincRNA	--
XLOC_040154	2.06488	3.31031	0.000532923	0.025468	0	0.09	0	0	0	0	0	0	0.01	0	0	0	0.02	0.05	0	0.01	0	0.03	0	0	0	0.02	0	0.01	0	0	0	0	0.02	0	0	0.02	0	0.01	0	0.02	XLOC_040154		lincRNA	novel
XLOC_024423	3.9489	3.31538	9.28867e-08	1.19627e-05	0	0.08	0	0.03	0	0	0	0	0	0	0	0	0	0.1	0	0.03	0	0.08	0	0	0	0.01	0	0.01	0	0	0	0	0	0	0	0.04	0	0	0	0	XLOC_024423		lincRNA	novel
XLOC_041479	3.91228	3.31498	1.40045e-07	1.73985e-05	0	0.3	0	0.02	0	0	0	0.02	0	0.04	0	0	0	0.02	0	0.07	0	0.08	0	0	0	0.02	0	0	0	0	0	0	0	0.05	0	0	0	0	0	0	XLOC_041479		lincRNA	novel
ENSG00000272511.1	-3.16204	3.52806	3.74341e-07	4.19842e-05	0.01	0	0.04	0	0.08	0	0.02	0	0	0	0.03	0	0.01	0	0	0	0.01	0	0.03	0	0.03	0.02	0.01	0	0.01	0	0.03	0	0	0	0	0.01	0	0	0.28	0	RP11-180N14.1	chr3	lincRNA	--
XLOC_119033	2.9249	3.30775	2.05459e-05	0.00155729	0.01	0.09	0	0.01	0	0	0	0	0	0	0	0	0	0.01	0	0.02	0	0.04	0	0	0	0.04	0	0.01	0	0	0	0	0	0	0	0.03	0	0	0.01	0.01	XLOC_119033		lincRNA	novel
XLOC_069730	5.4619	4.00189	7.84632e-16	2.56431e-13	0	0.11	0	0.04	0	0	0	0	0	0.01	0	0	0	0.05	0	0.01	0	0.19	0	0	0	0.05	0	0.02	0	0	0	0	0	0	0	0.05	0	0.01	0	0	XLOC_069730		lincRNA	novel
ENSG00000188525.3	2.2168	3.36962	0.000516712	0.0248496	0	0.01	0.01	0.01	0	0	0	0	0	0.03	0	0	0	0.02	0.01	0.07	0	0	0.01	0	0	0.04	0	0.02	0	0	0	0.01	0	0	0	0.02	0	0.03	0.02	0	AC010969.1	chr2	antisense	--
XLOC_107581	-2.6754	3.00479	0.00117517	0.0466293	0	0	0	0	0	0	0	0	0	0	0.01	0	0	0	0	0	0	0	0	0	0	0	0	0	0.16	0	0	0	0.02	0	0	0	0.02	0	0	0	XLOC_107581		lincRNA	novel
XLOC_022425	4.55748	4.36056	2.1422e-15	6.64387e-13	0	0.29	0.01	0.01	0	0	0	0.01	0	0.02	0	0	0	0.3	0	0.01	0	0.01	0	0	0	0.04	0	0.02	0	0	0	0	0	0.01	0	0.03	0.01	0.07	0.01	0	XLOC_022425		intronic	novel
XLOC_066353	2.69212	3.0039	0.00117517	0.0466293	0	0	0	0	0	0	0	0	0	0.22	0	0	0	0	0	0	0	0	0	0	0	0	0	0	0	0	0	0	0	0	0	0	0	0	0	0	XLOC_066353		lincRNA	novel
XLOC_121536	3.1896	3.82421	8.16009e-09	1.2359e-06	0	0.08	0	0	0	0	0	0	0	0	0	0	0	0.03	0	0	0	0.04	0	0	0	0.02	0	0.01	0	0.01	0	0.01	0	0	0	0.02	0	0	0.01	0.01	XLOC_121536		lincRNA	novel
XLOC_036622	5.71742	4.15227	1.68e-17	6.54641e-15	0	0.3	0	0.02	0	0	0	0.04	0	0.03	0	0.02	0	0.06	0	0	0	0.27	0	0	0	0.06	0	0.04	0	0	0	0.01	0	0.02	0	0.03	0	0	0	0.02	XLOC_036622		lincRNA	novel
ENSG00000267466.1	-2.06443	4.90423	1.4392e-06	0.000139754	0.04	0	0.06	0.03	0.03	0.13	0.34	0	0.02	0.04	0.76	0.01	0.01	0.01	0	0.01	0.01	0.01	0.03	0.11	0.29	0.02	0	0	0.24	0.1	0.12	0.01	0	0	0	0	0.25	0	0.11	0.03	RP11-13K12.5	chr17	lincRNA	--
ENSG00000236882.6	7.04015	8.23297	1.52894e-44	3.09803e-41	0	5.77	0.01	0.71	0.02	0	0	0.78	0.01	0.99	0.02	0.5	0.03	3.74	0.02	2.25	0.01	3.42	0	0.01	0	3.07	0	3.15	0	0	0.02	0.03	0.01	0.94	0.01	0.42	0.04	1.39	0.01	0.75	LINC01554	chr5	lincRNA	long intergenic non-protein coding RNA 1554
ENSG00000279082.2	1.86162	3.52181	0.00113764	0.0466293	0.02	0.39	0.02	0.02	0	0	0	0	0	0	0	0.02	0	0	0.02	0	0	0.07	0	0	0.02	0.01	0.02	0	0	0	0.04	0	0	0.04	0	0.03	0.02	0	0.02	0.03	RP1-167O22.1	chr20	lincRNA	--
ENSG00000250056.4	6.16995	8.65936	2.90555e-39	4.64795e-36	0.07	7.26	0.01	0.68	0.01	0.01	0.03	0.38	0.01	0.28	0.04	0.07	0.01	3.87	0.01	0.78	0.01	5.03	0.02	0	0.01	2.25	0.01	1.47	0.01	0.01	0.02	0.18	0.01	0.66	0.01	1.51	0.04	0.4	0.08	0.33	LINC01018	chr5	lincRNA	long intergenic non-protein coding RNA 1018
ENSG00000265489.1	-2.80643	5.47385	4.49541e-11	8.93029e-09	0.05	0.01	0.09	0.01	0.03	0.04	0.18	0	0	0	0.13	0.01	0.02	0	0.02	0.01	0.05	0.01	0	0.01	0.17	0	0.05	0	0.01	0.12	0.11	0.01	0.02	0	0.01	0.02	0.06	0	1.05	0.01	RP11-1090M7.1	chr17	antisense	--
XLOC_022145	-1.81046	3.3843	0.0012305	0.0485713	0.05	0	0	0	0.02	0	0.05	0	0	0.04	0.05	0	0	0	0	0	0	0	0	0	0.04	0	0	0	0.02	0.06	0.08	0	0	0	0.03	0	0.21	0	0	0.01	XLOC_022145		lincRNA	novel
ENSG00000264340.1	4.03065	3.72516	3.76107e-11	7.57046e-09	0	1.29	0	0.08	0	0	0	0	0	0.07	0.1	0	0	0.34	0	0.14	0	0.64	0	0	0	0.19	0	0.64	0	0	0	0.11	0	0.14	0	0.12	0	0	0	0	RP11-231E4.3	chr18	antisense	--
XLOC_057556	2.48355	3.09751	0.00103267	0.0435363	0	0.08	0	0	0	0	0	0.01	0	0.01	0	0	0	0.01	0	0	0	0.01	0	0	0	0	0	0.01	0	0	0	0	0	0	0	0.01	0.01	0	0	0	XLOC_057556		lincRNA	novel
XLOC_120805	-1.94222	3.38567	0.0012305	0.0485713	0.01	0	0.01	0.03	0.06	0.03	0.02	0	0.01	0	0.03	0	0	0	0	0.01	0.03	0.01	0	0	0.03	0	0.04	0	0.01	0	0.03	0	0	0	0.08	0	0.02	0	0	0	XLOC_120805		lincRNA	novel
XLOC_110428	1.99914	3.63915	0.000232643	0.0130579	0.01	0.01	0	0	0	0.01	0	0	0	0	0	0	0	0.01	0	0.02	0	0	0	0	0	0.01	0	0.08	0.01	0	0	0	0	0	0	0	0	0.01	0	0.03	XLOC_110428		intronic	novel
XLOC_018878	1.96466	3.46687	0.000616617	0.028922	0	0.08	0	0	0	0	0	0.02	0	0	0.01	0	0.02	0.06	0	0.01	0	0.12	0	0	0	0	0	0.01	0	0	0.04	0	0.01	0	0.01	0.1	0	0	0	0.02	XLOC_018878		intronic	novel
ENSG00000267586.5	1.97924	3.41767	0.000491704	0.0240271	0	0.08	0	0.01	0	0.01	0	0	0	0.02	0	0	0	0.01	0	0.01	0	0.01	0	0	0	0	0	0	0.02	0	0	0.01	0.01	0	0	0.03	0.01	0.01	0.01	0	LINC00907	chr18	lincRNA	long intergenic non-protein coding RNA 907
ENSG00000233516.1	-3.21407	3.27707	5.32641e-06	0.000452209	0.12	0	0	0	0.03	0	0.04	0	0	0	0.04	0	0	0	0	0	0	0	0	0	0.09	0	0	0	0	0.02	0	0	0	0	0	0	0.48	0	0	0	RP11-388N2.1	chr9	lincRNA	--
ENSG00000266304.1	2.62794	3.41471	3.54126e-05	0.00258733	0	0.49	0	0	0	0	0	0.07	0	0	0	0	0	0.24	0	0.31	0.07	0	0	0	0	0.12	0.06	0.17	0	0.05	0	0.05	0.05	0.12	0	0.15	0	0.07	0.06	0	RP11-484N16.1	chr18	lincRNA	--
XLOC_079314	3.73216	3.24967	7.65074e-07	7.77715e-05	0	0.06	0	0.02	0	0	0	0	0	0	0	0.01	0	0.03	0	0.01	0	0.04	0	0.01	0	0.05	0	0.02	0	0	0	0	0	0.01	0	0.02	0	0.02	0	0.01	XLOC_079314		intronic	novel
ENSG00000253508.1	-1.28456	5.85817	0.000819361	0.0362499	0.5	0	1.69	0.94	1.72	0.58	0.79	0	0.59	0.84	1.68	0	0.03	0.03	0.27	0.04	0	0	0.05	0	1.26	0.34	0.08	0.06	1.68	1.55	0.83	0.23	0.7	0.69	1.57	0.35	1.22	0	0.17	0.29	RP1-170O19.14	chr7	lincRNA	--
XLOC_129713	3.15773	3.81743	3.61916e-08	5.04591e-06	0	0.19	0.03	0.04	0	0	0	0.02	0.05	0.16	0	0	0	0.08	0	0.05	0	0.1	0	0	0	0.06	0	0.14	0	0	0	0.01	0.01	0.05	0	0.01	0	0.04	0	0.03	XLOC_129713		lincRNA	novel
XLOC_125431	-2.46837	3.2962	0.000173295	0.0100903	0.03	0	0.03	0	0.11	0.02	0.02	0	0.02	0.02	0.01	0	0	0.01	0.03	0	0	0	0.02	0	0.02	0	0	0	0	0	0	0	0.04	0	0.01	0	0.02	0	0.09	0	XLOC_125431		intronic	novel
XLOC_001053	5.18359	3.83822	8.0766e-14	2.08034e-11	0	0.68	0	0	0	0	0	0	0	0	0	0	0	0	0	0	0	0	0	0	0	0	0	0	0	0	0	0	0	0	0	0	0	0	0	0	XLOC_001053		lincRNA	novel
XLOC_109589	4.27417	3.4314	4.16192e-09	6.52048e-07	0	0.06	0	0.01	0	0	0	0	0	0	0	0	0	0.04	0	0.01	0	0.03	0	0	0	0.03	0	0.01	0	0	0	0.01	0	0.01	0	0.02	0	0	0	0	XLOC_109589		lincRNA	novel
ENSG00000239268.2	-1.84257	3.44543	0.000822095	0.0362652	0	0	0.08	0	0.04	0	0.15	0	0	0	0.56	0	0	0.03	0	0	0	0	0	0	0.08	0	0	0	0	0.16	0.04	0	0	0	0	0.04	0	0	0.35	0.03	RP11-384F7.2	chr3	lincRNA	--
XLOC_118359	2.37202	3.75224	7.81177e-06	0.000639976	0	0.03	0	0.01	0	0.01	0	0	0	0	0.01	0	0	0.03	0	0	0	0.02	0	0	0	0.02	0	0.02	0	0	0.01	0.01	0	0.01	0	0.01	0	0.02	0	0.01	XLOC_118359		lincRNA	novel
ENSG00000268555.1	-2.58686	4.5967	7.51522e-08	1.00183e-05	0.27	0.07	0	0	0.05	0	0.3	0.04	0.02	0	0.68	0.02	0.03	0.03	0	0	0	0.04	0.02	0	0.13	0	0.02	0.01	0	0.04	0.31	0	0.03	0.04	0	0.02	0.79	0.09	0.1	0.01	RP11-678G14.3	chr19	lincRNA	--
XLOC_032864	-3.89682	3.52047	7.01245e-09	1.07104e-06	0	0	0	0	0	0	0	0	0	0	0	0	0	0	0.01	0	0	0	0	0	0	0	0	0	0	0	0	0	0.23	0.01	0	0	0	0	0	0	XLOC_032864		lincRNA	novel
ENSG00000259881.1	-1.34836	5.53361	0.000532565	0.025468	0.12	0	0.1	0.03	0.2	0.02	0.18	0.04	0.01	0.04	0.28	0.01	0.03	0.05	0.02	0.04	0.15	0.03	0.08	0.02	0.12	0.04	0.1	0.05	0.05	0.16	0.14	0.03	0.02	0.05	0.02	0.09	0.32	0.02	0.18	0.04	RP11-830F9.5	chr16	antisense	--
ENSG00000225986.1	-2.14716	4.72088	9.62273e-07	9.68455e-05	0.22	0.05	0.26	0.21	0.08	0.14	1.94	0	0.04	0	0.19	0	0.13	0.15	0.33	0.32	0	0.04	0	0.05	0.53	0.13	0	0.06	0.07	0.03	0.05	0.04	0.15	0.09	0.04	0.15	0.12	0	2.91	0	UBXN10-AS1	chr1	antisense	UBXN10 antisense RNA 1
XLOC_094608	3.26454	3.74455	9.3898e-09	1.40588e-06	0	1.92	0	0.09	0	0	0	0.09	0	0	0	0	0.17	0.2	0	0	0.09	1.52	0	0	0	0.06	0	0.18	0	0	0	0	0	0.26	0.06	0.07	0	0.1	0	0.06	XLOC_094608		intronic	novel
XLOC_103668	3.17857	3.10776	5.06735e-05	0.00346424	0	0.18	0	0.05	0	0	0	0	0	0	0	0	0	0	0	0	0	0.22	0	0	0	0.03	0	0.03	0	0	0	0	0	0	0	0.1	0	0	0	0.03	XLOC_103668		lincRNA	novel
XLOC_126693	2.69777	3.02506	0.000680437	0.0307756	0	0.51	0	0	0	0	0	0.08	0	0.07	0	0	0	0	0	0	0	0	0	0	0	0.05	0	0	0	0	0	0	0	0	0	0.12	0	0	0	0	XLOC_126693		lincRNA	novel
ENSG00000268505.1	-2.22971	5.75416	2.58553e-08	3.70682e-06	0.17	0.01	0.04	0	0.1	0.01	0.18	0.03	0.01	0	0.45	0	0.07	0	0.03	0	0.06	0.01	0.11	0.01	0.18	0	0.12	0	0.1	0.36	0.2	0	0.04	0	0.01	0	0.14	0	0.16	0	RP11-805I24.3	chr16	lincRNA	--
XLOC_105374	1.93249	3.66564	0.000353166	0.018766	0	0	0	0.08	0	0	0	0	0	0.04	0	1.06	0	0	0	0	0	0	0	0	0	0	0.04	0	0	0	0	0	0	0	0.31	0.09	0	0	0	0	XLOC_105374		lincRNA	novel
XLOC_064838	-2.12541	3.36359	0.000516712	0.0248496	0	0.01	0.01	0	0.03	0	0.01	0	0.01	0	0.01	0	0	0	0.02	0	0	0	0.02	0	0.04	0.02	0.01	0	0.01	0	0.01	0	0.03	0	0	0	0	0	0.14	0.02	XLOC_064838		intronic	novel
XLOC_078466	5.07857	4.32507	8.38086e-17	2.96195e-14	0.01	0	0	0	0	0	0.01	0	0	0	0	0.8	0	0	0	0	0	0	0	0	0	0	0	0.01	0	0	0	0	0	0	0	0.01	0	0	0	0	XLOC_078466		intronic	novel
ENSG00000255007.1	-2.42767	4.01147	2.61956e-06	0.000236961	0.73	0.15	0	0	0.46	0	0.54	0	0	0	0.14	0	0.41	0.16	1.25	0.13	0.28	0	0	0	0.06	0	0.13	0.09	0.11	0.15	0.07	0	0.1	0.07	0.1	0	0.54	0	0	0	CTD-2589M5.4	chr11	antisense	--
XLOC_089263	3.40002	3.31977	1.60194e-06	0.000153111	0	0.13	0	0.02	0	0	0	0.02	0	0.02	0	0	0	0.07	0	0.03	0	0	0	0	0	0.01	0	0.01	0	0	0	0	0	0.03	0.01	0.08	0	0.02	0	0.01	XLOC_089263		lincRNA	novel
ENSG00000273585.1	2.60996	3.10021	0.000646143	0.0299373	0	0.05	0	0	0	0	0	0	0	0.09	0.03	0	0	0.11	0	0.1	0	0	0	0	0	0.07	0	0.2	0	0	0	0	0	0.05	0	0	0	0	0	0	RP11-14C10.5	chr15	lincRNA	--
XLOC_102260	-2.6041	3.12733	0.000406547	0.0201905	0.01	0	0	0	0	0	0.01	0	0	0	0.01	0	0	0	0.04	0.01	0.01	0	0	0	0	0	0.03	0	0.01	0	0	0	0	0	0	0	0.02	0	0	0	XLOC_102260		lincRNA	novel
XLOC_096033	2.68895	3.23818	0.000146025	0.00858471	0	0	0	0	0	0	0	0.01	0	0	0	0.01	0	0.01	0	0	0	0	0	0.01	0	0.03	0	0.01	0	0	0	0.01	0	0.03	0	0.03	0	0.05	0.02	0.02	XLOC_096033		lincRNA	novel
XLOC_122669	1.81253	3.66745	0.000646053	0.0299373	0.02	0	0	0	0	0.01	0	0	0.01	0	0	0	0.01	0	0	0.06	0	0.01	0.01	0.02	0.02	0.02	0	0.05	0	0	0	0.02	0	0.01	0	0.02	0	0.01	0	0.04	XLOC_122669		lincRNA	novel
XLOC_126769	-4.00879	5.2889	1.53766e-16	5.31085e-14	0	0	0	0	0	0	0	0.02	0	0	0	0	0	0.01	0	0	0	0	1.28	0.11	0	0	0	0	1.72	0.01	0.01	0	0.01	0	0	0	0	0	0	0.01	XLOC_126769		lincRNA	novel
ENSG00000248709.1	7.00469	5.52258	1.87714e-30	1.78293e-27	0	3.41	0	0.41	0	0	0	0.12	0	0.21	0	0.13	0	1.39	0	0.07	0	3.68	0	0.04	0	0.75	0.04	0.58	0	0	0	0.06	0	0.41	0	0.67	0	0.17	0	0.1	CTC-505O3.2	chr5	lincRNA	--
ENSG00000270058.1	-2.0037	3.38546	0.000905079	0.0392378	0.16	0	0.04	0	0.11	0.04	0	0	0.04	0	0.03	0	0.03	0	0.07	0	0.04	0	0.15	0	0.08	0	0.08	0.03	0.1	0.09	0.09	0	0.07	0	0	0.03	0.07	0	0.04	0	RP11-514D23.3	chr16	lincRNA	--
ENSG00000258793.1	2.7858	3.35769	6.64156e-06	0.000556098	0	0.14	0	0.04	0	0	0	0.11	0	0.09	0.02	0.03	0.02	0.18	0	0	0	0	0	0	0	0.06	0	0.02	0	0.07	0	0.05	0	0.03	0	0	0.03	0	0	0.07	RP11-404P21.3	chr14	antisense	--
ENSG00000234892.1	-1.74789	3.68986	0.000906261	0.0392378	0.09	0.03	0.02	0	0.04	0	0.14	0	0	0	0.17	0	0.02	0	0	0	0.05	0	0.03	0	0.09	0	0.1	0	0	0.14	0.24	0	0.04	0.02	0.02	0.02	0.04	0.03	0	0.02	Z82214.2	chr22	antisense	--
XLOC_001301	5.68718	4.14025	2.51856e-17	9.45049e-15	0	1.08	0	0.08	0	0	0	0	0	0.28	0	0	0	1.21	0	0.22	0	0.07	0	0	0	1.14	0	0.81	0	0	0	0.06	0	0.59	0	0.92	0	0.17	0	0.2	XLOC_001301		lincRNA	novel
XLOC_001966	2.90145	3.85433	5.53364e-08	7.54619e-06	0	0.09	0	0.01	0	0	0.01	0.01	0	0	0	0	0.01	0.02	0	0.01	0	0.03	0	0.02	0	0.03	0	0.03	0	0	0	0	0	0	0	0.04	0	0.01	0	0.01	XLOC_001966		lincRNA	novel
ENSG00000204706.13	-1.43609	4.6324	0.000542219	0.025831	0.01	0	0	0.01	0.01	0	0.05	0	0.01	0	0.05	0	0	0	0	0	0.01	0.01	0.01	0	0.02	0	0	0	0.01	0.06	0.03	0	0	0	0.01	0	0.02	0	0.06	0.01	MAMDC2-AS1	chr9	antisense	MAMDC2 antisense RNA 1
XLOC_062455	3.46305	3.49644	1.40246e-07	1.73985e-05	0	0.33	0	0.11	0	0	0	0	0	0	0	0	0	0.09	0	0	0.02	0.09	0	0	0	0.03	0	0.01	0	0	0.02	0	0	0	0	0.02	0	0.02	0	0.03	XLOC_062455		lincRNA	novel
ENSG00000226363.3	-1.42402	4.34136	0.00103519	0.0435784	0.16	0	0.02	0	0.13	0.02	0.22	0	0	0	0.16	0	0.03	0	0.04	0	0.65	0.25	0.03	0	0.2	0.04	0.06	0.04	0.03	0.19	0.09	0.03	0.05	0.02	0	0.04	0.21	0.02	0.04	0	HAGLROS	chr2	lincRNA	HAGLR opposite strand (non-protein coding)
XLOC_113999	-1.61138	5.14349	0.000126544	0.00761617	0.36	0.01	0.27	0.09	0.01	0.02	0.03	0.12	0	0	0	0	0	0	0.03	0	0	0	0.01	0.02	0	0	0	0	0.17	0	0	0.01	0	0	0	0	0	0.01	0	0.01	XLOC_113999		lincRNA	novel
ENSG00000257671.1	2.06812	6.49516	1.36488e-07	1.71422e-05	0.23	0.9	0.11	0.12	0.12	0.29	0.02	0.14	0.57	0.52	0.01	0.42	0.06	0.19	0.46	0.29	0.07	0.07	0.09	0	0.04	0.31	0.03	0.35	0.02	0	0.01	3.46	0.11	0.03	0.06	0.48	0.02	0.09	0.06	0.31	RP3-416H24.1	chr12	antisense	--
ENSG00000249742.1	-2.58593	3.2204	0.000218766	0.0124052	0.23	0	0.19	0	0	0	0	0.06	0	0	0.21	0	0.27	0.04	0.04	0	0	0	0	0	0.05	0	0	0	0	0	0	0	0	0	0	0	0	0	0	0	RP11-217E13.1	chr4	lincRNA	--
ENSG00000224713.4	-1.36978	8.03547	0.00023723	0.0131817	0.48	0.09	1.38	0.24	0.61	1.02	2.13	0.2	0.73	0.12	0.47	0.21	0.23	0.24	0.26	0.26	0.39	0.2	0.66	0.09	1.2	0.57	0.19	0.29	0.29	0.44	0.58	0.34	0.2	0.25	0.08	0.54	0.28	0.19	5.93	0.46	AC025165.8	chr12	antisense	--
ENSG00000267034.1	-2.02434	3.94867	2.67394e-05	0.00200177	0.05	0	0.02	0	0.03	0.02	0.08	0.02	0	0.02	0.12	0	0.01	0	0.04	0	0.02	0.01	0.04	0	0.08	0	0.02	0.01	0	0.05	0.03	0.01	0.14	0.07	0.01	0	0.04	0.02	0.39	0.01	RP11-384O8.1	chr2	lincRNA	--
XLOC_108347	-2.72007	3.26349	6.58479e-05	0.00432264	0.02	0	0	0	0	0	0.09	0	0	0	0.09	0	0	0.02	0	0	0	0	0.02	0	0.02	0	0	0	0.02	0.01	0.1	0	0	0	0	0	0.1	0	0	0	XLOC_108347		lincRNA	novel
XLOC_071877	4.49836	3.52206	3.45937e-10	6.33398e-08	0	0.11	0	0.03	0	0	0	0	0	0.01	0	0	0	0.01	0	0.02	0	0.12	0	0	0	0.01	0	0.02	0	0	0	0.01	0	0	0	0.02	0	0	0	0.01	XLOC_071877		intronic	novel
XLOC_050811	-3.12801	3.50914	5.13192e-07	5.51978e-05	0	0	0	0	0	0	0	0	0.01	0	0	0	0.39	0	0	0	0	0	0	0	0.01	0	0	0.01	0	0	0	0	0	0	0	0.01	0	0	0.01	0.01	XLOC_050811		intronic	novel
ENSG00000223652.2	-1.54549	4.33771	0.000457975	0.022415	0.14	0.03	0.22	0	0.1	0.18	0.3	0.03	0.19	0.07	0.06	0	0.05	0.09	0.06	0	0.05	0.04	0.06	0.02	0.2	0.09	0.02	0.02	0.11	0	0.07	0.02	0.05	0	0	0.08	0.04	0	0.52	0.02	AC106786.1	chr5	antisense	--
XLOC_062467	1.92032	4.51255	1.6774e-05	0.00130058	0	0.29	0.03	0.05	0.03	0	0.01	0	0.01	0.01	0.01	0.02	0.02	0.05	0.01	0.03	0.01	0.3	0	0.01	0	0.03	0.06	0.02	0.02	0.01	0	0.02	0	0.03	0.03	0.04	0.03	0.02	0	0.01	XLOC_062467		lincRNA	novel
ENSG00000260834.1	-1.3267	7.55973	0.00040962	0.0202769	1.99	0.34	0.22	0.61	1.9	1.05	0.21	0.47	0.49	0.66	0.18	0.3	0.18	0.19	10.24	0.4	0.37	0.35	0.24	0.13	0.2	0.13	0.81	0.55	1.24	0.15	0.14	0.92	2.63	0.78	0.43	0.19	0.19	0.32	0	0.67	RP11-256I9.2	chr16	lincRNA	--
XLOC_084524	2.74757	3.00817	0.00117517	0.0466293	0	0	0	0	0	0	0	0	0	0	0	0	0	0.05	0	0	0	0	0	0	0	0.02	0	0.08	0	0	0	0.02	0	0	0	0.02	0	0	0	0.03	XLOC_084524		lincRNA	novel
ENSG00000271992.1	1.80036	4.45437	7.45305e-05	0.00481975	0.04	1.09	0	0.22	0.22	0	0.18	0.11	0.14	0.52	0.07	0.04	0.03	0.8	0.23	0.35	0	0.32	0.06	0.16	0.15	0.41	0.05	0.35	0.04	0.19	0.21	0	0	0.15	0.08	0.21	0.09	0.17	0	0.07	RP11-42O15.3	chr1	lincRNA	--
XLOC_102958	2.55127	3.10747	0.00103267	0.0435363	0	0	0	0	0	0	0	0.02	0	0.02	0	0.13	0	0	0	0	0	0	0	0	0	0.03	0	0	0	0	0	0	0	0.02	0	0	0.02	0	0	0.03	XLOC_102958		intronic	novel
XLOC_068322	2.63544	3.11348	0.000646143	0.0299373	0	0.03	0.01	0.03	0	0	0	0	0	0.01	0	0	0	0.01	0	0.01	0	0	0	0	0	0.01	0	0.01	0	0	0	0.01	0	0.01	0	0.02	0	0.01	0	0.03	XLOC_068322		lincRNA	novel
XLOC_130024	1.20708	8.207	0.0011446	0.0466293	0.11	0.01	0.29	0.58	0.05	0.03	0.03	0.06	0.05	0.15	0.08	1.61	0.17	0.12	0.06	0.04	0.21	0.08	0.05	0.1	0.09	0.02	0.13	0.05	0.11	0.1	0.11	0.07	0.18	0.21	0.12	0.08	0.13	0.05	0.04	0.12	XLOC_130024		lincRNA	novel
ENSG00000227053.1	-2.29156	7.30595	4.09904e-09	6.48887e-07	3.63	0.07	1.26	0.9	10.52	3.35	15.49	0.13	2.84	0.82	7.9	1.69	0.28	0.87	0.36	0.06	1.05	0.36	0.43	0.06	1.99	0.24	2.96	1.04	0.8	1.26	1.9	0.4	1.18	0.41	2.72	0.92	11.64	0.2	0.12	0.04	RP11-395B7.4	chr7	antisense	--
XLOC_028781	2.31159	3.23851	0.000776446	0.0345019	0	0.14	0	0	0	0	0	0	0	0	0.01	0	0	0.08	0	0.01	0	0.01	0	0	0	0.02	0	0	0	0	0	0	0	0	0	0	0.01	0	0.01	0.01	XLOC_028781		lincRNA	novel
ENSG00000174403.14	-2.66416	5.92521	7.06082e-11	1.36692e-08	0.05	0	0.1	0.05	0.06	0.09	0.78	0.01	0.01	0.01	0.21	0.02	0.01	0.01	0.01	0	0.03	0.01	0.02	0.01	0.31	0.02	0.03	0.02	0.02	0.12	0.04	0	0.02	0.01	0.02	0.01	0.01	0	1.34	0.06	C20orf166-AS1	chr20	antisense	C20orf166 antisense RNA 1
XLOC_059498	-2.03094	3.40189	0.000905079	0.0392378	0.02	0	0	0	0.01	0	0.05	0	0	0	0.09	0	0.01	0	0	0.01	0.02	0	0	0.01	0.03	0	0	0	0.01	0.02	0	0.01	0.02	0	0.01	0.01	0.05	0	0	0	XLOC_059498		lincRNA	novel
ENSG00000223358.4	1.523	6.97708	6.19346e-05	0.00411013	0.22	2.01	0.1	0.47	0.29	0.01	0.24	0.14	0.2	0.3	0.23	0.01	0.24	1.65	0.13	0.26	0.51	1.18	0.16	0.12	0.17	0.84	0.28	0.67	0.5	0.38	0.25	0.36	0.07	0.5	0.36	1.11	0.31	0.62	0.07	0.35	EHHADH-AS1	chr3	antisense	EHHADH antisense RNA 1
XLOC_014303	-1.73048	3.58099	0.000789111	0.0349624	0	0.01	0.01	0	0.01	0	0.04	0	0.01	0	0.02	0	0	0	0.01	0	0	0	0.01	0	0.01	0	0	0	0	0.04	0.01	0	0	0	0	0.01	0.02	0	0.07	0	XLOC_014303		lincRNA	novel
ENSG00000263335.1	-3.74587	10.1478	2.65731e-20	1.36892e-17	2.78	0.19	16.54	1	2.96	3.51	60.32	0.75	0.68	0.27	6.93	0.42	0.73	0.31	1.01	0.42	1.5	0.43	1.42	0.24	21.24	1.07	0.82	0.82	3.35	6.18	5.23	0.6	1.13	0.68	0.49	0.8	2.28	0.35	151.15	1.97	AF001548.5	chr16	antisense	--
ENSG00000178803.9	3.27433	5.7044	3.40586e-14	9.16085e-12	0.01	0.49	0	0.05	0.01	0.02	0	0.05	0	0.04	0.02	0.02	0.02	0.21	0.04	0.1	0.01	0.38	0.01	0.01	0.01	0.13	0.01	0.11	0	0.01	0.01	0.04	0.03	0.08	0	0.23	0	0.05	0.04	0.04	ADORA2A-AS1	chr22	antisense	ADORA2A antisense RNA 1
XLOC_031965	3.03821	3.08056	0.000139574	0.00826939	0	0.08	0	0	0	0	0	0	0	0.03	0	0	0	0	0	0	0	0.08	0	0	0	0.02	0	0	0	0	0	0	0	0.02	0	0	0	0.02	0	0	XLOC_031965		lincRNA	novel
XLOC_118501	-2.38609	3.7717	4.88011e-06	0.000416646	0.02	0	0	0	0.03	0	0.02	0	0	0	0.03	0	0.01	0.02	0	0	0.04	0.01	0	0	0.04	0	0.05	0	0.01	0.04	0.15	0	0.09	0	0.05	0	0.02	0	0	0	XLOC_118501		lincRNA	novel
XLOC_089467	4.33185	4.93933	2.77418e-17	1.01589e-14	0	0.8	0	0.11	0.02	0	0.04	0.11	0	0.05	0	0.04	0	0.22	0	0.04	0	0.45	0	0	0	0.09	0.01	0.19	0.02	0.01	0	0.1	0	0.08	0.02	0.08	0	0.01	0	0.03	XLOC_089467		intronic	novel
XLOC_054788	-3.87055	4.00794	1.51215e-11	3.12656e-09	0	0	0	0	0.05	0	0.01	0	0	0	0.05	0	0	0	0	0	0	0	0	0	0.03	0	0	0	0	0.01	0.18	0	0	0	0	0	0.05	0	0	0	XLOC_054788		lincRNA	novel
XLOC_048705	2.37385	4.32125	3.97086e-07	4.42089e-05	0.01	0.08	0.01	0	0	0	0	0	0.01	0.01	0.02	0.02	0.03	0.14	0	0.02	0.02	0.36	0	0.01	0	0.02	0	0.06	0	0.01	0.01	0.01	0.01	0.03	0.01	0.01	0.01	0	0.04	0.01	XLOC_048705		lincRNA	novel
ENSG00000267726.1	2.7291	3.0172	0.00117517	0.0466293	0	0.11	0	0.16	0	0	0	0.05	0	0	0	0	0	0.04	0	0	0	0.09	0	0	0	0.03	0	0.07	0	0	0	0	0	0	0	0	0	0	0	0	CTD-2526M8.2	chr18	lincRNA	--
XLOC_115555	-2.08764	3.44172	0.000822095	0.0362652	0.03	0.02	0	0	0.06	0	0.12	0	0.03	0	0.01	0.01	0	0.01	0	0	0.02	0.01	0	0	0.03	0	0	0	0.01	0	0	0.01	0.02	0.01	0.03	0	0.03	0	0.07	0	XLOC_115555		lincRNA	novel
ENSG00000237438.5	-1.64527	4.1934	0.000239826	0.0133016	0.11	0.01	0.02	0	0.04	0.01	0.08	0.01	0.02	0	0.06	0	0.01	0.01	0.02	0.01	0	0.04	0.09	0	0.03	0.01	0.07	0.01	0.02	0.06	0.01	0.01	0.03	0.01	0	0.01	0.02	0	0.09	0	CECR7	chr22	lincRNA	cat eye syndrome chromosome region, candidate 7 (non-protein coding)
XLOC_118533	3.36883	3.17329	1.17581e-05	0.000923451	0	0	0	0	0	0	0	0	0	0	0	0.25	0	0	0	0	0	0	0	0	0	0	0	0	0	0	0	0	0	0	0	0	0	0	0	0	XLOC_118533		lincRNA	novel
ENSG00000237517.7	3.17439	5.82839	1.03091e-13	2.61113e-11	0.02	0.39	0.01	0.02	0.01	0.07	0.01	0.03	0	0.03	0.01	0.03	0.01	0.14	0	0.03	0.02	0.14	0	0	0	0.07	0.01	0.03	0.01	0.01	0.01	0.06	0.01	0.03	0	0.08	0	0.02	0.02	0.02	DGCR5	chr22	antisense	DiGeorge syndrome critical region gene 5 (non-protein coding)
ENSG00000258247.1	-2.77974	3.03878	0.000397705	0.0200462	0	0	0.22	0	0	0	0.41	0	0	0	0	0	0	0	0	0	0	0	0	0	0.22	0	0	0	0	0	0	0	0	0	0	0	0	0	0.71	0	RP11-167N24.6	chr12	lincRNA	--
XLOC_005804	3.76206	3.44648	5.53662e-08	7.54619e-06	0	0.09	0	0	0	0	0	0.01	0	0	0	0.01	0	0.03	0	0	0	0.04	0	0	0.01	0.04	0	0.01	0	0.01	0	0.01	0	0.02	0	0.02	0	0	0	0	XLOC_005804		lincRNA	novel
XLOC_109620	2.29695	3.63328	3.10577e-05	0.00229676	0.02	0.01	0	0.01	0	0.02	0	0.01	0	0	0	0	0	0.02	0	0	0	0	0	0	0	0.1	0	0.03	0	0	0	0.14	0.05	0.01	0	0.03	0	0	0.01	0.04	XLOC_109620		lincRNA	novel
XLOC_080156	2.65441	3.33319	5.81071e-05	0.0038901	0	0	0.02	0.12	0	0	0	0	0	0	0	0.19	0	0	0	0	0	0	0	0.18	0	0	0	0	0.02	0	0	0	0.02	0	0	0.02	0	0.02	0	0	XLOC_080156		intronic	novel
ENSG00000230010.1	-2.11929	3.62126	0.000114048	0.00693274	0	0	0	0.01	0	0	0.01	0.01	0	0	0	0.01	0.27	0.02	0	0	0.01	0	0	0	0.02	0	0.01	0.01	0	0.01	0	0	0.04	0	0	0	0.03	0	0	0.01	RP4-568F9.6	chr20	lincRNA	--
ENSG00000256339.1	4.10503	3.58913	1.00466e-09	1.68704e-07	0	0.67	0	0	0	0	0	0.15	0	0	0	0	0	0.31	0	0.39	0	0.41	0	0	0	0.13	0	0.09	0	0	0.07	0.05	0	0.4	0	0.16	0	0.15	0	0.09	RP11-233G1.4	chr12	antisense	--
ENSG00000269936.3	-2.45497	8.95393	1.74106e-10	3.24649e-08	1.21	0.08	1.74	0.15	1.39	0.62	4.33	0.29	0.69	0.05	1.04	0.15	0.37	0.31	0.36	0.3	0.41	0.17	0.66	0.32	4.1	0.6	0.3	0.39	0.52	0.63	1.18	0.22	0.46	0.12	0.37	0.38	0.67	0.12	17.17	1.24	RP11-394O4.5	chr5	lincRNA	--
XLOC_084634	2.57792	3.00382	0.00117517	0.0466293	0	0.05	0	0	0	0	0	0	0	0	0	0.02	0	0	0	0	0	0.02	0	0	0	0	0	0.03	0	0	0	0	0	0	0	0	0	0.1	0	0	XLOC_084634		intronic	novel
ENSG00000228705.1	1.58175	5.5993	8.641e-05	0.00546018	0.31	2.13	0	0.05	0.23	0.17	0	0.1	0.16	0.74	0	0	0	0.34	0.59	0.74	0.23	0.04	0.21	1.27	0.04	0.18	1.84	2.86	0	0	0	0.17	0.07	0.22	0.63	0.33	0	0.64	0	1.18	LINC00659	chr20	antisense	long intergenic non-protein coding RNA 659
ENSG00000269446.2	-1.56642	4.0545	0.000887782	0.0389369	0.03	0	0.06	0	0.04	0	0.05	0.05	0.08	0.1	0.06	0	0.04	0.03	0	0.02	0.02	0	0.03	0.02	0	0	0	0.01	0.94	0	0	0	0.14	0.24	0	0	0	0	0.02	0.01	RP4-639J15.3	chr7	lincRNA	--
XLOC_110999	-5.05871	4.1153	1.48014e-15	4.68618e-13	0.05	0	0.29	0	0	0	0	0	0.01	0	0	0	0.02	0	0	0	0	0	0.16	0	0.39	0	0.01	0	0.07	0	0	0	0.08	0	0.02	0.01	0	0	0.01	0	XLOC_110999		lincRNA	novel
XLOC_032868	-2.84456	3.03485	0.000397705	0.0200462	0	0	0	0	0	0	0	0	0	0	0	0	0	0	0	0	0	0	0	0	0	0	0	0	0	0	0	0	0.24	0	0	0	0	0	0	0	XLOC_032868		lincRNA	novel
XLOC_060089	3.30402	3.12675	3.09027e-05	0.00229087	0	0	0	0	0	0	0	0	0	0.01	0	0.02	0	0	0	0	0	0	0	0	0	0.02	0	0	0	0	0	0.01	0	0	0	0	0	0.01	0	0.1	XLOC_060089		intronic	novel
XLOC_070039	-2.83933	3.19421	0.000329049	0.0175151	0.01	0	0.01	0	0	0	0.03	0	0	0	0	0.01	0	0	0	0	0	0	0	0	0	0	0	0	0	0	0	0	0	0	0	0	0	0	0.21	0	XLOC_070039		intronic	novel
XLOC_110151	4.15282	4.24614	4.03017e-14	1.06516e-11	0	0.13	0	0.03	0	0	0	0.01	0	0.02	0	0	0	0.08	0	0.02	0	0.06	0.01	0	0	0.08	0	0.03	0	0	0	0	0	0.02	0	0.03	0	0.01	0	0.01	XLOC_110151		lincRNA	novel
XLOC_116139	-2.80853	3.40368	1.00151e-05	0.000807425	0	0	0	0	0	0.04	0	0	0	0.02	0	0	0	0	0	0	0	0	0.03	0	0	0	0	0	0.64	0	0	0	0	0	0	0	0	0	0	0	XLOC_116139		lincRNA	novel
ENSG00000264924.1	5.04682	3.77376	3.08669e-13	7.56586e-11	0	1.11	0	0.05	0	0	0	0	0	0	0	0	0	0.26	0	0.09	0	0.67	0	0	0	0.16	0	0.16	0	0	0	0.04	0	0	0	0.12	0	0	0	0.06	RP11-799B12.2	chr18	antisense	--
ENSG00000236341.1	4.97315	4.25494	3.62239e-17	1.3107e-14	0	1.31	0	0.09	0	0	0	0.13	0	0	0	0	0	0.4	0	0.15	0	0.62	0	0	0	0.37	0	0.32	0	0	0	0.09	0.03	0.08	0.03	0.16	0	0.13	0	0.11	RP5-1103B4.3	chr1	antisense	--
XLOC_130826	3.21093	3.11971	5.06735e-05	0.00346424	0	0.54	0	0	0	0	0	0.09	0	0	0	0	0	0.13	0	0	0	0.21	0	0	0	0.05	0	0.11	0	0	0	0	0	0	0	0.13	0	0	0	0	XLOC_130826		lincRNA	novel
ENSG00000262995.1	6.43671	6.37792	9.85724e-33	1.15231e-29	0	4.62	0	0.15	0	0	0.05	0.17	0	0.41	0.02	0.06	0	0.94	0	0.7	0	0.53	0	0	0.02	1.45	0	0.84	0	0	0	0.13	0	0.54	0	2.07	0	0.57	0.07	0.27	CTD-2194A8.2	chr16	antisense	--
XLOC_118921	2.63996	3.11367	0.000406547	0.0201905	0	0.05	0	0	0	0	0	0	0	0	0	0	0	0	0	0.02	0.02	0.05	0	0	0	0.01	0	0	0	0	0	0.03	0	0	0	0.12	0	0.02	0	0	XLOC_118921		lincRNA	novel
XLOC_029228	2.39223	3.16753	0.000753229	0.0338437	0	0.08	0	0.03	0	0	0	0	0	0	0	0.02	0	0.09	0	0.02	0	0.02	0	0	0	0.02	0.02	0.05	0	0	0.02	0.02	0	0	0	0.04	0	0	0	0	XLOC_029228		lincRNA	novel
ENSG00000228826.2	3.8672	3.2982	2.12291e-07	2.51065e-05	0	0.86	0	0	0	0	0	0	0	0	0	0.14	0	0.06	0	0	0	0.34	0	0	0	0.21	0	0.05	0	0	0	0	0	0	0	0.13	0	0	0	0.11	RP11-344P13.4	chr1	lincRNA	--
XLOC_112483	2.71642	3.01331	0.00117517	0.0466293	0	0.05	0	0.02	0	0	0	0	0	0	0	0	0	0.04	0	0	0	0.1	0	0	0	0.02	0	0	0	0	0	0	0	0.02	0	0	0	0	0	0	XLOC_112483		intronic	novel
ENSG00000280587.1	2.3497	7.75139	1.66701e-09	2.6808e-07	0.13	2.93	0.13	0.41	0.06	0.06	0.03	0.25	0.01	0.14	0.05	0.2	0.03	0.34	0.02	0.58	0.31	0.38	1.19	0.9	0.04	0.78	0.09	0.94	0.05	0.08	0.04	0.19	0.09	0.18	0.09	0.32	0.09	0.94	0.02	0.3	LINC01348	chr1	lincRNA	long intergenic non-protein coding RNA 1348
XLOC_024779	1.92518	3.40905	0.000905079	0.0392378	0	0	0	0	0	0	0	0	0	0	0	0	0	0.01	0	0	0	0.01	0.02	0	0	0	0	0	0.06	0	0	0	0	0	0	0	0	0.35	0	0	XLOC_024779		lincRNA	novel
XLOC_012139	2.58696	3.22606	0.000218766	0.0124052	0	0	0	0	0.02	0.12	0	0	0	0	0	0.18	0	0	0	0	0	0.02	0.02	0.02	0	0	0	0	0	0	0	0	0	0	0	0.03	0	0	0	0	XLOC_012139		intronic	novel
ENSG00000246223.7	-2.04962	4.82919	1.29137e-06	0.000127022	0.17	0	0.02	0	0.17	0	0.08	0.04	0	0	0.25	0.01	0.03	0.02	0.03	0.06	0	0	0.01	0	0.1	0.02	0.02	0.01	0.05	0.09	0.09	0.04	0.02	0.01	0.01	0.04	0.43	0	0.13	0.01	LINC01550	chr14	lincRNA	long intergenic non-protein coding RNA 1550
ENSG00000250511.1	1.71712	4.4527	0.000114978	0.00697534	0.01	0.3	0.02	0.11	0	0.08	0.02	0.11	0.03	0.05	0.02	0.04	0.02	0.12	0.03	0.15	0.03	0.1	0.06	0.05	0.03	0.11	0	0.1	0.01	0.01	0	0.01	0.15	0.18	0.01	0.15	0	0.02	0.08	0	RP11-380D23.1	chr4	antisense	--
ENSG00000264404.2	2.05652	3.76269	4.50968e-05	0.00318021	0.05	0.2	0.04	0.02	0	0.02	0	0.02	0	0	0	0.02	0.01	0.12	0	0.04	0.02	0.26	0	0.04	0.02	0.05	0	0.01	0.02	0.01	0	0.03	0	0.02	0.01	0.07	0.05	0.02	0	0	LINC00864	chr10	lincRNA	long intergenic non-protein coding RNA 864
XLOC_132034	4.99499	4.46806	2.29802e-18	1.02715e-15	0	0.26	0	0.09	0	0	0	0.02	0	0.01	0	0	0.01	0.15	0	0.03	0	0.09	0	0	0	0.04	0	0.05	0	0	0	0.01	0	0.04	0.01	0.05	0	0.03	0	0.03	XLOC_132034		lincRNA	novel
XLOC_031463	3.19975	3.52111	5.13192e-07	5.51978e-05	0	0.2	0	0.03	0	0	0	0.02	0	0	0	0	0.01	0	0	0.03	0.01	0	0	0	0	0.01	0	0	0	0	0	0	0	0.02	0	0.04	0	0	0.01	0	XLOC_031463		antisense	novel
ENSG00000233766.6	-1.31764	6.52902	0.000566052	0.0268402	0.06	0.1	0.11	0.03	0.07	0.08	0.33	0.04	0.03	0.02	0.11	0.02	0.05	0.06	0.01	0.09	0.09	0.1	0.06	0	0.14	0.07	0.05	0.07	0.06	0.1	0.1	0.03	0.03	0.04	0.02	0.06	0.06	0.04	1.32	0.04	AC098617.1	chr2	antisense	--
XLOC_030075	2.37236	3.89849	2.16624e-06	0.000198915	0	0.03	0	0.01	0	0.04	0	0	0	0	0	0.01	0	0.05	0	0.01	0.01	0.06	0	0	0.02	0.04	0.01	0.03	0	0	0	0.03	0.01	0.02	0.01	0.03	0	0	0	0.01	XLOC_030075		intronic	novel
ENSG00000235903.6	1.62155	4.13574	0.000562522	0.0267145	0.02	0.1	0	0.01	0.01	0.01	0.01	0.04	0	0.01	0.01	0.01	0	0.03	0.02	0.01	0.01	0.03	0.01	0.01	0.02	0.05	0	0.01	0	0.01	0	0	0	0.03	0.01	0.04	0.01	0.01	0.02	0.01	CPB2-AS1	chr13	antisense	CPB2 antisense RNA 1
XLOC_090563	2.41906	3.94599	2.03922e-06	0.000188389	0.01	0.21	0	0.03	0.05	0	0	0	0	0	0	0	0	0.01	0	0.01	0.01	0.16	0	0	0	0.1	0	0.03	0	0.01	0.03	0	0	0.01	0	0	0.02	0	0	0.01	XLOC_090563		lincRNA	novel
ENSG00000235385.1	2.20155	4.17574	4.78986e-06	0.000411251	0	0	0	0.03	0.03	0.34	0	0.05	0.07	0.07	0	0	0	0	0.03	0.05	0.03	0.11	0	0.05	0.02	0.01	0.02	0.08	0.03	0.01	0.02	0.37	0.02	0.05	0.01	0	0	0.04	0.02	0.08	GS1-600G8.5	chrX	lincRNA	--
XLOC_097929	2.08077	3.16027	0.00114616	0.0466293	0	0.02	0	0.02	0	0	0	0	0	0	0.01	0.02	0	0	0	0	0	0	0	0	0	0.03	0	0	0	0	0	0	0.02	0.12	0.01	0.02	0	0	0	0.09	XLOC_097929		antisense	novel
ENSG00000263065.1	-3.86314	10.4611	2.05494e-21	1.1356e-18	4.4	0.1	32.26	1.67	5.02	5.96	114.26	1.33	0.56	0.4	12.62	1.03	1.23	0.51	1.42	0.68	3.41	0.77	1.69	0.23	37.86	2.41	1.2	1.39	5.43	11.89	9.4	0.72	1.82	0.52	0.42	1.18	3.19	1.02	297.38	3.08	AF001548.6	chr16	antisense	--
ENSG00000203472.3	-1.69807	4.82518	4.43204e-05	0.00315902	0.71	0	0.04	0.05	0.46	0.12	0.72	0.18	0.15	0.04	1.46	0.04	0.23	0.16	0.29	0.08	0.31	0.07	0	0.04	0.55	0.06	0	0	0.2	0.62	0.25	0.09	0.13	0.21	0.09	0	0.78	0	0.04	0.09	RP11-77K12.4	chr16	antisense	--
ENSG00000233214.1	-3.13112	3.63275	1.91459e-07	2.29102e-05	0.16	0	0	0	0.05	0	0.18	0	0	0.05	0.36	0	0.04	0	0	0	0.17	0	0	0	0.3	0	0.05	0	0.04	0.04	0.43	0	0.04	0	0.08	0.09	0.66	0	0	0	AC002511.2	chr19	lincRNA	--
XLOC_125982	2.85299	3.04399	0.000397705	0.0200462	0	0.24	0	0	0	0	0	0	0	0	0	0	0	0.04	0	0.05	0	0.14	0	0	0	0	0	0.07	0	0	0	0.04	0	0	0	0.04	0	0	0	0	XLOC_125982		lincRNA	novel
XLOC_066021	5.00349	4.04219	6.52209e-15	1.88793e-12	0	0.22	0	0.03	0	0.01	0	0	0.01	0	0	0	0	0.03	0	0	0	0.07	0	0	0	0.02	0	0.02	0	0	0	0	0	0.01	0	0.02	0	0.01	0	0.01	XLOC_066021		lincRNA	novel
ENSG00000240498.5	-1.49246	7.72061	6.30027e-05	0.00417191	0.52	0.01	0.01	0	1.05	0.01	1.54	0.06	0.02	0.02	2.08	0	0.03	0.01	0.02	0.01	0.01	0.01	0	0.01	0.82	0.02	0.02	0.01	0.12	2.55	0.69	0.02	0.01	0.01	0.08	0.01	0.79	0	0.01	0.01	CDKN2B-AS1	chr9	antisense	CDKN2B antisense RNA 1
ENSG00000262543.1	-3.10556	3.38352	2.22181e-06	0.000203403	0	0	0.05	0	0.09	0	0.06	0	0	0	0.08	0	0	0	0	0	0	0	0	0	0	0	0.03	0	0	0.04	0.2	0	0	0	0	0	0	0	0.39	0	RP3-422G23.4	chr6	lincRNA	--
XLOC_035564	-2.47056	3.30773	0.000120017	0.00726652	0	0	0	0	0.07	0.02	0	0	0	0	0	0	0	0	0.43	0	0	0	0	0	0	0	0	0.01	0	0	0	0	0	0	0	0	0.02	0.02	0	0	XLOC_035564		lincRNA	novel
XLOC_103729	3.89714	3.50625	1.37637e-08	2.05066e-06	0.01	0	0	0	0	0	0	0	0	0	0	0.46	0	0	0	0	0	0	0	0	0	0	0	0	0	0	0	0	0	0	0	0	0	0	0	0	XLOC_103729		lincRNA	novel
XLOC_123422	2.72836	3.00246	0.00117517	0.0466293	0	0	0	0	0	0	0	0	0	0	0	0	0	0	0	0	0	0	0	0	0	0.18	0	0	0	0	0	0	0	0	0	0	0	0	0	0	XLOC_123422		lincRNA	novel
XLOC_012815	6.83469	5.36836	6.31224e-29	5.32929e-26	0	2.82	0	0.07	0	0	0	0.15	0	0.06	0	0.02	0	0.12	0	0.2	0	0.16	0	0	0	1.3	0	0.33	0	0	0.02	0.18	0	0.07	0	0.11	0	0.2	0	0.11	XLOC_012815		intronic	novel
XLOC_110281	2.78527	3.13562	0.000257224	0.0140866	0	0	0	0.03	0	0	0	0	0	0.01	0	0	0.01	0.04	0	0.01	0	0	0	0.02	0	0.09	0	0.01	0	0	0	0	0	0	0	0	0	0	0	0.01	XLOC_110281		lincRNA	novel
ENSG00000152931.7	-1.87236	4.99733	1.1887e-05	0.000931171	0	0.01	0.02	0	0.01	0	0.13	0.02	0	0	0	0	0.01	0	0.02	0.02	0.02	0	0.01	0.04	0.06	0	0.02	0.01	0	0.01	0.03	0.03	0	0	0.02	0	0.02	0.01	0.44	0.03	PART1	chr5	lincRNA	prostate androgen-regulated transcript 1 (non-protein coding)
ENSG00000254192.1	-1.93157	6.39024	7.51402e-07	7.77715e-05	0.34	0.16	0.58	0.23	1.8	0.51	1.56	0.19	0.92	0.14	0.83	0.15	0.06	0.11	0.13	0.09	0.37	0.1	0.43	0.06	0.64	0.24	0.03	0.12	0.09	0.65	1.34	0.2	0.05	0.12	0.02	0.39	0.5	0.23	7.41	0.38	CTC-558O2.2	chr5	antisense	--
XLOC_023033	3.7454	3.26725	7.65074e-07	7.77715e-05	0	0	0	0	0	0	0	0	0	0	0	0	0	0	0	0	0	0	0	0	0	0	0	0	0	0	0	0.01	0	0	0	0	0	0.33	0	0	XLOC_023033		lincRNA	novel
XLOC_057553	6.38071	5.55352	1.47509e-29	1.31864e-26	0.01	1.81	0	0.08	0	0	0	0.06	0	0.05	0	0	0	0.41	0	0.2	0.03	1.06	0	0.01	0	0.24	0	0.13	0	0	0	0.01	0	0.08	0	0.18	0	0.09	0	0.02	XLOC_057553		lincRNA	novel
XLOC_079315	2.93104	3.18956	6.73424e-05	0.00438288	0	0.07	0	0.02	0	0	0.03	0	0	0	0	0	0	0.03	0	0	0	0.06	0	0	0	0.07	0	0.07	0	0.02	0	0	0	0.02	0	0.02	0	0	0	0	XLOC_079315		intronic	novel
XLOC_080181	3.22769	3.39575	1.55382e-06	0.000149926	0	0	0	0.02	0	0.02	0	0.02	0	0.02	0	0.01	0	0.03	0	0.01	0.01	0.02	0	0.01	0.01	0.02	0	0.01	0	0	0	0.01	0	0.03	0	0.04	0	0.02	0	0.01	XLOC_080181		lincRNA	novel
ENSG00000132204.12	1.5708	3.91818	0.00111047	0.046131	0.01	0.07	0.01	0.03	0	0.01	0.01	0.39	0.02	0	0	0.02	0.01	0.02	0.05	0.06	0.01	0.05	0.01	0.01	0.03	0.01	0	0.02	0.01	0	0	0.02	0.02	0.01	0	0	0.01	0	0.01	0	LINC00470	chr18	lincRNA	long intergenic non-protein coding RNA 470
ENSG00000223414.2	-2.72071	3.85314	6.2713e-07	6.57276e-05	0.01	0	0	0.01	0.04	0	0.05	0.01	0.01	0.01	0.01	0	0	0	0.01	0	0.01	0.01	0.03	0	0.01	0	0.01	0	0.01	0	0.07	0	0.02	0.01	0	0	0.03	0.04	0.4	0	LINC00473	chr6	lincRNA	long intergenic non-protein coding RNA 473
ENSG00000223774.4	-2.80281	8.53256	7.88707e-13	1.91776e-10	1.87	0.08	8.34	0.59	1.39	2.48	16.29	0.47	0.75	0.13	3.37	0.37	0.6	0.36	0.63	0.7	0.97	0.38	0.78	0.08	8.67	1.14	0.77	0.78	1.3	3.15	4	0.69	0.69	0.36	0.27	0.7	1.07	0.36	55.62	1.5	RP11-307B6.3	chr1	antisense	--
ENSG00000253301.4	-1.94168	4.06912	7.66174e-05	0.00494418	0	0	0	0	0	0	0	0	0	0	0	0.03	0.01	0	0.01	0	0	0.14	0	0	0.01	0	0	0	0.74	0	0	0	0	0	0	0.01	0.01	0	0	0	RP11-513O17.2	chr8	lincRNA	--
ENSG00000235142.6	6.23185	5.99331	3.80551e-31	3.98844e-28	0.01	1.63	0	0.14	0.01	0.02	0	0.01	0	0.13	0	0.07	0	0.37	0.01	0.17	0.01	0.64	0	0	0	0.29	0	0.25	0	0	0	0.09	0	0.14	0.01	0.31	0	0.06	0	0.05	RP1-60O19.1	chr6	lincRNA	--
XLOC_031530	1.81058	3.61115	0.000901531	0.0392378	0.01	0	0.03	0.01	0.01	0.01	0	0	0	0	0	0.01	0	0	0	0	0.02	0	0	0	0.01	0.03	0	0.02	0	0	0	0.07	0.01	0	0	0.01	0	0	0	0.08	XLOC_031530		lincRNA	novel
XLOC_009559	1.52512	3.92888	0.00111047	0.046131	0	0.02	0.02	0.05	0	0.01	0	0.02	0	0.01	0.01	0.01	0	0	0.01	0.11	0	0.02	0	0.02	0.03	0.03	0.01	0	0.01	0	0	0	0.01	0.02	0.01	0.04	0	0	0.01	0	XLOC_009559		intronic	novel
ENSG00000229656.5	1.51956	4.36715	0.00057742	0.0272941	0.07	0.1	0.06	0.1	0.04	0.09	0.03	0.12	0.04	0.19	0	0.06	0.11	0.37	0.02	0.09	0.21	0.04	0	0	0.02	0.18	0	0.14	0.07	0.03	0	0.15	0.02	0.02	0.02	0.13	0.06	0.08	0	0.16	RP11-462L8.1	chr10	lincRNA	--
XLOC_039907	2.14644	3.53122	0.000112941	0.00688771	0	0.06	0	0.01	0	0.01	0.02	0	0	0	0.02	0	0	0.07	0.01	0.01	0.01	0.15	0	0.01	0.02	0.06	0	0.01	0	0.01	0	0	0	0.01	0.01	0.01	0	0	0	0.02	XLOC_039907		intronic	novel
ENSG00000255921.1	2.25924	3.44504	0.00026877	0.0145356	0	0	0	0	0.03	0.03	0	0	0	0	0	0	0	0.03	0.12	0.1	0	0.03	0	0.03	0	0.04	0	0.04	0	0	0	0.59	0	0	0	0	0	0.07	0.03	0	RP11-662I13.2	chr12	antisense	--
ENSG00000250900.5	-2.15392	4.91739	8.04462e-07	8.1232e-05	0.87	0.02	0.03	0.05	0.05	0.02	0.04	0	0	0	0.03	0.04	0.02	0	1.01	0.27	0.02	0.01	0	0	0.11	0	0.02	0	0.26	0.07	0.1	0.04	0.01	0.02	0	0.01	0.29	0.02	0.02	0.02	CTC-338M12.6	chr5	antisense	--
ENSG00000281832.1	-2.11479	3.76443	8.80465e-05	0.00555204	0.02	0.03	0.01	0	0.02	0	0.07	0	0	0.01	0.06	0	0	0	0.01	0	0	0.01	0.06	0	0.07	0.01	0	0.01	0.01	0.01	0.02	0.01	0	0	0	0.01	0.02	0.01	0.27	0.01	LINC00602	chr6	lincRNA	long intergenic non-protein coding RNA 602
ENSG00000265664.1	2.30343	3.70728	2.03368e-05	0.00154529	0	0	0.2	0	0.27	1.41	0	0.57	0	0	0	0.55	0	0	0	0	0	0	0	0	0	1.19	0	0.14	0.33	0	0	0.31	0	0	0	0.17	0	0.12	0.1	0.21	RP11-74H8.1	chr17	antisense	--
ENSG00000259663.2	-1.48639	4.87415	0.000308373	0.0165888	0.09	0	0	0	0.01	0.01	0.03	0.01	0.01	0	0.1	0	0.01	0	0.01	0	0.03	0	0.01	0	0.07	0	0.02	0	0.03	0.05	0.01	0.01	0.04	0.06	0	0	0.01	0	0.02	0.01	CTD-2314G24.2	chr5	antisense	--
XLOC_121259	3.18985	3.13142	5.06735e-05	0.00346424	0	0	0	0	0	0	0	0	0	0	0	0.09	0	0	0	0	0	0	0	0	0	0	0	0	0	0	0	0	0	0	0	0	0	0	0	0	XLOC_121259		lincRNA	novel
ENSG00000205414.1	1.65536	6.08823	2.53107e-05	0.00190892	0.01	0	0.36	0.73	0.02	0.63	0.01	0.06	0.19	0.07	0	0.03	0.01	0.01	0	0.03	0.01	0	0.23	0.34	0.06	0.06	0.03	0.05	0.01	0	0.01	0.03	0.29	0.43	0.04	0.24	0	0.02	0.07	1.38	RP11-401P9.6	chr16	antisense	--
XLOC_031015	2.99101	4.49719	8.53869e-10	1.49152e-07	0	0.32	0.02	0.04	0.03	0	0.04	0.01	0	0.01	0.02	0.03	0	0.15	0	0.04	0	0.51	0	0.03	0.02	0.12	0	0.06	0.02	0.02	0	0	0	0.06	0	0.06	0	0.01	0.04	0.03	XLOC_031015		intronic	novel
ENSG00000251027.1	-1.8369	3.97023	8.12997e-05	0.00523522	0.15	0	0.04	0.04	0.03	0	0	0	0.04	0	0.03	0	0	0	1.3	0	0.04	0.04	0	0.04	0.07	0.11	0.12	0.03	0.41	0.03	0.08	0.12	0.25	0.12	0.03	0	0	0	0	0.08	CTC-254B4.1	chr5	lincRNA	--
XLOC_059890	-1.95767	5.00792	2.01106e-06	0.000186354	0.07	0	0	0	0.27	0.02	1.92	0	0.02	0	0.75	0.02	0.06	0	0	0	0	0	0	0	0.38	0	0	0	0.03	0.87	0.26	0	0.03	0	0.02	0	0.06	0	0	0	XLOC_059890		intronic	novel
XLOC_064361	2.706	3.43166	1.84445e-05	0.00142115	0	0.07	0	0.02	0.02	0	0	0.02	0	0.02	0	0	0	0.18	0	0	0.02	0.17	0	0	0	0.08	0	0	0	0	0.02	0	0	0.02	0.02	0.02	0	0.05	0	0.01	XLOC_064361		intronic	novel
ENSG00000234076.1	4.25254	5.03317	1.1531e-17	4.67296e-15	0.08	2.34	0.03	0	0.03	0	0	0.15	0	0.19	0	0.03	0	0.24	0.06	0.34	0	1.4	0.04	0	0.06	0.57	0	0.65	0	0	0	0.03	0	0.38	0	0.42	0	0.11	0.07	0.14	TPRG1-AS1	chr3	lincRNA	TPRG1 antisense RNA 1
ENSG00000246022.2	2.30705	6.51754	5.38795e-09	8.39802e-07	0.06	1.05	0	0.09	0.11	0.01	0.04	0.15	0.04	0.15	0.01	0.01	0	0.48	0.3	0.23	0	1.61	0.01	0	0.01	0.27	0.01	0.39	0.31	0	0.09	0.03	0	0.26	0.12	0.43	0.04	0.12	0.02	0.03	ALDH1L1-AS2	chr3	antisense	ALDH1L1 antisense RNA 2
ENSG00000227487.3	-1.52488	4.05884	0.00103276	0.0435363	0.06	0.02	0.04	0	0.02	0	0.21	0.02	0.02	0	0.11	0.02	0.08	0.05	0.04	0.02	0.02	0.04	0	0	0.21	0.01	0.02	0.01	0.05	0.06	0.06	0.01	0.03	0.02	0.01	0.11	0.05	0	0.38	0.01	NCAM1-AS1	chr11	antisense	NCAM1 antisense RNA1
ENSG00000272163.1	-1.94025	3.7128	0.000140161	0.00828806	0.04	0	0.02	0	0.09	0.02	0.08	0	0	0	0.02	0	0.01	0	0.03	0.01	0	0	0.01	0	0.03	0	0	0.01	0	0.04	0.05	0	0	0.01	0	0.01	0	0	0.09	0	GS1-72M22.1	chr8	antisense	--
XLOC_128266	4.84623	3.67677	5.41229e-12	1.18346e-09	0	0.37	0	0.02	0	0	0	0.03	0	0.03	0	0	0	0.02	0	0.06	0	0.01	0	0	0	0.03	0	0.03	0	0	0	0.02	0	0.05	0	0.04	0	0.05	0	0	XLOC_128266		lincRNA	novel
ENSG00000248464.1	-3.23986	3.88492	1.93639e-09	3.09762e-07	0.02	0	0.06	0	0.03	0	0.1	0.01	0	0	0.01	0	0.01	0	0.01	0	0	0	0.03	0	0.08	0	0.04	0	0.03	0.04	0.05	0.01	0.01	0	0	0	0	0	0.42	0	FGF10-AS1	chr5	antisense	FGF10 antisense RNA 1
XLOC_029826	-2.69386	3.0105	0.00117517	0.0466293	0	0	0	0	0.02	0	0	0	0	0	0.02	0	0	0	0	0	0.03	0	0	0	0	0	0	0	0.03	0	0	0	0	0	0	0	0.03	0	0	0	XLOC_029826		lincRNA	novel
XLOC_123055	2.7021	3.13011	0.000406547	0.0201905	0	0.04	0	0	0	0	0	0	0	0.02	0	0	0	0.01	0	0.02	0	0.13	0	0	0	0	0	0	0	0	0	0	0	0.02	0	0.04	0	0	0.02	0	XLOC_123055		lincRNA	novel
ENSG00000230628.1	1.71733	4.55359	5.07202e-05	0.00346424	0.07	0.16	0.02	0.04	0	0.01	0	0.03	0	0.02	0	0.01	0.05	0.08	0	0.02	0.04	0.11	0.01	0	0.01	0.07	0	0.04	0.01	0.01	0	0.02	0.02	0.05	0	0.06	0	0.01	0	0.02	RP4-781K5.6	chr1	lincRNA	--
ENSG00000234768.1	2.80268	3.04015	0.000680437	0.0307756	0	0	0	0	0	0	0	0	0	0	0	0	0	0	0	0.05	0	0	0	0.56	0	0.04	0	0	0	0	0	0	0	0	0	0	0	0	0	0	RP11-503C24.1	chr6	lincRNA	--
ENSG00000230526.1	2.65059	3.10493	0.000646143	0.0299373	0	0	0	0	0	0.09	0	0.05	0	0	0.03	0	0	0.07	0	0.04	0	0	0	0	0	0.15	0	0.03	0	0	0	0.03	0	0	0	0.04	0	0	0	0.12	RP11-472G21.2	chr10	lincRNA	--
XLOC_104864	-4.06871	3.59037	1.00466e-09	1.68704e-07	0.38	0	0	0	0	0	0	0	0	0	0	0	0	0	0	0	0	0	0	0	0	0	0	0	0	0	0	0	0.02	0	0	0	0	0	0	0.01	XLOC_104864		lincRNA	novel
XLOC_104746	-1.72734	3.58411	0.000789111	0.0349624	0	0	0.01	0.03	0	0	0.05	0	0.01	0.02	0.02	0	0.01	0	0	0	0.16	0.02	0	0	0	0.01	0.01	0	0.1	0.02	0.01	0	0	0	0	0	0.05	0	0	0	XLOC_104746		lincRNA	novel
ENSG00000258137.4	-3.48599	3.94475	1.45268e-09	2.38664e-07	0	0	0.07	0	0	0	0.42	0.03	0	0	0.02	0	0	0	0	0	0	0	0.03	0	0.17	0	0	0	0	0	0.03	0	0.02	0.03	0	0.02	0	0.06	1.24	0	RP11-753H16.3	chr12	antisense	--
XLOC_001403	-2.92213	3.05007	0.000397705	0.0200462	0	0	0	0	0	0	0	0	0	0	0.7	0	0	0	0	0	0	0	0	0	0	0	0	0	0	0	0	0	0.07	0	0	0	0.33	0	0	0	XLOC_001403		lincRNA	novel
ENSG00000229740.1	4.7738	3.64121	1.34754e-11	2.82463e-09	0	0.48	0	0	0	0	0	0	0	0.1	0	0.05	0	0.37	0	0.11	0	0.61	0	0	0	0.25	0	0.15	0	0.04	0	0.04	0	0.05	0	0.31	0	0	0	0.04	U91324.1	chr2	lincRNA	--
XLOC_032879	-3.37505	3.15193	1.17581e-05	0.000923451	0	0	0	0	0	0	0	0	0	0	0	0	0	0	0	0	0	0	0	0	0	0	0	0	0	0	0	0	0.19	0	0	0	0	0	0	0	XLOC_032879		lincRNA	novel
ENSG00000254418.1	-1.80963	7.09442	1.96705e-06	0.000182834	19.33	0.33	1.58	0	2.45	0.19	7.34	0.33	1.18	0.28	17.23	0.17	1.01	0.23	8.26	2.15	0.63	5.11	0.72	0	4.6	0.4	2.26	0.41	7.3	9.55	3.72	4.77	0.85	0.3	0.15	0.65	6.7	0.44	8.57	0.41	RP11-21L19.1	chr11	antisense	--
ENSG00000236754.4	6.84902	5.72041	3.1746e-31	3.44603e-28	0	1.54	0	0.09	0	0	0	0.09	0.01	0.15	0	0	0	0.34	0	0.12	0	0.61	0	0	0	0.35	0	0.51	0	0	0	0.04	0	0.09	0	0.3	0	0.15	0.01	0.1	AC004019.13	chr22	antisense	--
ENSG00000269495.1	1.78548	7.24424	2.69318e-06	0.000242898	1.19	0.31	0.61	0.11	0.19	2.99	0	0	0.41	0.05	0	0.02	0	0.02	0.88	0.24	0.13	0	0.03	0.21	1.83	7.23	0.37	0.36	0	0	0	2.16	0.71	0.07	1.43	1.06	0	0.25	0.02	8.85	CTB-147C22.8	chr19	antisense	--
ENSG00000259203.1	3.16389	3.71441	2.08266e-08	3.02872e-06	0	0.51	0	0.14	0	0	0	0.05	0	0.23	0	0.07	0	0.23	0.07	0.04	0	0.22	0	0	0.08	0.11	0	0.06	0.03	0	0	0.03	0	0.08	0	0.21	0	0.05	0	0.09	RP11-209K10.2	chr15	lincRNA	--
ENSG00000261292.2	-3.09808	3.26325	1.2157e-05	0.000949873	0	0	0	0	0.01	0	0.14	0.01	0	0	0	0	0	0	0	0	0	0	0	0	0.01	0	0	0	0	0	0.01	0	0	0	0	0	0	0	0.13	0	RP11-389G6.3	chr3	sense_overlapping	--
ENSG00000263082.1	1.83761	3.856	0.000310677	0.0166832	0	0.01	0.03	0	0	0	0	0.01	0.03	0.06	0	0	0	0.03	0	0.03	0	0	0.01	0.01	0	0	0	0.04	0	0	0	0.02	0.07	0.34	0.01	0.04	0	0.02	0	0	CTD-2034I21.2	chr16	lincRNA	--
XLOC_125189	-2.43332	3.09587	0.00103267	0.0435363	0	0	0	0	0.01	0	0.07	0	0	0.01	0	0	0	0	0	0	0	0	0	0	0	0	0	0	0	0	0.02	0	0	0	0.01	0	0	0	0.13	0	XLOC_125189		lincRNA	novel
XLOC_012147	1.92046	3.64397	0.000445905	0.0219301	0	0	0	0	0.05	0.15	0.01	0	0	0	0	0.12	0	0	0	0	0	0.01	0.01	0.04	0.01	0.04	0.02	0	0	0	0	0.01	0	0	0	0	0	0	0	0	XLOC_012147		lincRNA	novel
XLOC_010626	-2.97765	3.05906	0.000234573	0.0130579	0.01	0	0.01	0	0	0	0	0	0	0	0	0	0.11	0	0	0	0	0	0	0	0	0	0	0	0	0	0	0	0	0	0	0	0	0	0.01	0	XLOC_010626		lincRNA	novel
XLOC_029235	-2.11957	3.27715	0.00107495	0.0448793	0	0	0	0.02	0.05	0	0.09	0	0	0	0.14	0	0	0	0	0	0	0	0	0	0	0	0	0	0	0.03	0.05	0	0	0	0	0	0	0	0	0	XLOC_029235		intronic	novel
XLOC_017678	-2.86068	3.05127	0.000397705	0.0200462	0	0	0	0	0	0	0	0	0	0	0	0	0	0	0	0	0	0	0	0	0.04	0	0	0	0	0	0	0	0	0	0	0	0	0	0.61	0	XLOC_017678		lincRNA	novel
ENSG00000235910.1	9.73676	12.8634	2.32123e-74	3.52758e-70	0.16	588.81	0.48	147.18	0.76	0.21	0.15	45.54	0.12	97.75	0.41	8.94	0.11	241.48	0.04	76.64	0.09	269.06	0	0.63	0.08	273.78	0.17	261.32	0.34	0.19	0.13	28.58	0.07	49.76	0.16	307.75	0.11	115.81	0.04	75.98	APOA1-AS	chr11	antisense	APOA1 antisense RNA
ENSG00000265702.1	-3.04946	3.80271	5.87513e-08	7.97182e-06	0	0	0.01	0	0.02	0	0.02	0	0.17	0	0.03	0	0	0	0.01	0	0	0	0	0	0.02	0	0.01	0	0.01	0.01	0	0	0	0	0	0.01	0.04	0.01	0	0	RP11-156L14.1	chr17	antisense	--
XLOC_011355	6.59485	5.7581	1.32631e-30	1.30039e-27	0	2.37	0	0.2	0.01	0	0.02	0.05	0	0.04	0	0.01	0	0.29	0	0.01	0.01	1.57	0	0.01	0	0.25	0	0.16	0	0	0	0.01	0	0.08	0	0.14	0	0.02	0	0.05	XLOC_011355		lincRNA	novel
ENSG00000238102.1	5.76503	4.18226	7.58912e-18	3.29519e-15	0	1.93	0	0.07	0	0	0	0.13	0	0.06	0	0	0	0.53	0	0.18	0	0.76	0	0	0	0.45	0	0.38	0	0	0	0.09	0	0.25	0	0.66	0	0.21	0	0.17	RP11-19D2.1	chr20	lincRNA	--
ENSG00000229484.1	3.201	3.53134	5.13192e-07	5.51978e-05	0	1.16	0.05	0.06	0	0	0	0	0	0	0	0	0	0.08	0.05	0.11	0	0.14	0.07	0	0	0.04	0	0.15	0	0	0	0.08	0	0	0	0.09	0	0	0	0.07	RP5-888M10.2	chr1	lincRNA	--
XLOC_017218	3.46597	3.17059	7.33259e-06	0.000605616	0	0.01	0	0	0	0	0	0.01	0	0.01	0	0	0	0.04	0	0	0	0.08	0	0	0	0.01	0	0.01	0	0	0	0	0	0.01	0	0.02	0	0.03	0	0.01	XLOC_017218		intronic	novel
XLOC_057549	2.64606	5.22171	4.41674e-10	7.94334e-08	0.01	0.41	0.01	0.06	0.04	0.03	0	0.02	0.03	0.04	0	0.03	0.05	0.25	0.01	0	0.03	0.3	0.01	0.03	0.01	0.07	0.01	0.08	0.05	0	0.01	0.03	0.02	0.1	0.02	0.12	0	0.04	0	0.05	XLOC_057549		lincRNA	novel
ENSG00000280246.1	2.47686	4.80098	3.34799e-08	4.71106e-06	0	0.27	0.02	0.01	0	0.01	0.02	0.03	0.01	0.02	0.01	0.01	0	0.13	0.01	0.06	0.02	0.02	0.01	0.02	0.02	0.07	0	0.06	0.02	0.01	0	0.03	0.01	0.02	0	0.03	0.01	0.04	0.01	0.03	RP3-341O5.3	chr22	lincRNA	--
ENSG00000261065.1	2.83032	5.95973	1.60343e-11	3.29288e-09	0.12	7.34	0.3	0.77	0.23	0.21	0.37	0.35	0.34	0.4	0.18	0.28	0.25	1.96	0	0.48	0.06	3.76	0.33	0.06	0.3	1.19	0.05	1.28	0	0	0	0.32	0.13	0.54	0.04	0.62	0.1	0.78	0.65	0.73	RP11-74C13.4	chr1	antisense	--
XLOC_055660	2.6999	4.23772	1.13467e-07	1.43871e-05	0	0	0	0	0	0	0	0	0.03	0.02	0	0.33	0	0.09	0	0	0	0	0.04	0.01	0	0	0	0	0.01	0	0	0	0	0	0	0	0	0	0	0	XLOC_055660		lincRNA	novel
XLOC_134448	3.01364	3.08406	0.000139574	0.00826939	0	0.02	0	0	0	0	0	0.02	0	0.03	0	0.12	0	0.01	0	0	0	0	0	0	0	0.01	0	0	0	0	0	0	0	0	0	0	0	0	0	0	XLOC_134448		lincRNA	novel
ENSG00000231574.4	3.53272	4.62814	2.95672e-12	6.86003e-10	0	0.25	0	0.04	0	0	0	0.04	0	0.03	0	0.01	0.01	0.06	0	0.06	0.01	0.15	0.02	0	0	0.04	0	0.13	0	0	0	0.08	0	0.02	0	0.16	0	0.05	0.07	0.02	RP11-91K9.1	chr3	lincRNA	--
XLOC_039004	-2.80821	3.03426	0.000680437	0.0307756	0.01	0	0	0	0.02	0	0	0	0	0	0.01	0	0	0	0	0	0	0	0	0	0.02	0	0	0	0	0	0	0	0	0	0	0	0.07	0	0	0	XLOC_039004		intronic	novel
ENSG00000231106.2	-1.7494	4.7312	4.61807e-05	0.00324161	0.05	0	0.28	0.07	0.08	0	0.18	0	0.37	0.21	0.03	0	0.12	0.04	0.22	0.02	0.17	0.02	0.64	0.1	0.09	0	0.14	0.05	0.11	0.05	0.21	0.02	0.04	0.11	0	0	0.12	0.08	0.5	0.14	LINC01436	chr21	lincRNA	long intergenic non-protein coding RNA 1436
XLOC_026928	-2.01608	3.39849	0.000666622	0.0307756	0	0	0.02	0.01	0	0	0.09	0	0	0.01	0.03	0	0	0	0.02	0	0	0.01	0.01	0	0.04	0	0	0	0.03	0.02	0.01	0	0.01	0	0	0.01	0	0	0.06	0	XLOC_026928		antisense	novel
ENSG00000232680.2	-2.92519	4.50383	4.08714e-10	7.4386e-08	0.24	0	0	0.03	0.1	0	0.17	0	0	0	0.34	0	0.23	0	0.02	0	0.13	0.02	0.06	0	0.18	0.02	0.09	0	0.04	0.21	0.7	0.04	0.02	0	0.05	0.02	0.8	0	0	0	AC002511.3	chr19	lincRNA	--
XLOC_017224	2.87935	3.0528	0.000397705	0.0200462	0	0.13	0	0	0	0	0	0	0	0	0	0	0	0	0	0.02	0	0.1	0	0	0	0.02	0	0	0	0	0	0	0	0.02	0	0	0	0	0	0	XLOC_017224		lincRNA	novel
XLOC_106037	4.42983	3.49147	6.90374e-10	1.22709e-07	0	0.12	0	0	0	0	0	0.02	0	0	0	0	0	0	0	0	0	0.49	0	0	0	0.05	0	0.01	0	0	0	0	0	0.02	0	0.02	0	0	0	0	XLOC_106037		lincRNA	novel
XLOC_124221	-1.36345	5.26546	0.000893076	0.0391126	0.01	0.04	0.12	0.04	0.08	0.08	0	0.01	0.02	0	0.06	0.01	0.04	0.02	0.03	0.03	0.03	0.01	1.23	0.16	0.04	0.02	0.02	0.01	0.06	0.03	0.04	0.05	0	0.04	0.03	0.03	0.05	0.06	0.15	0.04	XLOC_124221		antisense	novel
XLOC_020540	4.6302	4.25468	3.88576e-15	1.18104e-12	0	0.26	0	0.01	0	0	0	0	0.01	0.01	0	0	0	0.05	0	0.04	0	0.03	0	0	0	0.04	0.01	0.09	0	0	0	0.01	0	0.01	0	0.08	0	0.03	0.01	0	XLOC_020540		intronic	novel
XLOC_073230	2.75784	3.01244	0.00117517	0.0466293	0	0.03	0	0	0	0	0	0	0	0	0	0	0	0.13	0	0	0	0	0	0	0	0.05	0	0	0	0	0	0	0	0.02	0	0	0	0	0	0.02	XLOC_073230		lincRNA	novel
ENSG00000233760.1	-3.2652	3.4423	5.43e-07	5.77061e-05	0.02	0	0.02	0	0.03	0	0.03	0	0	0.01	0.02	0	0	0	0.01	0	0.01	0	0.02	0	0.02	0	0	0	0.01	0.01	0.06	0	0.01	0	0	0	0.02	0	0.03	0	AC004947.2	chr7	lincRNA	--
ENSG00000256577.2	4.21119	4.01057	1.7919e-12	4.23088e-10	0	0.59	0	0.1	0.03	0	0.04	0	0	0	0	0	0	0.22	0	0.12	0	0.5	0	0	0	0.23	0.03	0.19	0	0.02	0	0	0	0	0	0.21	0	0.1	0	0.09	RP11-283I3.2	chr12	antisense	--
XLOC_122401	2.99186	3.73377	2.03176e-07	2.41224e-05	0.02	0.08	0	0	0	0.05	0	0.03	0.02	0	0	0.02	0.02	0.11	0.04	0.05	0	0.36	0	0.03	0	0.08	0	0.02	0	0.04	0	0.05	0	0.02	0	0.02	0	0.22	0.02	0.08	XLOC_122401		antisense	novel
XLOC_101333	3.18985	3.13142	5.06735e-05	0.00346424	0	0	0	0	0	0	0	0	0	0	0	0.41	0	0	0	0	0	0	0	0	0	0	0	0	0	0	0	0	0	0	0	0	0	0	0	0	XLOC_101333		lincRNA	novel
ENSG00000259108.2	4.21102	3.41035	6.0367e-09	9.26664e-07	0	0.38	0	0.08	0	0	0	0.08	0	0	0	0	0	0.26	0	0.07	0	0.07	0	0	0	0.1	0	0.03	0	0	0	0	0	0	0	0	0	0.08	0	0.08	CTD-3098H1.2	chr19	lincRNA	--
ENSG00000267675.1	5.16726	4.13729	6.53454e-16	2.18254e-13	0	1.12	0	0.08	0.03	0	0	0.04	0	0.07	0	0	0	0.29	0	0.29	0	0.2	0	0	0	0.17	0	0.3	0	0	0	0	0	0.04	0	0.36	0	0.12	0	0.2	RP11-1151B14.2	chr18	lincRNA	--
XLOC_032794	2.48593	3.20111	0.000496881	0.0240864	0	0	0	0	0	0	0	0	0	0	0.01	0.19	0	0	0	0	0	0	0	0	0	0	0	0	0	0	0	0	0.01	0	0	0	0	0	0	0	XLOC_032794		lincRNA	novel
XLOC_048704	2.43224	3.97077	2.82413e-06	0.000253955	0	0.08	0.01	0.06	0	0	0.01	0.01	0	0.02	0.01	0	0	0.1	0	0.01	0	0.2	0	0	0	0.02	0	0.04	0	0	0.01	0.02	0.01	0.04	0	0	0	0.01	0.06	0.01	XLOC_048704		lincRNA	novel
XLOC_043755	-3.67615	3.42968	7.91532e-08	1.04146e-05	0	0	0.01	0	0	0	0	0	0	0	0	0	0.01	0	0	0	0	0	0	0	0	0	0	0	0.36	0	0	0.01	0	0	0	0	0	0	0	0	XLOC_043755		lincRNA	novel
XLOC_083608	2.28372	3.5125	6.11724e-05	0.00406843	0	0.02	0	0.02	0	0.03	0	0	0	0	0	0	0.01	0.01	0	0	0.01	0	0.01	0	0	0.06	0.01	0.02	0	0	0	0.06	0	0.02	0.01	0.02	0	0.01	0	0.05	XLOC_083608		lincRNA	novel
ENSG00000228221.4	-5.07892	5.97097	8.94353e-26	6.17795e-23	0.91	0	2.3	0	0.46	0	1.57	0	0.29	0.04	0.86	0	0.45	0.06	0.48	0	0.25	0.03	0.95	0	1.29	0	0.23	0	0.96	0.23	0.43	0	0.12	0.04	0.12	0	0.14	0	8.64	0.05	LINC00578	chr3	lincRNA	long intergenic non-protein coding RNA 578
XLOC_056385	2.65246	3.01008	0.00117517	0.0466293	0	0.09	0	0	0	0	0	0	0	0	0	0	0	0.03	0	0.02	0	0.05	0	0	0	0.01	0	0	0	0	0	0	0	0	0	0	0	0	0	0	XLOC_056385		intronic	novel
ENSG00000233593.5	2.17219	5.01673	4.74695e-07	5.20863e-05	0.18	1	0	0.13	0.02	0.06	0.13	0.06	0.24	0.16	0.02	0.1	0.08	0.47	0	0.11	0.03	0.77	0.04	0	0.03	0.48	0	0.33	0.05	0.06	0.09	0.13	0.09	0.09	0.09	0.47	0.03	0.45	0.12	0.2	RP4-665J23.1	chr1	lincRNA	--
XLOC_058220	3.88058	4.19555	8.57107e-13	2.06753e-10	0	0	0	0	0	0	0	0	0	0	0	0	0	0	0	0	0	0	0	0	0	0	0	0	0	0	0	0	0.02	0.64	0	0	0	0	0.01	0	XLOC_058220		lincRNA	novel
ENSG00000267328.1	-2.14843	9.3982	1.48841e-08	2.20676e-06	1.01	0.93	6.95	2.78	7.75	6.37	52.87	3.13	2.08	2.69	4.53	1.11	2.86	2.25	5.65	2.95	0.91	1.95	1.76	0.46	10.14	2.32	0.75	1.65	2.22	2.54	3.26	0.95	0.22	0.83	0.19	3.21	1.92	2.67	75.47	1.09	AC002398.12	chr19	antisense	--
ENSG00000240056.2	6.33581	4.56816	4.50593e-22	2.63371e-19	0	3.71	0	0.36	0	0	0	0.27	0	0.23	0	0	0	1.1	0	0.49	0	2.2	0	0	0	1.11	0	0.62	0	0	0	0.12	0	0.33	0	0.82	0	0.37	0	0.06	RP11-349J5.2	chr6	antisense	--
XLOC_035887	2.88961	3.16578	0.000104694	0.00645448	0	0.04	0	0.02	0	0	0	0	0	0.02	0	0	0.01	0.01	0	0	0	0.05	0	0	0	0.04	0	0.08	0	0	0	0	0	0	0	0.06	0	0	0	0	XLOC_035887		lincRNA	novel
ENSG00000267765.1	-1.71934	5.31511	1.85159e-05	0.00142115	0.28	0	0.4	0.07	0.2	0.13	0.57	0.07	0.24	0.06	0.11	0.03	0.16	0.34	0.21	0.1	0.24	0.06	0.24	0.07	0.44	0.2	0.56	0.2	0.08	0.02	0.24	0.1	0.21	0.07	0.05	0.19	0.09	0.19	3.79	0.27	CTD-3193K9.3	chr17	antisense	--
XLOC_114344	-2.4998	3.10242	0.00103267	0.0435363	0	0	0	0	0	0	0	0	0	0	0	0	0	0	0	0	0	0	0	0	0	0	0	0	0	0.01	0	0	0	0	0	0	0	0	0.31	0	XLOC_114344		lincRNA	novel
ENSG00000275830.1	2.07953	3.39571	0.000905079	0.0392378	0	0.11	0.02	0	0	0.02	0	0	0	0.02	0	0	0	0	0	0.05	0	0.07	0	0	0.02	0.02	0.03	0.24	0	0.02	0.03	0	0	0	0	0.08	0	0	0.05	0	RP11-403A3.3	chr13	lincRNA	--
ENSG00000254211.4	4.79142	7.40781	3.41623e-27	2.53251e-24	0	15.31	0.15	1.07	0.1	0.19	0.04	1.49	0.04	0.58	0.05	1.33	0	4.57	0.07	1.26	0.04	4.27	0.05	0.17	0	3.75	0.04	5.43	0	0	0.16	0.44	0.75	1.9	0.47	4.22	0	1.17	0.04	1.25	LINC01485	chr5	lincRNA	long intergenic non-protein coding RNA 1485
ENSG00000229609.1	-2.03104	3.57388	0.000148673	0.0087235	0.16	0	0	0.05	0.07	0	0.05	0	0	0	0.14	0	0.06	0	0	0	0.09	0	0	0	0.08	0	0.04	0.03	0.1	0.15	0.04	0.03	0.06	0	0.03	0.03	0.69	0	0	0	LINC01079	chr13	lincRNA	long intergenic non-protein coding RNA 1079
ENSG00000270412.1	-1.86869	6.04102	1.62014e-06	0.000154365	0.63	0	1.68	0.36	0.32	0.68	0.44	0.18	0.65	0.05	0.49	0.05	0.95	0.42	0.67	0.48	1.54	0	1.52	0.06	1.08	0.73	0.65	0.04	1.21	0.2	0.55	0.61	2.95	0.49	0.94	0.85	0.82	0.12	7.41	0.78	RP11-92C4.6	chr9	antisense	--
ENSG00000261821.2	1.87846	3.61137	0.000901531	0.0392378	0	0.03	0	0.01	0	0	0	0.01	0	0	0	0	0	0.03	0	0.01	0.01	0.02	0.01	0	0.01	0.02	0	0	0.01	0.01	0	0.01	0	0.01	0	0.02	0	0	0	0.01	CTD-2311M21.3	chr15	antisense	--
ENSG00000253215.1	10.059	11.669	1.06538e-74	3.23813e-70	0.14	280.13	0.13	23.25	0.15	0.04	0.05	31.58	0	32.54	0.12	1.97	0.03	121.51	0	74.02	0	89.35	0.05	0	0	116.86	0.18	147.14	0.14	0.1	0	21.63	0.04	30.11	0.07	109.14	0.04	89.33	0.05	17.39	RP11-156K13.2	chr8	antisense	--
ENSG00000275285.1	6.14578	4.43044	1.28613e-20	6.73974e-18	0	2.9	0	0	0	0	0	0.35	0	0.12	0	0.06	0	0.49	0	0.37	0	0.28	0	0	0	0.59	0	1.16	0	0	0	0.24	0	0.06	0	0.21	0	0.49	0	0.17	RP4-564F22.6	chr20	lincRNA	--
XLOC_080652	2.10802	3.88961	3.86103e-05	0.00280747	0.02	0.25	0	0.02	0.02	0	0	0	0	0.04	0	0	0.05	0.22	0.1	0.02	0.02	0.2	0	0	0	0.16	0.02	0.08	0	0	0.02	0.03	0.02	0.04	0.02	0.15	0	0.02	0	0.02	XLOC_080652		antisense	novel
ENSG00000227954.5	-1.60221	7.60676	2.06134e-05	0.00155852	0.32	0.04	0.25	0.02	0.19	0.12	0.3	0.03	0.07	0.01	0.53	0.04	0.13	0.05	0.03	0.03	0.1	0.04	0.18	0.01	0.28	0.05	0.13	0.08	0.11	0.53	0.48	0.02	0.1	0.01	0.06	0.1	0.33	0.02	0.47	0.04	TARID	chr6	antisense	TCF21 antisense RNA inducing promoter demethylation
ENSG00000232310.5	2.09432	4.31656	3.91432e-06	0.000344846	0.1	0.18	0.05	0.03	0.02	0.08	0	0.15	0	0.07	0.02	0.02	0.05	0.21	0	0.29	0	0.28	0.03	0.06	0.08	0.21	0	0.27	0.06	0	0.05	0.1	0.02	0.19	0	0.2	0.02	0.09	0.08	0.09	RP11-557H15.4	chr6	lincRNA	--
XLOC_117955	3.82121	3.27509	3.23605e-07	3.68377e-05	0	0.2	0	0.05	0	0	0	0	0	0	0	0	0	0.07	0	0	0	0.51	0	0	0	0.03	0	0.09	0	0	0	0	0	0.09	0	0.04	0	0.05	0	0	XLOC_117955		antisense	novel
XLOC_122176	2.85699	3.04513	0.000397705	0.0200462	0	0.09	0	0.02	0	0	0	0	0	0	0	0	0	0.02	0	0	0	0.11	0	0	0	0	0	0.01	0	0	0	0	0	0	0	0	0	0	0	0	XLOC_122176		intronic	novel
ENSG00000227279.1	3.00564	5.57696	5.0757e-12	1.12607e-09	0.04	3.1	0.36	0.54	0.09	0.47	0.13	0.48	0.3	0.6	0.04	0.19	0.04	1.77	0.14	0.59	0.06	1.54	0.07	0.06	0.15	1.52	0	1.11	0	0	0.16	0.93	0	0.43	0	1.69	0	0.61	0.76	1.07	AC015933.2	chr18	antisense	--
XLOC_047296	4.02061	3.88418	6.62595e-12	1.43849e-09	0.01	0.29	0	0.05	0.01	0	0	0	0	0.01	0	0	0	0	0	0.01	0.01	0.27	0	0	0	0.08	0	0.04	0	0	0	0.02	0	0.01	0	0.09	0	0.02	0	0.01	XLOC_047296		antisense	novel
XLOC_043721	3.65576	3.24752	1.187e-06	0.000117517	0	0.34	0	0.02	0	0	0	0.02	0	0	0	0.02	0	0	0	0	0	0.06	0	0	0	0	0	0	0	0	0	0	0	0	0	0	0	0.02	0	0	XLOC_043721		lincRNA	novel
XLOC_013153	-1.28708	5.65226	0.00107388	0.0448793	0.1	0.02	0.06	0.03	0.12	0.03	0.09	0.02	0.01	0.03	0.14	0.02	0.02	0.04	0.01	0	0.04	0.03	0.03	0	0.1	0.02	0.03	0.01	0.03	0.1	0.07	0.01	0.02	0.02	0.02	0.02	0.18	0.01	0.16	0.03	XLOC_013153		lincRNA	novel
ENSG00000237907.1	2.51383	3.19016	0.000496881	0.0240864	0	0.19	0	0.06	0	0	0	0	0	0.05	0	0	0.04	0.05	0	0	0	0.31	0.07	0	0	0.12	0	0.16	0	0	0	0.04	0	0	0	0	0	0	0	0.04	LINC01430	chr20	antisense	long intergenic non-protein coding RNA 1430
ENSG00000254844.4	3.19828	3.11484	5.06735e-05	0.00346424	0	0.14	0	0	0	0	0	0	0	0.04	0	0.11	0	0.03	0	0	0	0.08	0	0	0	0	0	0.09	0	0	0	0.06	0	0	0	0.07	0	0	0	0	RP11-728F11.3	chr11	antisense	--
XLOC_101328	3.11789	3.10752	8.37551e-05	0.00532563	0	0	0	0	0	0	0	0	0	0	0	0.21	0	0.02	0	0	0	0	0	0	0	0	0	0.01	0	0	0	0	0	0.02	0	0	0	0	0	0.01	XLOC_101328		lincRNA	novel
ENSG00000225670.4	-2.72349	7.10087	5.40291e-12	1.18346e-09	0.17	0.02	0.12	0.01	0.31	0.01	0.49	0	0	0	0.34	0	0.03	0	0.06	0.04	0	0.01	0.06	0	0.22	0.01	0.02	0.02	0.08	0.42	0.84	0.03	0.01	0.04	0.01	0.08	0.19	0.01	1.98	0	CADM3-AS1	chr1	antisense	CADM3 antisense RNA 1
ENSG00000249669.6	-2.0752	7.13292	7.56447e-08	1.00399e-05	0.07	0.01	0.18	0.01	0.11	0.09	0.38	0.02	0.07	0.02	0.08	0.02	0.03	0.02	0.03	0.03	0.05	0.02	0.03	0.01	0.23	0.04	0.01	0.04	0.03	0.09	0.09	0.02	0.04	0.01	0.03	0.06	0.05	0.03	1.4	0.07	MIR143HG	chr5	lincRNA	MIR143 host gene
XLOC_100575	1.95798	3.84841	0.000183906	0.0106877	0.01	0.08	0	0.01	0	0	0.01	0	0	0	0.01	0	0	0.03	0	0.01	0	0.01	0.01	0	0	0.02	0	0.03	0	0	0	0.01	0	0.01	0	0.02	0.01	0.01	0.02	0.01	XLOC_100575		lincRNA	novel
ENSG00000236886.2	-1.50072	8.82502	5.46854e-05	0.00371836	4.35	0.27	11.06	1.24	3.84	4.83	5.24	0.87	2.34	0.74	3.68	0.58	2.07	0.72	1.33	1.61	4.32	1.36	5.36	0.2	7.65	2.16	1.8	2.1	2.65	1.33	1.82	1.31	5	1.24	0.77	3.1	2.08	0.71	19.21	3.06	AC007563.5	chr2	antisense	--
XLOC_122177	4.23478	3.42233	6.0367e-09	9.26664e-07	0	0.22	0	0	0	0	0	0	0	0	0	0	0	0.03	0	0	0	0.12	0	0	0	0.02	0	0	0	0	0	0	0	0	0	0.07	0	0	0	0	XLOC_122177		intronic	novel
XLOC_108366	2.88856	3.0419	0.000397705	0.0200462	0	0.03	0	0	0	0	0	0.03	0	0	0	0.02	0	0.07	0	0.02	0	0.02	0	0	0	0.02	0	0.02	0	0	0	0.02	0	0	0	0.02	0	0	0	0.02	XLOC_108366		lincRNA	novel
ENSG00000269186.1	-2.23755	5.42843	2.64345e-08	3.77206e-06	1.72	0	0.56	0	0.83	0	1.19	0.06	0.05	0	2.9	0	0.77	0	0.19	0	0.51	0	0.59	0	1.28	0.07	0.48	0	0.65	2.76	1.59	0	0.08	0	0.12	0	1.2	0	0.65	0	LINC01082	chr16	lincRNA	long intergenic non-protein coding RNA 1082
XLOC_000666	3.52727	5.40319	1.90893e-14	5.32294e-12	0.16	10.64	0.19	0.79	0	0	1.19	1.93	0	0	0	0	0.84	5.06	0	0.1	0	0.18	0	0	0	3.87	0	3.87	0.08	0	0	0	0	0	0	0.17	0	0.12	0.1	0	XLOC_000666		lincRNA	novel
ENSG00000226482.1	-3.0945	5.6507	2.87134e-13	7.15341e-11	0.02	0	0.03	0.01	0.06	0	0.17	0	0	0	0	0.01	0	0	0	0.01	0.01	0	0.03	0.01	0.01	0	0	0	0.03	0.22	0.08	0.01	0	0	0.01	0	0	0	2.17	0	ADIPOQ-AS1	chr3	antisense	ADIPOQ antisense RNA 1
XLOC_017103	2.68803	3.12108	0.000406547	0.0201905	0	0.01	0	0.02	0	0	0	0	0	0	0	0	0	0.01	0	0.02	0	0.06	0	0	0.01	0.03	0	0	0	0	0	0	0	0	0	0.02	0	0	0	0	XLOC_017103		intronic	novel
ENSG00000272430.1	4.58123	3.80508	3.21565e-12	7.3486e-10	0	0.58	0	0.24	0	0	0	0.05	0	0	0.03	0	0	0.17	0	0.13	0	0.27	0	0	0	0.35	0	0.29	0	0	0	0.19	0	0	0	0.25	0	0.05	0	0.03	RP11-38L15.8	chr10	lincRNA	--
XLOC_000706	-1.35383	4.56927	0.00111451	0.0462134	0.13	0.01	0	0	0	0.01	0.03	0	0.01	0.01	0.01	0	0.56	0.12	0	0	0	0	0	0	0	0.01	0	0.01	0	0	0.01	0.02	0.13	0.02	0	0	0	0	0.07	0.13	XLOC_000706		lincRNA	novel
XLOC_096963	-2.29172	3.15029	0.00114616	0.0466293	0	0	0	0	0.02	0	0	0	0	0	0	0	0	0	0	0	0.46	0.04	0	0	0	0	0	0	0	0	0	0	0	0	0	0	0	0	0	0	XLOC_096963		lincRNA	novel
XLOC_065241	-2.8542	3.0388	0.000397705	0.0200462	0.06	0	0	0	0	0	0.02	0	0	0	0.11	0	0	0	0	0	0	0	0	0	0	0	0.02	0	0.02	0	0	0	0	0	0	0	0	0	0	0	XLOC_065241		lincRNA	novel
XLOC_092222	-1.89725	3.58683	0.00031373	0.0168175	0	0	0	0	0.01	0	0	0	0	0	0	0	0.07	0.01	0	0	0.02	0	0	0	0.01	0	0.02	0	0	0	0	0	0	0	0.01	0	0.02	0	0	0	XLOC_092222		lincRNA	novel
XLOC_080041	2.83822	3.1724	0.000104694	0.00645448	0	0.11	0	0	0	0	0	0.02	0	0	0	0	0	0.03	0	0.02	0	0.06	0	0	0	0.02	0.02	0.01	0	0	0	0	0	0	0	0	0	0.02	0	0.01	XLOC_080041		lincRNA	novel
XLOC_131867	2.31762	3.71123	4.38706e-05	0.00313742	0	0	0.02	0.13	0	0.01	0.01	0.02	0.02	0	0	0.04	0	0	0	0	0	0	0.04	0.19	0	0	0	0	0	0	0	0	0	0.05	0	0	0	0	0	0.01	XLOC_131867		intronic	novel
XLOC_040035	3.28171	3.15248	1.89911e-05	0.00145029	0	0	0	0	0	0	0	0	0	0	0	0.29	0	0	0	0	0	0	0	0	0	0	0	0	0	0	0	0	0	0	0	0	0	0	0	0	XLOC_040035		lincRNA	novel
ENSG00000225756.1	5.24346	3.87884	1.73563e-14	4.88451e-12	0	0.14	0	0.05	0	0.02	0	0.01	0	0.01	0	0	0	0.12	0	0.03	0	0.04	0	0	0	0.07	0	0.07	0	0	0	0.02	0	0.01	0	0.09	0	0.04	0	0.04	DBH-AS1	chr9	antisense	DBH antisense RNA 1
XLOC_092044	2.3634	3.78615	8.74476e-06	0.000710663	0.02	0.24	0	0	0	0.01	0	0.02	0	0.01	0.03	0	0.03	0.08	0	0.02	0	0.01	0	0	0	0.14	0.02	0.03	0	0	0.02	0.03	0	0	0	0.06	0	0.03	0.02	0.05	XLOC_092044		lincRNA	novel
XLOC_050612	4.25035	3.85078	1.39526e-11	2.90462e-09	0	0.17	0	0.04	0	0	0	0.01	0	0.01	0	0	0	0.13	0	0.02	0	0.08	0.02	0	0	0.04	0	0.11	0	0	0	0.01	0.01	0.06	0	0.03	0	0.01	0	0.06	XLOC_050612		antisense	novel
XLOC_110252	2.20421	3.28563	0.000756066	0.0338437	0.05	0.44	0	0.14	0	0	0	0.14	0.06	0	0	0.06	0	0.1	0	0	0	0.06	0	0.14	0	0.04	0	0.04	0	0	0	0.05	0.1	0.07	0	0.05	0	0.07	0	0.04	XLOC_110252		lincRNA	novel
XLOC_119681	-1.96154	4.45948	1.12195e-05	0.000900471	0.02	0.01	0.03	0.01	0	0.01	0.06	0	0.01	0	0.2	0	0.01	0	0	0	0	0	0.02	0.01	0.02	0.01	0.02	0	0.02	0.06	0.05	0	0	0.01	0	0.01	0.02	0	0.12	0.01	XLOC_119681		antisense	novel
ENSG00000224137.1	1.57113	4.4372	0.00040862	0.0202603	0.26	0.16	0.18	0.11	0.08	0.09	0	0.16	0.04	0.09	0.3	0.13	0.07	0.45	0.09	0.62	0	0.13	0.18	0	0.18	0.23	0.14	0.53	0	0.07	0.05	0.36	0.04	0.05	0	1	0	0.22	0.05	0.3	AC079767.4	chr2	lincRNA	--
ENSG00000266176.1	-2.59188	3.67589	1.24286e-06	0.000122647	0.04	0	0	0	0	0	0.13	0	0	0	0	0	0	0.04	0	0.06	0.06	0	0	0	0.11	0	0	0.04	0	0.04	2.22	0.09	0.09	0	0	0.05	0	0	0.29	0	RP11-855A2.5	chr17	lincRNA	--
ENSG00000232679.1	-1.6358	4.34468	0.000262927	0.0143215	0.59	0.05	0.84	0	0.4	0.08	0	0	0.5	0	0	0	0.23	0.07	0.6	0.08	0	0	0.41	0.05	0.44	0.11	0	0.09	0.1	0	0	0.22	0.07	0	0	0.17	0	0.05	0	0.14	RP11-400N13.3	chr1	lincRNA	--
XLOC_100363	2.77863	3.54881	6.75209e-06	0.000563799	0	0	0.01	0.01	0	0	0	0.05	0	0	0.01	0	0	0.02	0	0.04	0	0.04	0	0	0	0.02	0.01	0.07	0	0	0.01	0.02	0	0.02	0	0.05	0	0.02	0	0.01	XLOC_100363		lincRNA	novel
XLOC_050608	4.53503	3.53565	1.75922e-10	3.26034e-08	0	0.06	0	0.03	0	0	0	0	0	0	0	0	0	0.06	0	0.05	0	0.04	0	0	0	0.01	0	0.04	0	0	0	0.01	0	0.01	0	0.01	0	0.03	0	0.02	XLOC_050608		intronic	novel
XLOC_005165	-2.81133	5.59224	5.66407e-11	1.11788e-08	0.28	0.01	0	0	0.16	0	0.07	0.01	0	0.01	0.1	0	0.01	0	0	0.01	0.01	0	0	0.02	0.08	0	0.01	0	0.03	0.05	0.03	0.01	0	0	0	0	0.19	0	0	0	XLOC_005165		lincRNA	novel
XLOC_056967	2.03634	3.22281	0.00113779	0.0466293	0	0	0	0.01	0	0	0	0.08	0	0	0	0	0	0.02	0	0	0	0.01	0	0	0	0	0	0	0	0	0	0	0.04	0.13	0	0	0	0	0	0.02	XLOC_056967		lincRNA	novel
XLOC_106716	-2.54655	3.10918	0.000646143	0.0299373	0.01	0	0.05	0	0.03	0	0.02	0	0	0	0.01	0	0	0	0	0	0	0	0.02	0	0.03	0	0	0	0	0.01	0.02	0	0	0	0	0	0	0	0.08	0	XLOC_106716		lincRNA	novel
ENSG00000250387.2	2.76758	4.17419	2.91759e-08	4.12453e-06	0.01	0.32	0	0.02	0	0	0.02	0.02	0	0.01	0.02	0.02	0	0.05	0.01	0.01	0.01	0.08	0	0	0.02	0.06	0	0.02	0.01	0	0	0.01	0.01	0.02	0.01	0.06	0	0.01	0.01	0	RP11-136K7.2	chr5	lincRNA	--
ENSG00000248676.1	2.85906	5.64745	6.97763e-12	1.5041e-09	0	5.28	0	0.22	0	0	0	0.36	0	0.37	0	0	0.76	2.12	0	1.44	0	3.12	0	0	0	1.69	0	1.13	0	0	0	0.2	2.22	2.66	0	2.19	0	0.59	0.07	0.32	RP11-766F14.1	chr4	antisense	--
XLOC_115539	3.09366	3.22837	2.83148e-05	0.00211449	0	0	0	0	0	0.02	0	0	0	0.43	0	0	0	0	0	0	0	0	0.02	0	0	0	0	0	0	0	0	0	0	0	0	0	0	0	0	0	XLOC_115539		intronic	novel
ENSG00000255435.5	1.92397	7.81923	4.3881e-07	4.83232e-05	0.63	8.44	0.79	1.79	0.37	0.24	0.47	0.77	0.23	0.86	0.51	0.32	0.55	2.87	0.5	1.11	0.31	5.23	0.58	0.46	0.6	1.88	0.54	2.3	0.87	0.77	0.62	0.76	0.61	1.22	0.37	1.9	0.6	0.83	0.7	0.57	RP11-770J1.3	chr11	antisense	--
XLOC_059734	3.03587	3.20474	4.35509e-05	0.0031219	0	0.02	0	0	0	0	0	0	0	0	0	0.01	0	0.08	0	0.03	0	0.06	0	0	0.02	0.06	0	0.01	0	0	0	0.03	0	0	0	0.01	0	0	0	0.01	XLOC_059734		intronic	novel
ENSG00000229108.1	-2.51759	3.21308	0.000218766	0.0124052	0.03	0	0.03	0	0	0	0	0	0.03	0	0	0	0	0	0	0	0	0	0.04	0	0.06	0	0.03	0	0	0	0.07	0.03	0	0	0	0.03	0	0	0.45	0	MEOX2-AS1	chr7	lincRNA	MEOX2 antisense RNA 1 (head to head)
XLOC_028316	-4.08987	3.99412	1.87917e-11	3.83325e-09	0	0.01	0.04	0.01	0	0	0.2	0	0	0	0.01	0	0	0	0	0	0	0	0	0	0.08	0	0	0	0	0	0	0	0	0.01	0	0	0	0	0.36	0	XLOC_028316		antisense	novel
XLOC_102290	-5.30221	8.70385	5.70942e-32	6.42711e-29	0.08	0.53	0	0	0.09	0.58	0	0.07	0	0	0	0	0	0	72.64	0	0	0	0.03	0	0.04	0	1.82	0.21	0.02	0	0	0.26	0.16	0.02	0.15	0.02	0.15	0	0.02	0.01	XLOC_102290		lincRNA	novel
ENSG00000254814.1	1.28717	8.11564	0.000541696	0.025831	1.49	5.74	2.07	2.42	0.29	1.58	0.44	2.97	2.16	2.75	0.35	1.41	3.51	4.07	1.25	1.58	1.52	5.21	2.49	2.64	0.95	3.05	0.53	3.19	2.89	0.26	0	1.3	1.44	2.8	1.27	6.42	0.22	3.03	0.76	1.59	RP11-535A19.1	chr11	antisense	--
XLOC_026841	-2.73936	3.025	0.000680437	0.0307756	0.04	0	0	0	0	0	0	0	0	0	0	0	0	0	0	0	0	0	0	0	0.04	0	0	0	0.02	0	0.02	0	0	0	0	0	0	0	0.17	0	XLOC_026841		intronic	novel
ENSG00000266729.4	1.87592	3.64612	0.000445905	0.0219301	0	0.28	0	0.02	0	0	0	0.02	0	0.04	0	0	0.03	0.03	0	0.02	0.02	0.15	0.03	0	0.02	0.03	0.02	0.04	0.05	0	0	0	0.03	0.04	0.02	0.05	0	0.02	0	0.07	DSG1-AS1	chr18	antisense	DSG1 antisense RNA 1
ENSG00000269549.2	-2.49435	5.31627	5.47544e-09	8.49084e-07	0.02	0	0.03	0.06	0.03	0.02	0.2	0.05	0.05	0.04	0.01	0.03	0.04	0.02	0.01	0	0.02	0.01	0.03	0.01	0.06	0.01	0.03	0.02	0.02	0	0.02	0.01	0.01	0.04	0.02	0.01	0.03	0.02	1.4	0.01	RP3-461P17.10	chr20	lincRNA	--
XLOC_003724	-1.90613	3.54101	0.000677687	0.0307756	0	0	0	0	0	0	0.41	0	0	0	0.22	0.02	0	0	0	0	0	0	0	0	0	0	0	0	0.01	0.11	0.02	0	0	0	0	0	0	0	0	0	XLOC_003724		lincRNA	novel
XLOC_024278	4.35202	4.23426	4.83065e-14	1.26571e-11	0	0.32	0.01	0	0	0	0.01	0.02	0	0	0.01	0	0	0.02	0	0.06	0	0.01	0	0	0	0.02	0	0.17	0	0	0	0.01	0	0	0	0.01	0.01	0.09	0	0.02	XLOC_024278		lincRNA	novel
ENSG00000249173.4	5.89761	5.73182	9.53588e-28	7.43163e-25	0	3.79	0	0.91	0	0	0	0.58	0	0.28	0.03	0	0	1.38	0.07	0.56	0	1.3	0.05	0	0.04	1.33	0.04	1.15	0	0	0	0.34	0	0.19	0	2.17	0	0.29	0	0.1	LINC01093	chr4	lincRNA	long intergenic non-protein coding RNA 1093
ENSG00000260653.4	1.38349	5.87654	0.000441505	0.0217843	0	0.19	0.7	1.08	0	0	0	0	0	0.02	0.01	0.55	0	0.01	0	0.01	0	0.06	0.3	0.44	0.02	0.05	0	0.02	0.06	0	0.01	0.01	0.02	0	0.02	0.05	0	0.01	0.05	0.01	RP11-114G11.5	chr7	lincRNA	--
XLOC_021198	3.64396	3.41676	1.13605e-07	1.43871e-05	0	0.29	0	0	0	0.02	0	0.02	0	0	0	0	0	0	0	0.1	0	0	0.02	0	0	0	0	0.11	0	0.01	0	0	0	0	0	0.05	0	0	0	0.01	XLOC_021198		lincRNA	novel
ENSG00000258647.4	-2.50709	3.80873	5.57514e-06	0.000470696	0.07	0	0	0	0.12	0	0.13	0	0	0.01	0.07	0	0.02	0	0.04	0	0	0.01	0	0.03	0.09	0	0	0.01	0.01	0.01	0.08	0.01	0	0.02	0	0	0.25	0.02	0.02	0	LINC00930	chr15	lincRNA	long intergenic non-protein coding RNA 930
ENSG00000259721.1	-1.82426	7.83593	1.3961e-06	0.000136074	2.36	0.12	2.41	0.18	2.32	0.25	1.09	0.21	0.75	0.04	1.64	0.04	0.47	0.09	0.75	0.23	0.39	0.22	0.95	0	2.09	0.52	0.38	0.93	1.76	0.46	0.44	0.5	1.03	0.3	0.07	0.8	0.5	0.25	3.44	0.69	RP11-758N13.1	chr15	lincRNA	--
XLOC_117658	2.83331	3.03761	0.000397705	0.0200462	0	0.07	0	0	0	0	0	0	0	0.02	0	0	0	0.05	0	0	0	0.02	0	0	0	0.01	0	0	0	0	0	0	0	0.04	0	0	0	0.02	0	0.01	XLOC_117658		lincRNA	novel
XLOC_085012	3.45636	3.61261	4.43987e-08	6.13388e-06	0	0.02	0	0.03	0	0	0	0	0	0	0	0	0	0.06	0	0	0.03	0.12	0	0	0	0.07	0	0.01	0	0	0	0.01	0	0.02	0	0.01	0	0.01	0	0.02	XLOC_085012		intronic	novel
XLOC_105369	5.73012	4.16195	1.12635e-17	4.62627e-15	0	0.14	0	0.02	0	0	0	0.01	0	0.02	0	0.01	0	0.07	0	0.01	0	0.11	0	0	0	0.04	0	0.02	0	0	0	0.01	0	0.01	0	0.03	0	0	0	0	XLOC_105369		lincRNA	novel
XLOC_092098	2.13732	3.81165	3.71207e-05	0.00270563	0	0	0.12	0.14	0.01	0.02	0	0	0	0	0	0	0	0	0	0	0.02	0.18	0.02	0.2	0.03	0	0	0	0	0	0	0	0	0	0	0	0	0	0	0.3	XLOC_092098		intronic	novel
ENSG00000250436.1	6.2648	5.2261	3.2599e-26	2.30422e-23	0	2.17	0	0.24	0	0	0	0.21	0	0.09	0	0	0	1	0.03	0.34	0	0.86	0	0	0	0.73	0.03	0.21	0	0	0	0.14	0	0.47	0	1.03	0	0.24	0	0.3	RP11-622A1.2	chr4	lincRNA	--
XLOC_039651	2.21861	3.56056	6.49111e-05	0.00428893	0.01	0.12	0	0	0.01	0	0	0	0	0.01	0.01	0	0	0.02	0	0	0.01	0.3	0	0.01	0	0.01	0.01	0	0.01	0	0	0.02	0	0	0	0	0.01	0	0.01	0.02	XLOC_039651		intronic	novel
ENSG00000234191.1	2.16277	3.33007	0.000376486	0.019594	0	0	0.03	0	0	0.03	0	0	0	0	0	0.03	0.02	0	0.03	0	0	0.03	0	0.06	0	0.12	0	0.08	0	0	0	0.09	0.05	0	0	0.02	0	0.07	0	0.15	RP11-157D23.2	chrX	lincRNA	--
XLOC_131953	2.95954	3.05248	0.000397705	0.0200462	0	0	0	0	0	0	0	0.02	0	0.03	0	0	0	0.01	0	0	0	0.05	0	0.02	0	0.01	0	0.01	0	0.03	0	0	0	0.06	0	0	0	0	0	0	XLOC_131953		intronic	novel
XLOC_057808	6.93947	6.04802	1.83135e-34	2.5301e-31	0	1.25	0	0.05	0	0	0	0.23	0	0.14	0.01	0	0.01	0.54	0	0.47	0.01	0.18	0	0	0	0.88	0	0.63	0	0	0	0.09	0	0.07	0	0.71	0	0.28	0	0.05	XLOC_057808		lincRNA	novel
XLOC_059821	3.71212	4.07829	1.29496e-11	2.73326e-09	0.01	0.78	0	0.09	0	0	0	0	0	0	0.03	0	0	0.06	0	0.05	0	0.16	0	0	0	0	0	0.01	0	0	0.02	0.02	0.01	0	0	0.04	0	0	0	0.03	XLOC_059821		lincRNA	novel
ENSG00000277022.1	-2.48784	5.35122	8.17321e-09	1.2359e-06	0.01	0.03	0.09	0.15	0.05	0.04	0.25	0	0.05	0.16	0	0.06	0.06	0.01	0.05	0.01	0.01	0.04	0.03	0.01	0.14	0.01	0.04	0.03	0.05	0.01	0.04	0.01	0.01	0.01	0.03	0.01	0.04	0.01	2.76	0	RP3-453C12.15	chr20	lincRNA	--
XLOC_044990	-1.67781	3.90825	0.000870009	0.0382125	0.01	0	0	0	0.12	0	0.02	0.01	0.03	0.01	0.02	0.01	0	0	0	0.01	0.03	0.02	0.01	0.01	0.01	0	0	0	0	0.01	0.02	0	0.01	0.01	0.01	0	0.03	0	0.02	0	XLOC_044990		intronic	novel
ENSG00000259225.5	2.76808	4.35792	2.21352e-08	3.2037e-06	0.11	0	0.02	0	0	0.04	0.02	0.07	0.02	0.02	0	0	0	0	0.04	0.1	0	0	0.05	0	0	0.1	0	0.77	0	0	0	0.11	0.02	0.04	0.02	0.1	0	0	0.02	0.7	RP11-1008C21.1	chr15	lincRNA	--
XLOC_130375	2.89807	3.03294	0.000397705	0.0200462	0	0	0	0	0	0	0	0	0	0	0	0	0	0	0	0	0	0	0	0	0	0	0	0	0	0	0	0	0	0	0	0	0	0	0	0.16	XLOC_130375		lincRNA	novel
XLOC_051188	3.18845	3.10848	5.06735e-05	0.00346424	0	0	0	0	0	0	0	0.32	0	0	0	0	0	0	0	0	0	0	0	0	0	0	0	0	0	0	0	0	0	0	0	0	0	0	0	0	XLOC_051188		intronic	novel
XLOC_120838	3.25778	3.11667	5.06735e-05	0.00346424	0	0	0	0.08	0	0	0	0	0	0	0	0	0	0.03	0	0.03	0	0.15	0	0	0	0.07	0	0.07	0	0	0	0.03	0	0	0	0.06	0	0.04	0	0	XLOC_120838		lincRNA	novel
XLOC_081517	3.02924	3.07782	0.000139574	0.00826939	0	0.26	0	0	0	0	0	0	0	0	0	0	0	0	0	0	0	0.15	0	0	0	0.11	0	0.08	0	0	0	0	0	0.06	0	0.05	0	0.06	0	0	XLOC_081517		lincRNA	novel
ENSG00000281852.1	-1.3539	6.01746	0.000505085	0.0244451	0.08	0.06	0.07	0.03	0.03	0.02	0.27	0.03	0.01	0.01	0.25	0.04	0.03	0.08	0.02	0.06	0.01	0.05	0.08	0	0.16	0.05	0.06	0.04	0.3	0.15	0.18	0.05	0.04	0.05	0.01	0.03	0.05	0.05	0.63	0.03	LINC00891	chrX	lincRNA	long intergenic non-protein coding RNA 891
ENSG00000261120.1	-2.08074	3.67335	0.00011308	0.00688771	0	0	0	0	0	0	0	0.05	0	0	0	0	1.49	0.04	0	0	0	0	0.06	0.05	0	0	0	0	0	0	0	0.07	0.11	0.09	0.25	0.04	0.04	0.05	0	0.03	RP11-62H20.1	chr14	antisense	--
XLOC_010707	-1.67562	3.79515	0.000603088	0.0284631	0	0	0.04	0.01	0	0	0.01	0.01	0	0	0	0	0	0	0.01	0	0	0	0.01	0	0.03	0.01	0	0	0	0	0.02	0	0.01	0.01	0.01	0.02	0.01	0.01	0.07	0.01	XLOC_010707		lincRNA	novel
ENSG00000272620.1	-1.33007	9.60086	0.000326912	0.0174625	2.43	0.11	0.29	0.15	0.14	0.23	0.19	0.2	0.17	0.17	0.22	0.55	0.37	0.15	6.56	2.45	0.32	0.09	0.35	0.23	0.82	0.23	0.11	0.11	4.9	0.37	0.18	0.29	0.32	0.29	0.32	0.21	0.25	0.33	0.43	0.41	AFAP1-AS1	chr4	antisense	AFAP1 antisense RNA 1
XLOC_007125	5.69662	4.14353	2.05566e-17	7.80997e-15	0	0.87	0	0.38	0	0	0	0.05	0	0.08	0	0.08	0	0.47	0	0.04	0	0.23	0	0	0	0.63	0	0.44	0	0	0	0.03	0	0.17	0	0.39	0	0	0	0.09	XLOC_007125		lincRNA	novel
XLOC_079313	3.72229	3.2455	7.65074e-07	7.77715e-05	0	0.05	0	0.03	0	0	0	0	0	0.01	0	0	0	0.04	0	0	0	0.08	0	0	0	0.01	0	0.02	0	0	0	0	0	0.01	0	0.01	0	0.01	0	0	XLOC_079313		intronic	novel
ENSG00000271239.1	5.64684	4.44973	2.20388e-19	1.09811e-16	0	1.32	0	0.21	0	0	0	0.13	0	0.04	0	0.1	0	0.8	0	0	0	1.42	0	0	0	0.15	0	0.08	0	0.03	0	0	0	0.23	0.03	0.28	0	0.04	0	0.1	RP11-238F2.1	chr17	lincRNA	--
ENSG00000205622.8	1.82397	5.37088	7.62979e-06	0.000626757	0.01	0.03	0.07	0.04	0	0.01	0.02	0.03	0.03	0.05	0.01	0.52	0	0.01	0.03	0.01	0.05	0.01	0.02	0.01	0.02	0.02	0.02	0.04	0.02	0	0	0.01	0.03	0.07	0	0.02	0.02	0.02	0	0.01	AF064858.6	chr21	lincRNA	--
ENSG00000231683.5	1.92977	5.66189	1.36713e-06	0.000134041	0.03	0.48	0	0.02	0.05	0.28	0.02	0.04	0.03	0.01	0	0.03	0	0.08	0.02	0.01	0.03	0.27	0	0	0.01	0.06	0.03	0.04	0.01	0	0.01	0.02	0.15	0.09	0.15	0.13	0.02	0.04	0.02	0.27	RP1-27K12.2	chr6	lincRNA	--
XLOC_108339	-2.63935	3.34133	5.81071e-05	0.0038901	0.02	0	0	0	0.02	0	0.06	0	0	0	0.11	0	0	0.01	0	0	0	0.01	0	0	0.01	0	0	0	0.01	0.01	0.03	0	0	0	0	0	0.08	0	0	0	XLOC_108339		lincRNA	novel
XLOC_044601	-2.97754	3.33848	9.63995e-06	0.000779246	0.18	0	0.02	0	0	0	0.03	0	0	0	0.02	0	0.03	0	0	0	0.02	0	0.03	0	0.07	0	0.05	0	0.04	0.02	0.05	0	0.04	0	0.02	0.02	0.04	0	0.05	0	XLOC_044601		intronic	novel
XLOC_017196	2.94448	3.20323	6.73424e-05	0.00438288	0	0.14	0	0	0	0	0	0	0	0.01	0	0.01	0	0.01	0	0	0	0.01	0	0	0	0.03	0	0.01	0	0	0.01	0.01	0	0	0	0.01	0	0	0	0.01	XLOC_017196		lincRNA	novel
XLOC_041315	4.47297	3.75026	1.23176e-11	2.61805e-09	0	0.1	0	0.02	0	0	0	0	0	0	0.01	0.01	0	0.06	0	0.01	0	0.12	0	0	0	0.04	0	0.02	0	0	0	0	0	0.01	0	0.02	0	0.01	0	0	XLOC_041315		lincRNA	novel
XLOC_099454	3.10783	3.36681	4.59326e-06	0.000396488	0	0.19	0	0.02	0	0	0	0.02	0	0	0	0	0	0.02	0.02	0.04	0	0.1	0	0	0	0.01	0	0.03	0	0	0	0.03	0	0	0	0.14	0.02	0	0	0	XLOC_099454		intronic	novel
XLOC_090683	4.14132	3.38305	1.89255e-08	2.76549e-06	0	0.06	0	0.03	0	0	0	0.01	0	0	0	0	0	0.03	0	0	0	0.05	0	0	0	0.01	0	0.01	0	0	0	0	0	0.02	0	0.03	0	0	0	0.01	XLOC_090683		lincRNA	novel
XLOC_108365	3.65493	3.21952	1.8531e-06	0.000173302	0	0	0	0.02	0	0	0	0	0	0.04	0	0.04	0	0.07	0	0.04	0	0.02	0	0	0	0.07	0	0.03	0	0	0	0.02	0	0	0	0.05	0	0	0	0.04	XLOC_108365		lincRNA	novel
ENSG00000100181.20	-1.4665	5.47336	0.000208557	0.0119602	0.03	0	0.06	0.01	0.02	0.04	0.06	0	0.06	0.02	0.03	0.01	0.02	0.01	0.03	0.02	0.02	0.01	0.1	0.02	0.07	0.03	0.02	0.01	0.02	0.02	0.07	0.03	0.05	0.02	0.01	0.04	0.03	0.02	0.39	0.03	TPTEP1	chr22	lincRNA	transmembrane phosphatase with tensin homology pseudogene 1
ENSG00000254488.1	-1.80844	5.22479	1.15025e-05	0.00092002	0.32	0.03	0.02	0	0.5	0.02	0.36	0.03	0	0.09	0.73	0	0.07	0.06	0.02	0	0.66	0.13	0	0.03	0.37	0.05	0.53	0.18	0.08	0.41	0.07	0.04	0.11	0.05	0.15	0	1.46	0.27	0.07	0.02	RP11-65G9.1	chrY	lincRNA	--
ENSG00000261625.1	-2.40461	4.70043	1.00907e-07	1.29408e-05	0.01	0.04	0.16	0.02	0.08	0	0.49	0.02	0.08	0	0.08	0	0.08	0.04	0.08	0.04	0.04	0.03	0.05	0	0.11	0.02	0.02	0.03	0.07	0.07	0.15	0.01	0.09	0.02	0	0	0.08	0.08	1.19	0.04	RP11-554A11.4	chr11	sense_overlapping	--
ENSG00000231948.2	4.61025	5.94402	6.79051e-23	4.12781e-20	0	5.96	0.11	0.13	0.14	0.19	0	0	0	0.44	0.03	0	0.11	0.87	0.04	0.98	0.17	1.09	0	0.08	0	0.67	0	3.95	0	0	0.04	0.18	0.03	0.6	0.03	0.95	0.07	0.04	0	0.33	HS1BP3-IT1	chr2	sense_intronic	HS1BP3 intronic transcript 1
XLOC_113019	2.01234	7.36716	1.76281e-07	2.13462e-05	0	0.52	0.02	0.14	0.02	0.03	0.01	0.04	0.05	0.06	0	0.01	0.06	0.14	0	0.01	0.23	0.81	0.23	0.22	0.02	0.19	0.03	0.08	0.02	0.01	0	0.01	0.01	0.06	0.04	0.14	0.01	0.07	0	0.01	XLOC_113019		lincRNA	novel
ENSG00000237525.5	2.51151	3.10032	0.00103267	0.0435363	0	0.07	0	0.03	0	0.01	0	0.02	0	0.01	0	0	0	0.01	0	0	0	0.03	0.02	0	0	0.01	0	0	0	0	0	0	0	0.01	0	0.01	0	0	0	0	AC012668.2	chr2	lincRNA	--
XLOC_032863	-2.92309	3.05006	0.000234573	0.0130579	0	0	0	0	0	0	0	0	0	0	0	0	0	0	0	0	0	0	0	0	0	0	0	0	0	0	0	0	0.18	0	0	0	0	0	0	0	XLOC_032863		lincRNA	novel
ENSG00000230550.1	3.4353	4.2258	1.09908e-10	2.08784e-08	0	0.69	0.02	0.07	0	0.04	0.02	0	0.02	0	0.01	0.02	0.03	0.15	0	0.02	0.02	0.45	0	0	0	0.1	0	0.17	0	0	0	0.02	0	0	0	0.09	0	0.07	0.04	0.06	RP11-74C13.3	chr1	antisense	--
XLOC_023086	-3.35247	3.46854	2.74119e-07	3.1679e-05	0	0	0	0	0	0	0	0	0	0	0.02	0	0	0	0	0	0.01	0	0.02	0	0	0	0	0	0.43	0	0	0.01	0.02	0	0	0.01	0.01	0	0	0	XLOC_023086		lincRNA	novel
ENSG00000239799.1	8.26002	10.741	3.27399e-59	1.6585e-55	0.65	264.62	0.28	19.35	0.41	0.12	0.07	14.78	0	16.43	0.25	1.16	0.04	79.75	0	36.73	0.13	105.1	0	0.19	0.11	83.61	0.06	73.49	0.1	0.22	0.06	13.17	0	19.56	0.09	45.24	0.27	23.97	0.55	15.3	ITIH4-AS1	chr3	antisense	ITIH4 antisense RNA 1
XLOC_105959	1.74446	4.59731	6.09149e-05	0.00406843	0.02	0.04	0.03	0.03	0.06	0.11	0.01	0.05	0	0.08	0	0	0	0.02	0.04	0.01	0.04	0	0.01	0.01	0.01	0.1	0.01	0.22	0.01	0	0	0.46	0.12	0	0.04	0.03	0	0.01	0.02	0.18	XLOC_105959		lincRNA	novel
ENSG00000237807.3	-1.95206	5.86918	7.19461e-07	7.51453e-05	0.15	0.02	0.33	0.05	0.04	0.05	0.37	0.01	0	0.02	0.41	0.01	0.09	0.05	0.02	0.05	0.03	0	0.07	0.02	0.33	0.1	0.01	0.02	0.09	0.16	0.18	0.11	0.02	0.04	0.03	0.11	0.15	0.01	1.6	0.08	RP11-400K9.4	chr8	lincRNA	--
ENSG00000204241.6	-1.61007	4.07095	0.000448356	0.0220151	0.02	0	0.01	0	0.03	0.05	0.11	0.01	0	0	0.03	0	0.02	0	0.03	0.01	0.01	0.02	0.01	0	0.05	0.01	0.04	0.02	0.01	0.01	0.02	0.02	0.02	0.06	0	0.01	0.01	0	0.37	0.01	RP11-713P17.3	chr11	lincRNA	--
XLOC_056447	2.64271	3.1226	0.000406547	0.0201905	0	0.14	0	0.02	0	0	0	0	0	0	0.01	0	0	0	0	0.02	0	0.07	0	0	0	0	0	0.01	0	0	0	0	0	0.02	0	0.02	0	0	0	0.01	XLOC_056447		lincRNA	novel
XLOC_105057	2.71265	3.03026	0.000680437	0.0307756	0	0.56	0	0	0	0	0	0	0	0	0	0	0	0	0	0	0	0.13	0	0	0	0.05	0	0.05	0	0	0	0	0	0	0	0	0	0	0	0	XLOC_105057		antisense	novel
XLOC_011675	2.35991	3.45893	5.60445e-05	0.00379143	0	0	0	0	0	0	0	0.04	0	0.07	0	0	0.01	0.18	0	0	0	0.02	0	0.04	0.04	0	0	0.14	0.02	0	0	0.01	0.03	0.06	0	0.03	0	0	0	0.01	XLOC_011675		lincRNA	novel
XLOC_071011	-1.46996	5.22252	0.000277001	0.0149276	0.15	0	0.04	0.01	0.16	0.04	0.18	0.11	0.03	0	0.28	0.06	0.03	0	0.18	0.14	0.03	0.05	0.02	0.01	0.16	0.03	0.04	0.01	0.26	0.31	0.27	0.01	0.01	0	0.17	0.06	0.68	0.01	0	0.03	XLOC_071011		lincRNA	novel
XLOC_011141	4.58722	3.55709	9.07362e-11	1.73449e-08	0	0.1	0	0.17	0	0	0	0.05	0	0	0	0.04	0	0.11	0	0.02	0	0.12	0	0	0	0.14	0	0.14	0	0	0	0.02	0	0	0	0.02	0	0.03	0	0.02	XLOC_011141		lincRNA	novel
ENSG00000237949.1	7.20666	6.04124	1.92254e-34	2.54059e-31	0	7.11	0	1.04	0	0	0	0.49	0	0.05	0	1.01	0	3.5	0	0.3	0	5.85	0	0	0	2.14	0	1.02	0	0.07	0.1	0.04	0	0.4	0	0.58	0	0.28	0	0.1	LINC00844	chr10	lincRNA	long intergenic non-protein coding RNA 844
XLOC_026790	4.15777	4.24873	3.36571e-14	9.13371e-12	0	0.07	0	0.04	0	0.01	0	0.03	0	0.02	0	0.02	0	0.07	0	0.01	0	0.06	0	0.01	0	0.03	0	0.02	0	0	0	0.01	0	0.01	0	0.06	0	0.02	0	0.03	XLOC_026790		intronic	novel
XLOC_065237	-2.42476	3.3184	0.000376486	0.019594	0	0	0	0	0	0	0	0.05	0	0	0	0	0	0	0	0	0	0	1.31	0.1	0	0	0	0	0	0	0	0	0	0	0	0	0	0	0	0	XLOC_065237		antisense	novel
XLOC_024426	3.95394	3.31721	9.28867e-08	1.19627e-05	0	0.07	0	0	0	0	0	0.01	0	0.04	0	0	0	0.01	0	0	0	0.14	0	0	0	0.04	0	0.01	0	0	0	0	0	0.01	0	0.03	0	0	0	0	XLOC_024426		lincRNA	novel
XLOC_089258	2.73903	3.02084	0.000680437	0.0307756	0	0.05	0	0.04	0	0	0	0	0	0	0	0.02	0	0.02	0	0.02	0	0.04	0	0	0	0.01	0	0.01	0	0	0	0	0	0	0	0	0	0	0	0.01	XLOC_089258		lincRNA	novel
XLOC_117005	2.69603	3.83276	3.87834e-07	4.33376e-05	0	0	0	0	0	0	0	0.01	0.04	0.16	0.01	0	0.01	0.01	0	0	0.01	0.01	0	0	0	0	0	0	0	0	0	0	0	0.44	0	0	0	0	0	0	XLOC_117005		lincRNA	novel
ENSG00000244383.1	-1.20478	10.7551	0.0010597	0.0444254	19.36	0.1	18.56	15.52	31.45	2.78	38.31	5.81	10.04	22.1	53.21	10.05	9.01	5.95	8.78	2.74	9.75	3.4	2.97	3.12	18.2	1.03	13.04	4.95	8.62	36.27	27.09	3.51	3.32	1.68	19.31	5.11	33.8	7.31	0.26	3.87	RP11-475O23.3	chr3	antisense	--
XLOC_106372	-3.77722	3.27071	4.96116e-07	5.40464e-05	0	0	0	0	0.03	0	0.01	0	0	0	0.04	0	0	0	0	0	0	0	0	0	0.03	0	0	0	0	0	0.01	0	0	0	0	0	0.05	0	0	0	XLOC_106372		lincRNA	novel
XLOC_112628	3.03328	3.0663	0.000234573	0.0130579	0	0	0	0	0	0.02	0	0	0	0	0	0	0	0.02	0	0.02	0	0.17	0	0	0	0.01	0	0	0	0	0	0	0	0	0	0.02	0	0	0	0.03	XLOC_112628		intronic	novel
ENSG00000250850.2	-2.24949	3.48659	0.000109993	0.00675381	0.3	0	0	0	0.03	0	0.04	0.14	0	0	0.02	0	0	0	0.17	0	0	0	0.27	0	0.34	0	0	0	0	0	0	0	0	0.03	0	0.03	0	0	0	0	RP11-297B17.3	chr9	antisense	--
XLOC_062915	-3.22997	3.28686	5.32641e-06	0.000452209	0.03	0	0	0	0.29	0.02	0.04	0	0	0	0.04	0	0	0	0	0	0.02	0	0	0	0.02	0	0	0	0	0	0.02	0	0	0	0	0	0	0	0	0	XLOC_062915		intronic	novel
ENSG00000269353.1	2.5744	3.84392	2.2988e-06	0.000209819	0	0.58	0.04	0.38	0	0	0.05	0	0	0.08	0	0	0.03	0.14	0	0.13	0	0.31	0	0.09	0	0.12	0.04	0.03	0.1	0	0	0.07	0.03	0.17	0	0.21	0	0.05	0.09	0.18	AC092071.1	chr19	sense_intronic	--
XLOC_010098	2.57032	3.38467	6.87004e-05	0.00445576	0	0	0	0	0	0	0	0	0	0	0	0	0	0	0.02	0	0	0	0	0	0	0	0	0	0	0	0	0.59	0.02	0	0	0	0	0	0.04	0	XLOC_010098		lincRNA	novel
XLOC_072132	2.75269	3.14467	0.000257224	0.0140866	0	0.03	0	0.02	0	0	0	0	0	0	0	0	0	0	0	0	0	0.06	0.02	0	0	0.03	0	0.03	0	0	0	0.02	0	0	0	0.01	0	0.02	0	0.01	XLOC_072132		lincRNA	novel
XLOC_118544	5.53331	4.35366	2.5525e-18	1.12436e-15	0	0	0	0	0	0	0	0	0	0	0	0.7	0	0	0	0	0	0	0	0	0	0	0	0	0	0	0	0	0	0	0.01	0	0	0	0	0	XLOC_118544		lincRNA	novel
ENSG00000267405.1	-3.8772	4.48254	3.04208e-13	7.51715e-11	0	0	0.19	0	0.07	0	1.22	0.04	0	0	0.42	0	0.03	0	0	0.04	0.04	0	0	0.04	0.42	0	0.04	0	0	0.12	0.16	0	0.03	0	0.03	0	0	0.05	3.02	0	CTC-296K1.4	chr17	lincRNA	--
XLOC_107050	3.72633	3.24706	7.65074e-07	7.77715e-05	0	0.07	0	0.03	0	0	0	0.02	0	0.06	0	0	0	0.02	0	0.01	0	0.01	0	0	0	0.03	0	0.02	0	0	0	0.01	0	0.03	0	0.01	0	0.02	0	0.01	XLOC_107050		lincRNA	novel
XLOC_041476	7.392	7.52875	3.12531e-43	5.58769e-40	0.01	0.92	0	0.14	0	0.01	0	0.15	0	0.12	0	0.11	0	0.89	0	0.16	0.01	0.84	0	0	0	0.53	0	0.11	0	0	0	0.12	0	0.14	0	0.48	0	0.14	0	0.14	XLOC_041476		antisense	novel
ENSG00000243818.4	6.60708	5.98403	9.01171e-33	1.09561e-29	0	1.36	0	0.13	0.01	0	0	0.19	0	0.02	0.01	0	0	0.44	0	0.05	0	1.84	0	0	0	0.53	0	0.14	0	0	0.01	0.05	0	0.28	0.01	0.3	0	0.01	0	0.21	RP11-372E1.4	chr3	antisense	--
XLOC_049945	-3.56916	3.21796	2.91156e-06	0.000258755	0.01	0	0	0	0.05	0	0.11	0	0.09	0	0.01	0	0.03	0	0	0	0	0	0	0	0.02	0	0	0	0	0	0	0	0	0	0	0	0.03	0	0.08	0	XLOC_049945		lincRNA	novel
XLOC_103589	4.91827	3.99872	1.96522e-14	5.43009e-12	0	0.18	0	0.01	0	0	0	0.02	0.01	0.04	0	0	0	0.07	0	0.02	0	0.1	0	0	0	0.08	0	0.03	0	0	0	0.05	0	0.04	0	0.08	0	0.03	0	0.03	XLOC_103589		lincRNA	novel
XLOC_037994	-1.66555	5.44387	3.96822e-05	0.00287167	0.04	0.01	0.01	0	0.09	0.01	0.05	0.01	0	0	0.08	0.02	0	0.02	0	0.02	0	0.01	0.01	0	0.05	0.01	0.01	0	0.01	0.05	0.02	0.01	0.01	0	0	0.02	0.18	0.01	0.05	0	XLOC_037994		lincRNA	novel
ENSG00000232973.10	1.73865	6.98947	6.2758e-06	0.000528384	0.04	0.07	0.05	0.02	0.07	0.2	0.07	0.05	0.05	0.05	0.05	0.04	0.02	0.05	0.01	0.26	0.02	0.05	0.04	0.01	0.08	0.26	0.01	0.25	0.03	0.07	0.08	0.23	0.01	0.12	0.01	0.55	0.05	0.19	0.19	0.11	CYP1B1-AS1	chr2	antisense	CYP1B1 antisense RNA 1
XLOC_120751	4.62426	3.57752	6.54989e-11	1.28174e-08	0	0.55	0	0.06	0	0	0	0.09	0	0.1	0	0.02	0	0.02	0	0	0	0	0	0	0	0.04	0	0.09	0	0	0	0.02	0	0	0	0.18	0	0	0	0	XLOC_120751		lincRNA	novel
ENSG00000238099.2	2.379	3.90021	1.12285e-05	0.000900471	0	0.38	0	0	0	0	0.02	0.02	0	0	0.01	0.01	0	0.01	0	0.01	0.01	0.3	0.03	0	0.03	0.01	0	0.01	0	0.02	0	0.01	0	0.01	0	0.02	0	0	0.07	0	RP11-12A2.3	chr6	lincRNA	--
ENSG00000277837.1	3.23321	4.02141	1.10039e-09	1.83766e-07	0	0.05	0	0	0	0.01	0	0.02	0	0.01	0	0	0	0.05	0.01	0	0	0.15	0	0.01	0	0.04	0	0.01	0	0	0	0	0	0.01	0	0	0	0.01	0	0	RP11-714M23.2	chr18	lincRNA	--
ENSG00000246627.5	-1.36064	6.58098	0.000364794	0.0191826	0.19	0.05	0.29	0.05	0.18	0.3	0.46	0.05	0.31	0.13	0.09	0.09	0.04	0.06	0.15	0.13	0.13	0.01	0.05	0.01	0.3	0.13	0.51	0.31	0.06	0.05	0.06	0.09	0.32	0.16	0.38	0.06	0.2	0.07	1.76	0.17	CACNA1C-AS1	chr12	antisense	CACNA1C antisense RNA 1
XLOC_045901	-2.51437	3.64885	7.55884e-06	0.000622611	0.01	0	0	0	0.18	0.02	0.13	0	0	0	0.13	0	0	0	0	0	0.06	0	0	0	0.14	0	0	0	0.02	0.04	0.04	0	0	0.02	0	0	0.18	0.02	0	0.01	XLOC_045901		lincRNA	novel
XLOC_129700	-1.46437	4.51504	0.000559114	0.0265942	0	0	0.12	0.07	0	0	0	0	0	0	0	0	0.27	0.08	0	0	0	0	0.01	0	0	0	0	0	0	0	0	0	0	0	0	0	0	0	0	0	XLOC_129700		antisense	novel
ENSG00000235897.1	1.39212	4.67272	0.00120777	0.0478604	0.03	0.01	0.07	0.01	0.02	0.1	0.01	0.21	0.01	0.04	0.02	0.02	0.01	0.09	0.02	0.04	0.02	0.04	0.16	0.06	0.01	0.1	0.01	0.1	0.08	0	0.01	0.07	0.03	0.09	0	0.1	0.02	0.14	0.01	0.14	TM4SF19-AS1	chr3	antisense	TM4SF19 antisense RNA 1
ENSG00000276075.1	2.41777	4.49167	1.72485e-07	2.09701e-05	0.04	0.82	0.03	0.09	0.05	0.05	0.03	0	0.05	0.18	0.04	0.02	0	0.32	0	0.05	0.03	0.38	0	0	0.08	0.27	0.03	0.13	0.02	0.02	0	0.04	0.02	0.14	0	0.42	0.07	0.09	0.14	0.04	CTD-2012K14.8	chr16	antisense	--
XLOC_110417	3.14821	3.60051	8.05647e-08	1.05547e-05	0	0.13	0	0.04	0	0.03	0	0	0	0.02	0	0.01	0	0.08	0	0	0.03	0.22	0	0	0	0.02	0	0.02	0.01	0	0	0.01	0	0.03	0	0.09	0.01	0	0	0.01	XLOC_110417		intronic	novel
ENSG00000278518.1	9.88052	11.5972	4.59478e-73	4.65512e-69	0.06	108.89	0.07	9.7	0.1	0.02	0.07	12.96	0.03	9.44	0.01	1.43	0.04	41.92	0	27.98	0.06	65.54	0	0.22	0.02	46.13	0.02	43.94	0.02	0.01	0.02	7.45	0	23.24	0.01	52.98	0	28.24	0.04	3.61	RP11-108K14.12	chr10	antisense	--
XLOC_052742	-1.95055	4.96812	2.39132e-06	0.000216961	0.17	0	0	0	0.09	0	0.15	0	0	0.01	0.12	0.01	0.03	0	0.03	0.06	0.02	0	0.01	0	0.09	0.05	0.03	0	0.01	0.07	0.09	0.05	0.03	0	0.07	0	0.16	0	0	0	XLOC_052742		lincRNA	novel
XLOC_054355	2.2971	3.23705	0.000776446	0.0345019	0.01	0.1	0	0.01	0	0.01	0	0.01	0	0	0	0	0	0.05	0	0	0	0.01	0	0	0	0.02	0.01	0.01	0	0	0	0	0	0.01	0	0	0	0.01	0.01	0	XLOC_054355		lincRNA	novel
XLOC_050611	3.53786	3.19822	2.91156e-06	0.000258755	0	0.13	0	0	0	0	0	0	0	0	0	0	0	0.03	0	0.02	0	0.05	0	0	0	0.03	0	0.08	0	0	0	0	0	0	0	0.02	0	0.02	0	0	XLOC_050611		intronic	novel
XLOC_014716	6.2461	4.88356	6.11416e-24	3.87154e-21	0	0.6	0	0.03	0	0	0	0.05	0	0.07	0	0	0	0.14	0	0.06	0	0.11	0	0	0	0.12	0	0.08	0	0.01	0	0.04	0.01	0.05	0	0.11	0	0.06	0	0.01	XLOC_014716		lincRNA	novel
XLOC_096034	2.65059	3.12189	0.000406547	0.0201905	0	0.02	0	0.04	0	0.02	0	0.02	0	0	0	0.03	0	0.01	0	0.02	0	0	0	0	0	0.01	0	0.01	0	0	0	0.01	0	0.02	0	0	0	0.02	0.02	0.03	XLOC_096034		lincRNA	novel
XLOC_115344	2.72436	3.24815	9.78621e-05	0.00608266	0	0.08	0	0.08	0	0	0	0	0	0.03	0	0	0	0.17	0	0.11	0	0.13	0	0	0	0.05	0.04	0	0	0	0.04	0	0	0	0	0.15	0	0	0	0	XLOC_115344		lincRNA	novel
XLOC_008759	-1.8934	3.93432	8.28436e-05	0.00532336	0.04	0	0	0.03	0.01	0	0.06	0.05	0.02	0.01	0.08	0	0.03	0	0	0.01	0	0	0	0	0.07	0	0.02	0.03	0.05	0.04	0.03	0.01	0.01	0	0.04	0	0.32	0	0	0.01	XLOC_008759		lincRNA	novel
XLOC_133239	3.41235	3.15823	1.17581e-05	0.000923451	0	0.05	0	0.02	0	0	0	0	0	0	0	0	0	0.03	0	0	0	0.03	0	0	0	0.03	0	0.07	0	0	0	0	0	0.03	0	0.03	0	0	0	0	XLOC_133239		lincRNA	novel
ENSG00000258460.1	5.03507	4.06163	4.23936e-15	1.27575e-12	0	0.78	0	0	0	0	0	0	0	0.05	0	0.09	0	0.5	0	0	0.06	2.7	0	0	0	0.25	0	0.07	0	0	0	0	0	0	0	0.13	0	0	0	0.04	RP11-168L7.1	chr14	lincRNA	--
XLOC_121338	2.88956	3.59222	6.13084e-07	6.44777e-05	0.02	0	0	0	0	0	0	0.01	0	0	0	0.33	0.01	0	0	0	0	0	0	0	0	0	0	0	0.02	0	0	0	0	0.01	0	0	0	0	0	0	XLOC_121338		lincRNA	novel
XLOC_074228	3.59301	3.20651	1.8531e-06	0.000173302	0	0.05	0	0.1	0	0	0	0.02	0	0	0	0.02	0	0.12	0	0	0	0.06	0	0	0	0.06	0	0.02	0	0	0	0	0	0	0	0	0	0.02	0	0	XLOC_074228		lincRNA	novel
XLOC_063795	2.37852	3.15932	0.00114616	0.0466293	0.01	0.09	0	0	0	0	0	0	0	0	0	0	0	0.01	0	0.02	0.02	0.03	0	0	0	0.03	0	0.03	0	0	0	0.01	0	0	0	0	0	0.02	0	0.01	XLOC_063795		lincRNA	novel
XLOC_022904	2.36839	3.1481	0.00114616	0.0466293	0	0	0	0	0	0.02	0	0	0.02	0	0	0	0.01	0	0	0	0	0.34	0	0	0	0	0	0	0	0	0	0	0	0	0	0	0	0	0	0	XLOC_022904		intronic	novel
XLOC_024994	3.40644	3.17693	1.17581e-05	0.000923451	0	0	0	0	0	0	0	0	0	0	0	0	0	0	0	0	0	0	0	0	0	0	0	0	0	0	0	0	0	0	0	0	0	0.37	0	0	XLOC_024994		lincRNA	novel
XLOC_087543	4.20801	5.4217	4.0566e-19	1.95709e-16	0	0.52	0	0.04	0	0	0	0.04	0	0	0	0.02	0.01	0.1	0	0.04	0.06	0.27	0	0	0	0.07	0	0.08	0.01	0	0	0	0	0.03	0	0.08	0	0.01	0	0.01	XLOC_087543		antisense	novel
XLOC_006665	-2.39728	4.1707	4.93057e-07	5.39064e-05	0.02	0	0.04	0	0.01	0.01	0.05	0	0	0.01	0.06	0	0	0	0	0.01	0.01	0.01	0.01	0	0.06	0	0	0	0.01	0.02	0.11	0	0.01	0	0.01	0.01	0.04	0	0.18	0.02	XLOC_006665		intronic	novel
ENSG00000249279.4	-1.58955	4.69274	0.00019496	0.0112654	0.46	0	0	0.12	0.48	0.04	0.56	0	0.03	0	0.59	0.2	0.05	0	0.13	0.11	0.12	0.3	0	0.04	0.35	0.02	0.41	0.05	0.12	0.47	0.26	0	0	0.04	0.22	0.06	1.19	0	0	0.03	CTC-436P18.3	chr5	lincRNA	--
ENSG00000270547.4	-2.01067	5.49322	1.39683e-06	0.000136074	0.02	0	0.25	0.01	0.03	0.03	0.05	0.01	0.08	0.06	0.04	0.18	0.26	0.11	0.17	0.01	0.1	0.01	0.21	0.02	0.45	0.02	0.05	0.01	0.03	0.01	0.04	0.04	0.22	0.04	0.07	0.02	0	0.02	0.96	0.02	LINC01235	chr9	lincRNA	long intergenic non-protein coding RNA 1235
ENSG00000273901.1	7.57934	8.51893	1.6781e-49	5.66712e-46	0	34.93	0.04	2.4	0.06	0	0	2.23	0	2.31	0.08	0.13	0.23	12.43	0	3.15	0	23.48	0	0	0.04	8.53	0	8.09	0.03	0.03	0	0.65	0.03	2.71	0	4.9	0	1.85	0.04	1.03	CTD-2619J13.27	chr19	antisense	--
XLOC_073692	2.5855	3.1003	0.00103267	0.0435363	0	0.02	0	0.04	0	0	0	0	0	0.02	0	0	0	0.08	0	0	0	0	0	0	0	0.02	0	0.01	0	0	0.02	0	0	0.02	0	0.04	0	0	0	0	XLOC_073692		intronic	novel
XLOC_064976	-2.80752	3.04872	0.000397705	0.0200462	0	0	0	0	0	0	0.16	0	0	0	0	0	0.02	0	0.04	0	0	0	0	0	0.02	0	0	0	0	0	0	0	0	0	0	0	0	0	0.07	0	XLOC_064976		lincRNA	novel
XLOC_056444	4.40454	3.48733	9.80893e-10	1.66554e-07	0	0.22	0	0	0	0	0	0	0	0	0	0.01	0	0	0	0	0	0.04	0	0	0	0.02	0	0.11	0	0	0	0	0	0.01	0	0.01	0	0	0	0.01	XLOC_056444		lincRNA	novel
ENSG00000277543.1	2.62248	3.11126	0.000646143	0.0299373	0	0.11	0	0	0	0	0	0.06	0	0.14	0	0.04	0	0.28	0.05	0	0	0.05	0	0	0	0.03	0	0	0	0	0	0	0	0	0	0.04	0	0	0	0	RP11-452L6.8	chr16	antisense	--
ENSG00000257582.4	-2.73285	3.37051	2.00439e-05	0.00152685	0.02	0	0	0	0	0	0.07	0	0	0	0.11	0	0.02	0	0	0	0	0	0	0	0.09	0	0.03	0	0	0.07	0.19	0	0	0	0.07	0	0.03	0	0.31	0	LINC01475	chr10	lincRNA	long intergenic non-protein coding RNA 1475
XLOC_069522	3.41573	4.7392	3.53533e-12	7.95947e-10	0	0.7	0	0.03	0	0	0	0	0.09	0.13	0	0.02	0	0.01	0	0.01	0	0.05	0	0.01	0	0.01	0.01	0.05	0.01	0	0	0.05	0	0	0	0.03	0.01	0.01	0	0.03	XLOC_069522		intronic	novel
ENSG00000261265.1	1.97824	4.6369	6.60586e-06	0.000554637	0.09	0.73	0.06	0.07	0.03	0.06	0.03	0.2	0.03	0.08	0.14	0.03	0.02	0.32	0	0.18	0.09	0.4	0.14	0.06	0.08	0.24	0.03	0.3	0.05	0.04	0.09	0.16	0	0.18	0	0.32	0.08	0.2	0.06	0.12	CTD-2515H24.4	chr15	lincRNA	--
ENSG00000261058.1	4.96758	3.73457	9.41171e-13	2.25244e-10	0	0.63	0	0.05	0	0	0	0	0	0.04	0	0.08	0	0.18	0	0	0	0.99	0	0	0	0.13	0	0.16	0	0	0	0.04	0	0	0	0.23	0	0	0	0.06	RP11-252E2.2	chr16	lincRNA	--
XLOC_129714	1.44394	5.15911	0.000362924	0.0191826	0.01	0.35	0.1	0.07	0.03	0.01	0.04	0.05	0.06	0.14	0.03	0.01	0.03	0.18	0.04	0.12	0.07	0.13	0	0.07	0.03	0.13	0.02	0.09	0.04	0.01	0.01	0.03	0.07	0.07	0.03	0.1	0.04	0.1	0.03	0.01	XLOC_129714		lincRNA	novel
XLOC_026910	3.61637	3.21524	1.8531e-06	0.000173302	0	0.07	0	0	0	0.02	0	0.02	0	0.02	0	0	0	0.05	0	0.03	0	0.06	0	0	0	0.01	0	0.02	0	0	0	0.01	0	0.02	0	0.03	0	0	0	0	XLOC_026910		intronic	novel
ENSG00000250218.1	2.25873	5.06237	1.42292e-07	1.75805e-05	0.04	1.41	0	0.42	0.51	0	0.19	0.36	0	0.66	0.15	0.19	0	1.1	0.53	0.48	0	2.71	0	0	0.05	0.62	0	0.89	0.22	0	0.22	0.04	0	0.16	0.12	1.03	0.24	0.37	0	0.07	ALDH1L1-AS1	chr3	antisense	ALDH1L1 antisense RNA 1
XLOC_031727	1.95813	3.93062	6.87553e-05	0.00445576	0	0.05	0	0	0.03	0	0	0.01	0	0.02	0.01	0.01	0	0.08	0	0.01	0	0.07	0	0	0	0.04	0	0.03	0	0	0.05	0.01	0	0	0	0.04	0.01	0.02	0	0.01	XLOC_031727		intronic	novel
XLOC_020038	-2.12375	3.67777	4.22568e-05	0.00304349	0.04	0	0.02	0	0.03	0	0	0	0.03	0	0.01	0	0	0	0	0.02	0	0.02	0	0	0.05	0.01	0.02	0.01	0.45	0.01	0	0.01	0.01	0.04	0.05	0.03	0.02	0	0.11	0	XLOC_020038		lincRNA	novel
ENSG00000228055.2	3.23231	3.27223	8.02696e-06	0.000655837	0.02	0.32	0	0	0	0	0	0.04	0	0	0	0	0	0.07	0	0.03	0	0.2	0	0	0	0.06	0	0	0	0	0	0	0	0.03	0	0	0	0	0	0	LINC00864	chr10	lincRNA	long intergenic non-protein coding RNA 864
XLOC_106605	3.04074	3.66903	3.00982e-07	3.4521e-05	0	0.06	0	0.02	0	0	0.01	0	0	0.01	0.01	0	0.01	0.07	0	0.02	0	0.01	0	0	0	0.05	0	0.02	0	0.01	0.02	0.01	0	0.02	0	0.06	0	0.01	0	0.01	XLOC_106605		lincRNA	novel
XLOC_106038	3.8614	3.28272	3.23605e-07	3.68377e-05	0	0.01	0	0.01	0	0	0	0	0	0	0	0	0	0	0	0	0	0.26	0	0	0	0.02	0	0.01	0	0	0	0	0	0	0	0	0	0	0	0	XLOC_106038		lincRNA	novel
XLOC_014205	2.4047	3.15796	0.00114616	0.0466293	0	0.05	0	0.05	0	0	0	0	0	0	0	0	0	0.04	0	0	0	0.06	0	0	0	0.03	0	0.02	0	0	0	0	0.02	0	0	0	0	0	0	0.01	XLOC_014205		lincRNA	novel
ENSG00000248109.1	-3.95769	3.33484	9.28867e-08	1.19627e-05	0	0	0	0	0	0	0	0	0	0	0	0	0	0	0	0	0	0	0	0	0.1	0	0	0	0.08	0	0	0	0.08	0	0	0	0	0	3.07	0	CTC-295J13.3	chr5	lincRNA	--
ENSG00000266554.1	-2.01079	4.20687	3.42579e-05	0.00251618	0.27	0.01	0	0	0.19	0	0.03	0.03	0.02	0.04	0.08	0	0.03	0.01	0.08	0.08	0	0.01	0	0.03	0.01	0	0.04	0.01	0.01	0.01	0.07	0	0.01	0	0.1	0.01	0.16	0.01	0.01	0.01	LINC01443	chr18	lincRNA	long intergenic non-protein coding RNA 1443
XLOC_054772	-1.81088	6.70072	2.16457e-06	0.000198915	0.77	0.01	0	0	0	0	0.09	0.16	0	0	2.09	0	0.63	0.71	0	0	0.06	0.2	0	0	0.07	0	0.01	0.02	0.03	0	0	0	0	0	0	0	0.01	0	0.01	0	XLOC_054772		lincRNA	novel
ENSG00000230316.5	-1.99067	6.60234	3.68755e-07	4.15108e-05	0.76	0.02	0.15	0.09	0.01	0.01	0	0	0	0	0	0.01	0	0.01	0.15	0.33	3.79	0.33	0.01	0.01	0.01	0	0.49	0	0.01	0	0	0.14	0.01	0.01	0.35	0.04	0	0.14	0	0.05	FEZF1-AS1	chr7	antisense	FEZF1 antisense RNA 1
ENSG00000230928.1	2.27043	4.63851	5.18003e-07	5.52428e-05	0.05	1.03	0.1	0.07	0.02	0.06	0.05	0.11	0	0.06	0.07	0.04	0.01	0.14	0	0.2	0	0.04	0.02	0	0.06	0.21	0	0.11	0	0.03	0	0.06	0.02	0	0	0.12	0	0.14	0.2	0.08	RP11-34A14.3	chr10	antisense	--
ENSG00000257878.1	2.214	5.40726	1.08219e-07	1.38203e-05	0.13	2.14	0.03	0.36	0	0.05	0.03	0.24	0	0.03	0.06	0.05	0.15	0.69	0.12	0.22	0.17	0.88	0.24	0.09	0	0.52	0.08	0.26	0.09	0.1	0.2	0.27	0.02	0.03	0.19	0.34	0.1	0.28	0.06	0.13	RP11-256L6.3	chr12	antisense	--
ENSG00000259514.1	-2.02973	3.39412	0.000905079	0.0392378	0.24	0	0.06	0	0.03	0.03	0.04	0	0	0	0.02	0	0.02	0	0.03	0	0.03	0	0.04	0	0.09	0.02	0.06	0	0.03	0.02	0.06	0	0.05	0.03	0	0.03	0.03	0	0.09	0.02	RP11-685G9.2	chr15	antisense	--
ENSG00000272583.1	2.68051	3.12554	0.000406547	0.0201905	0	0.17	0	0.06	0	0	0	0	0	0	0.04	0.09	0	0.08	0	0.1	0	0.09	0	0	0	0.1	0	0.04	0	0	0	0.04	0	0	0	0	0	0	0	0	RP11-344P13.6	chr1	lincRNA	--
ENSG00000230749.4	-2.1214	3.29033	0.000756066	0.0338437	0.04	0	0	0.03	0	0.02	0.11	0	0.04	0	0	0	0.03	0	0.02	0	0	0	0.03	0	0.07	0.02	0	0.02	0.02	0	0.02	0	0	0	0	0	0	0	0.19	0	MEIS1-AS2	chr2	antisense	MEIS1 antisense RNA 2
XLOC_067058	-1.65531	3.73116	0.00100324	0.0432518	0.01	0	0	0	0.01	0	0.01	0	0	0	0.01	0	0	0	0	0	0.12	0.05	0	0	0.02	0	0.01	0	0	0.02	0.04	0.01	0	0	0.01	0	0.07	0	0.01	0	XLOC_067058		intronic	novel
XLOC_066751	2.25164	3.30364	0.000756066	0.0338437	0	0.11	0	0	0	0	0.02	0	0	0	0	0	0.01	0.01	0	0.02	0.02	0.1	0.02	0	0	0.06	0	0.04	0	0	0	0.03	0	0	0	0.03	0	0	0	0.01	XLOC_066751		lincRNA	novel
ENSG00000224189.5	-1.4943	9.47588	5.61342e-05	0.00379143	1.89	0.08	0.25	0.1	1.51	0.12	2.11	0.09	0.15	0.04	3.71	0.04	0.19	0.05	0.63	0.1	5.11	3.18	0.21	0.08	1.61	0.12	0.19	0.07	0.62	3.59	2.58	0.25	0.19	0.2	0.3	0.08	3.07	0.14	0.72	0.13	HAGLR	chr2	antisense	HOXD antisense growth-associated long non-coding RNA
ENSG00000223573.5	-1.36002	6.35214	0.000321734	0.0172162	0.12	0	0.03	0.04	0.4	0.06	0.54	0.03	0.09	0.09	0.6	0.01	0.06	0.05	0.02	0	0.02	0.02	0.03	0.01	0.2	0	0.05	0.03	0.11	0.75	0.18	0.06	0.02	0.01	0.01	0.02	0.61	0.03	0.09	0	TINCR	chr19	lincRNA	tissue differentiation-inducing non-protein coding RNA
ENSG00000228971.2	-3.0998	3.0992	8.37551e-05	0.00532563	0	0	0.03	0	0	0	0	0	0	0	0	0	0	0	0.01	0	0	0	0	0	0	0	0	0	0.01	0	0	0	0	0	0	0	0	0	0.22	0	RP11-286B14.1	chr1	lincRNA	--
ENSG00000258987.1	-2.65675	3.90389	2.606e-07	3.03474e-05	0.13	0	0.2	0	0.11	0.04	0.5	0	0	0	0.18	0	0	0	0	0	0.09	0	0	0	0.37	0.06	0.13	0	0.03	0.13	0.17	0	0.07	0	0.06	0.04	0.08	0	0.87	0.06	RP11-131H24.4	chr14	antisense	--
XLOC_064046	2.99703	3.0666	0.000234573	0.0130579	0	0.06	0	0.02	0	0	0	0	0	0	0	0	0	0.01	0	0	0	0.06	0	0	0	0.03	0	0	0	0	0	0	0	0.02	0	0.01	0	0	0	0.01	XLOC_064046		lincRNA	novel
XLOC_057930	5.45821	5.35518	5.18038e-24	3.35005e-21	0	0.5	0	0.05	0.01	0	0	0.01	0.01	0.03	0	0	0	0.13	0	0.13	0	0.15	0	0	0	0.14	0	0.19	0	0	0	0.01	0	0.04	0	0.13	0	0.07	0.02	0.05	XLOC_057930		antisense	novel
ENSG00000197099.7	6.95812	11.1309	1.08327e-48	3.29248e-45	0.01	14.78	0.02	0.8	0.03	0.01	0.03	0.58	0.01	0.49	0.05	0.12	0.02	3.9	0.01	1.25	0.02	6.27	0.02	0.02	0.02	2.7	0.01	1.77	0.02	0.03	0.01	0.34	0.03	0.81	0.02	2.02	0.01	0.78	0	0.41	RP11-573D15.8	chr3	antisense	--
XLOC_103599	4.36733	3.46656	1.39917e-09	2.31122e-07	0	0.04	0	0.01	0	0.01	0	0	0	0.02	0	0	0	0.04	0	0.03	0	0.06	0	0	0	0.02	0	0.02	0	0.01	0	0	0	0.02	0	0.02	0	0.04	0	0.02	XLOC_103599		lincRNA	novel
XLOC_065688	3.10416	3.0922	8.37551e-05	0.00532563	0	0.38	0	0.09	0	0	0	0	0	0	0	0	0	0.13	0	0.08	0	0.38	0	0	0	0.06	0	0	0	0	0	0	0	0	0	0.07	0	0	0	0.06	XLOC_065688		antisense	novel
ENSG00000254872.3	-1.61505	6.13305	3.45219e-05	0.00252833	0.19	0.02	0.06	0.03	0.35	0.04	0.24	0.09	0.03	0.12	0.38	0.01	0.04	0.02	0.71	0.34	0.21	0.03	0.02	0.02	0.18	0.04	0.05	0.03	0.12	0.19	0.05	0.02	0.05	0.02	0.07	0.05	0.65	0.01	0.02	0.03	RP13-870H17.3	chr11	lincRNA	--
ENSG00000231826.4	1.41621	7.89531	0.0001507	0.00882538	3.65	0	0.11	0.17	0.07	0.04	0.01	0.02	0.01	0.02	0.02	6.58	0	0	0.04	0.01	0.02	0	0.13	0.08	0.05	3.74	0.43	0.23	0.02	0	0	0.3	0	0	2.02	0.35	0	0.01	0	0.98	AC016735.2	chr2	lincRNA	--
XLOC_107133	4.26818	3.43424	4.16192e-09	6.52048e-07	0	0.07	0	0	0	0	0	0	0	0	0	0	0	0	0	0.01	0	0.03	0	0	0	0.01	0	0.01	0	0	0	0	0	0	0	0.02	0	0.01	0	0	XLOC_107133		lincRNA	novel
XLOC_103902	2.77994	3.15108	0.000257224	0.0140866	0	0.08	0	0	0	0	0	0	0.02	0	0	0	0	0.05	0	0.02	0	0.06	0	0	0	0.03	0	0.01	0	0	0	0	0	0	0	0.03	0	0	0	0	XLOC_103902		intronic	novel
ENSG00000265485.4	-2.19654	4.47993	6.10798e-07	6.44604e-05	0.1	0	0.04	0	0.05	0.01	0.01	0	0.05	0.01	0.1	0	0.08	0	0	0.03	0.15	0.01	0.01	0	0.11	0.01	0.04	0.01	0.05	0.06	0.23	0.05	0.04	0	0.09	0.03	0.07	0	0.04	0.01	RP11-449D8.1	chr18	lincRNA	--
ENSG00000254235.4	4.29222	4.45485	1.42012e-15	4.54349e-13	0	0.27	0.01	0.04	0	0	0	0	0	0.01	0	0.01	0	0.04	0.01	0.02	0	0.17	0	0	0.01	0.09	0	0.08	0	0	0	0	0.01	0	0	0.09	0	0.02	0	0.01	RP11-115J16.1	chr8	lincRNA	--
XLOC_111023	-6.34489	5.03586	3.3376e-24	2.20529e-21	0	0	0	0	0	0	0	0	0	0	0	0.01	0.02	0	3.7	0	0	0	0	0	0	0	0	0	0	0	0	0	0.02	0	0	0	0	0	0	0	XLOC_111023		lincRNA	novel
XLOC_110353	1.43042	5.35944	0.000381742	0.0198336	0.02	0.05	0.02	0.04	0.02	0.05	0.01	0.03	0.01	0.01	0.02	0.01	0.01	0.05	0.01	0.1	0	0.04	0.03	0.02	0.01	0.02	0.01	0.05	0	0	0.02	0.05	0.03	0.05	0.01	0.05	0.03	0.02	0.03	0.05	XLOC_110353		lincRNA	novel
XLOC_048713	4.3891	4.64715	8.09839e-17	2.89579e-14	0.02	0.72	0.02	0.09	0.02	0	0	0	0	0.06	0.01	0.04	0	0.57	0	0.02	0.02	0.55	0	0	0	0.33	0	0.27	0	0	0.02	0.03	0	0	0	0.17	0.02	0.07	0	0.14	XLOC_048713		lincRNA	novel
ENSG00000253426.4	1.78162	3.84962	0.000376086	0.019594	0	0.19	0.05	0.13	0	0	0	0.03	0.05	0	0	0.03	0	0.07	0.08	0.11	0.15	0.31	0.04	0.06	0.03	0.08	0	0.06	0.02	0.02	0.03	0	0.02	0.06	0	0.21	0	0.13	0	0.04	RP11-10A14.4	chr8	lincRNA	--
ENSG00000268895.4	8.52644	11.2183	4.15754e-62	2.52729e-58	0.08	44.06	0.07	4.26	0.07	0.02	0.03	3.46	0	5.12	0.04	0.1	0.01	18.69	0.02	5.9	0.03	19.98	0.01	0.02	0	16.09	0.03	17.93	0.04	0.02	0.02	2.53	0.01	4.63	0.01	11.84	0.02	5.55	0.03	3.63	A1BG-AS1	chr19	antisense	A1BG antisense RNA 1
XLOC_114347	-2.37329	3.18432	0.000753229	0.0338437	0	0	0.02	0	0.02	0	0	0	0	0	0	0	0	0	0	0	0	0	0	0.02	0	0	0	0	0	0	0	0.02	0	0	0	0	0.02	0	0.38	0	XLOC_114347		lincRNA	novel
ENSG00000267506.4	-1.73657	5.53861	1.61833e-05	0.001258	0.05	0	0.04	0.03	0.06	0.07	0.11	0.02	0.04	0.06	0.4	0.01	0.01	0.02	0.01	0	0.03	0.02	0.02	0.08	0.17	0.01	0	0	0.1	0.04	0.06	0	0	0.02	0	0.01	0.22	0	0.08	0.01	RP11-13K12.1	chr17	lincRNA	--
XLOC_112352	2.27543	3.22241	0.00113779	0.0466293	0.01	0.05	0	0.02	0	0	0	0.02	0	0	0	0	0	0.04	0	0.01	0	0.03	0	0	0	0.02	0	0	0	0	0.02	0.01	0.01	0	0	0.03	0	0.07	0	0.01	XLOC_112352		intronic	novel
XLOC_035497	3.65148	3.40021	1.63707e-07	1.99827e-05	0	0.09	0	0	0	0.01	0	0	0	0.03	0.01	0.01	0	0.03	0	0	0	0.02	0	0	0	0.02	0	0.07	0	0	0	0.02	0	0.01	0	0.03	0	0.02	0	0.05	XLOC_035497		lincRNA	novel
XLOC_077364	2.27222	3.37995	0.000373954	0.0195628	0.02	0.22	0	0.04	0	0.03	0	0	0.03	0.03	0	0	0	0.02	0	0.22	0	0.14	0	0	0	0	0.03	0.04	0	0.02	0	0.02	0.02	0	0.02	0.03	0	0.04	0	0.02	XLOC_077364		antisense	novel
ENSG00000272396.1	-1.91409	7.81513	3.99433e-07	4.43079e-05	0.36	0	0.05	0	6.63	0.15	30.06	0	0.14	0.14	18.73	0.14	0.39	0.16	0.14	0	0	0	0.13	0.06	9.38	0.07	0.15	0	0.79	20.89	9.94	0	0.4	0	0.89	0	2.12	0.06	0.05	0	CTC-490G23.4	chr19	antisense	--
XLOC_121081	-2.69856	3.01224	0.00117517	0.0466293	0	0	0.02	0	0.04	0	0	0	0	0	0.03	0	0.01	0	0	0	0	0	0	0	0	0	0	0	0	0	0.02	0	0.01	0	0.01	0	0	0	0.03	0	XLOC_121081		intronic	novel
XLOC_125977	5.413	3.97423	1.56168e-15	4.89336e-13	0	0.24	0	0.16	0	0	0	0.02	0	0.02	0	0	0	0.11	0	0.02	0	0.62	0	0	0	0.07	0	0.09	0	0	0	0	0	0	0	0.03	0	0	0	0.05	XLOC_125977		lincRNA	novel
XLOC_100057	-2.47731	3.08969	0.00103267	0.0435363	0.2	0	0	0	0	0	0	0	0	0	0	0	0	0	0	0	0	0	0	0	0	0	0.05	0	0	0	0	0	0	0.02	0	0	0	0	0	0	XLOC_100057		lincRNA	novel
XLOC_116628	3.72585	3.98022	2.91469e-11	5.90593e-09	0	0.51	0	0.02	0	0	0	0	0	0.02	0	0.08	0.01	0.17	0	0.04	0.02	0.21	0	0	0	0.19	0	0.12	0.05	0	0	0.03	0	0.02	0	0.05	0	0	0	0.04	XLOC_116628		lincRNA	novel
ENSG00000236449.1	2.87871	3.8572	1.95522e-07	2.33046e-05	0	0	0	0	0.01	0.01	0.01	0	0	0	0	0.01	0	0	0	0	0	0	0	0	0.01	0	0	0	0	0	0.01	0	0	0.35	0	0	0	0.06	0.01	0.01	AC018890.6	chr2	antisense	--
XLOC_099581	1.75512	4.38577	0.000111832	0.00683907	0.01	0	0.02	0.03	0.01	0	0	0	0	0	0	0.2	0	0.01	0.03	0.03	0	0	0.01	0	0.01	0	0.06	0.18	0	0	0	0	0.04	0.02	0	0.01	0	0	0	0.04	XLOC_099581		lincRNA	novel
ENSG00000238097.1	3.07023	3.68707	2.2971e-07	2.70613e-05	0	0.31	0.04	0.04	0.02	0	0.02	0	0.02	0	0	0	0	0.05	0	0.04	0	0.09	0	0	0	0.15	0	0.07	0	0.01	0	0.03	0	0.02	0	0.11	0	0	0	0	RP11-513G11.3	chr3	lincRNA	--
XLOC_076596	-1.97599	3.84468	8.57395e-05	0.00542909	0	0	0	0.02	0.02	0	0.06	0.08	0.01	0.01	0.01	0	0	0.01	0	0	0	0.02	0	0	0.01	0	0.01	0.02	0.01	0	0	0.01	0	0	0	0	0.01	0	0.67	0.01	XLOC_076596		intronic	novel
ENSG00000232451.1	4.39327	3.48233	9.80893e-10	1.66554e-07	0	0.52	0	0	0	0	0	0.04	0	0.06	0	0	0	0.1	0	0.07	0	0.18	0	0	0	0.07	0	0.05	0	0	0	0.02	0	0	0	0.05	0	0.07	0	0	AC016768.1	chr2	lincRNA	--
XLOC_129089	2.9189	3.17736	0.000104694	0.00645448	0	0.08	0	0	0	0	0	0	0	0	0.01	0	0	0.01	0	0	0	0.05	0	0	0	0.02	0	0.03	0	0	0	0.04	0	0.02	0	0.06	0	0	0	0	XLOC_129089		lincRNA	novel

## Sheet: Table S6
Gene	logFC	logCPM	PValue	FDR	CRLM1_OE_1	CRLM1_OE_2	CRLM1_OE_3	CRLM1_Ctrl_1	CRLM1_Ctrl_2	CRLM1_Ctrl_3	Symbol	Chr	GeneType	Description
ENSG00000197467.13	1.13265	5.45458	9.60639e-140	4.47988e-137	18.27	17.41	17.47	8.19	7.22	6.91	COL13A1	chr10	protein_coding	collagen, type XIII, alpha 1
ENSG00000171962.17	-1.13067	-1.77333	0.00665377	0.0211782	0.05	0.02	0.09	0.09	0.1	0.14	LRRC48	chr17	protein_coding	leucine rich repeat containing 48
ENSG00000279713.1	1.57163	-1.51778	7.25078e-05	0.000315416	0.2	0.27	0.15	0.06	0.06	0.06	CTD-3035K23.3	chr17	TEC	--
ENSG00000260625.2	1.24102	-2.25486	0.0169297	0.049052	0.38	0.24	0.28	0.12	0.15	0.08	RP11-452L6.7	chr16	antisense	--
ENSG00000164530.13	-1.18512	-2.03186	0.00977317	0.0298832	0.04	0.07	0.04	0.06	0.14	0.11	PI16	chr6	protein_coding	peptidase inhibitor 16
ENSG00000104549.11	1.39654	6.14795	1.97305e-247	2.56033e-244	31.93	31.32	31.34	11.08	11.22	10.89	SQLE	chr8	protein_coding	squalene epoxidase
ENSG00000255201.1	1.70806	-2.51754	0.00825266	0.0256145	0.16	0.49	0.34	0.04	0.05	0.19	RP11-350N15.4	chr8	antisense	--
ENSG00000155428.12	1.37701	-1.88561	0.00145367	0.00522662	0.17	0.16	0.25	0.08	0.02	0.1	TRIM74	chr7	protein_coding	tripartite motif containing 74
ENSG00000275858.1	4.43058	-3.51782	0.00784237	0.0244631	0.31	0.08	0.14	0	0	0	RP11-291L22.8	chr10	processed_pseudogene	--
ENSG00000263986.1	1.11772	-0.554647	1.82727e-05	8.63605e-05	1.45	1.31	1.86	0.68	0.58	0.7	RP11-746M1.1	chr17	antisense	--
ENSG00000224786.1	-1.45102	-2.2544	0.00778218	0.0243747	0.18	0.28	0.05	0.34	0.57	0.38	CETN4P	chr4	unitary_pseudogene	centrin EF-hand protein 4, pseudogene
ENSG00000188536.12	1.29759	-1.93279	0.00566733	0.0182743	0.45	0.48	0.42	0.13	0.12	0.25	HBA2	chr16	protein_coding	hemoglobin, alpha 2
ENSG00000143375.14	1.05394	5.08714	2.48754e-108	6.74937e-106	8	8.18	8.42	3.86	3.61	3.44	CGN	chr1	protein_coding	cingulin
ENSG00000211683.3	1.11219	-0.620865	3.51918e-05	0.000159625	0.81	0.58	0.63	0.24	0.2	0.44	KB-1572G7.3	chr22	processed_transcript	--
ENSG00000235859.5	1.22535	-1.13981	0.000120614	0.000509387	0.52	0.45	0.26	0.26	0.16	0.04	AC006978.6	chr7	processed_pseudogene	--
ENSG00000260274.1	1.03951	-1.25532	0.00278892	0.00950422	0.41	0.2	0.3	0.2	0.12	0.09	RP11-817O13.8	chr15	lincRNA	--
ENSG00000148346.11	-1.0111	4.4265	2.49508e-79	3.5461e-77	12.78	12.96	12.12	22.85	23.93	23.77	LCN2	chr9	protein_coding	lipocalin 2
ENSG00000261519.3	1.28724	-1.77345	0.00276496	0.00942797	0.11	0.19	0.19	0.04	0.08	0.07	RP11-403P17.4	chr16	lincRNA	--
ENSG00000166866.12	-1.09332	-1.66944	0.00460803	0.0151084	0.05	0.02	0.06	0.06	0.11	0.08	MYO1A	chr12	protein_coding	myosin IA
ENSG00000265982.1	1.36867	-1.98172	0.0046585	0.0152571	2.17	2.74	3.34	1.05	0.51	1.32	RP11-927P21.4	chr17	unprocessed_pseudogene	--
ENSG00000256050.2	1.48924	-1.90885	0.00145367	0.00522662	0.14	0.22	0.3	0.05	0.06	0.12	RP11-982M15.6	chr14	lincRNA	--
ENSG00000274012.1	-1.62682	7.07533	0	0	211.75	156.73	236.73	440.94	590.81	703.8	Metazoa_SRP	chr14	misc_RNA	--
ENSG00000213886.3	-2.83658	-1.9322	6.27333e-08	3.83048e-07	0	0.15	0	0.28	0.18	0.44	UBD	chr6	protein_coding	ubiquitin D
ENSG00000228140.1	2.95722	-3.2547	0.00638728	0.0203888	0.02	0.02	0.02	0	0	0	RP3-467K16.4	chr1	lincRNA	--
ENSG00000260805.2	3.9948	-2.67014	5.88849e-06	2.94385e-05	0.2	0.03	0.04	0	0	0.01	RP11-61J19.5	chr1	lincRNA	--
ENSG00000197599.12	1.44501	-2.13949	0.00346078	0.0116096	0.1	0.08	0.09	0.05	0.02	0.01	CCDC154	chr16	protein_coding	coiled-coil domain containing 154
ENSG00000197355.10	1.07511	2.51394	2.08918e-32	5.9328e-31	2.07	1.99	1.72	0.82	1	0.71	UAP1L1	chr9	protein_coding	UDP-N-acetylglucosamine pyrophosphorylase 1 like 1
ENSG00000137801.10	1.03505	5.26376	1.68865e-110	4.75465e-108	6.13	5.97	6.03	2.82	2.7	2.64	THBS1	chr15	protein_coding	thrombospondin 1
ENSG00000217648.1	-1.41159	-1.48182	0.000177939	0.000735463	0.02	0.14	0.26	0.39	0.32	0.29	RP1-95L4.4	chr6	processed_pseudogene	--
ENSG00000173706.12	1.504	2.24792	2.35851e-50	1.43074e-48	0.61	0.73	0.72	0.25	0.23	0.19	HEG1	chr3	protein_coding	heart development protein with EGF-like domains 1
ENSG00000166825.13	1.69247	-1.22541	5.4725e-07	3.06785e-06	0.1	0.11	0.21	0.07	0.04	0	ANPEP	chr15	protein_coding	alanyl (membrane) aminopeptidase
ENSG00000228404.1	4.24746	-3.59181	0.0156698	0.0457255	0.19	0.05	0.04	0	0	0	AP001468.58	chr21	antisense	--
ENSG00000204388.6	1.41899	9.30254	0	0	289.44	363.91	348.67	117.49	114.66	113.91	HSPA1B	chr6	protein_coding	heat shock 70kDa protein 1B
ENSG00000260249.2	3.64856	-2.88555	0.000147361	0.000615727	0.03	0.03	0.02	0	0	0	RP11-401P9.5	chr16	antisense	--
ENSG00000160145.15	1.26384	1.15562	3.09897e-19	4.40858e-18	0.16	0.15	0.16	0.07	0.05	0.05	KALRN	chr3	protein_coding	kalirin, RhoGEF kinase
ENSG00000234678.1	-1.13182	2.44817	6.83239e-35	2.18798e-33	3.17	3.3	2.44	6.28	6.28	5.37	RP11-465N4.4	chr1	antisense	--
ENSG00000163638.13	4.43059	-3.51781	0.00784237	0.0244631	0.01	0.01	0	0	0	0	ADAMTS9	chr3	protein_coding	ADAM metallopeptidase with thrombospondin type 1 motif, 9
ENSG00000159674.11	1.65161	-1.46453	2.09477e-05	9.81946e-05	0.19	0.24	0.08	0.02	0.09	0.05	SPON2	chr4	protein_coding	spondin 2, extracellular matrix protein
ENSG00000259264.5	-2.82942	-2.63013	0.000160256	0.000667459	0	0	0.04	0.12	0.08	0.07	RP11-60L3.1	chr15	antisense	--
ENSG00000243742.5	-1.19976	1.1756	5.42042e-18	7.11424e-17	0.33	0.4	0.34	0.8	0.75	0.68	RPLP0P2	chr11	transcribed_processed_pseudogene	ribosomal protein, large, P0 pseudogene 2
ENSG00000258137.5	2.95736	-3.25463	0.00638728	0.0203888	0.05	0.11	0.12	0	0	0.03	RP11-753H16.3	chr12	antisense	--
ENSG00000101868.10	-1.18939	1.51042	1.62632e-21	2.6423e-20	0.26	0.33	0.29	0.67	0.59	0.55	POLA1	chrX	protein_coding	polymerase (DNA directed), alpha 1, catalytic subunit
ENSG00000167613.15	1.29098	-0.535958	5.50891e-07	3.0871e-06	0.12	0.16	0.19	0.05	0.06	0.07	LAIR1	chr19	protein_coding	leukocyte-associated immunoglobulin-like receptor 1
ENSG00000121380.12	-1.28833	-2.05847	0.0080918	0.0251754	0.06	0.03	0.03	0.14	0.05	0.07	BCL2L14	chr12	protein_coding	BCL2-like 14 (apoptosis facilitator)
ENSG00000260364.1	-1.06199	-1.5722	0.00444476	0.0146003	0.24	0.3	0.12	0.21	0.41	0.71	RP11-256I9.3	chr16	lincRNA	--
ENSG00000087245.12	-1.63898	-2.51768	0.0127057	0.0379176	0.01	0.01	0.02	0.04	0.03	0.03	MMP2	chr16	protein_coding	matrix metallopeptidase 2
ENSG00000139988.9	-2.39112	-2.62973	0.000544969	0.00210416	0.01	0.03	0.01	0.02	0.13	0.12	RDH12	chr14	protein_coding	retinol dehydrogenase 12 (all-trans/9-cis/11-cis)
ENSG00000186648.14	1.16997	-2.00696	0.00977317	0.0298832	0.05	0.05	0.06	0.03	0.01	0.02	LRRC16B	chr14	protein_coding	leucine rich repeat containing 16B
ENSG00000270367.1	2.95728	-3.25477	0.00638728	0.0203888	0.04	0.03	0.06	0.01	0	0	RP11-331G2.6	chr3	processed_pseudogene	--
ENSG00000268714.3	-1.03185	2.66951	7.29264e-34	2.21195e-32	9.84	8.46	8.99	17.44	18.72	15.62	CTD-2287O16.3	chr5	protein_coding	--
ENSG00000279281.1	-1.95283	-2.66939	0.00413805	0.013668	0.01	0.04	0.01	0.04	0.12	0.06	RP11-226M10.3	chr17	TEC	--
ENSG00000260711.2	2.95728	-3.25477	0.00638728	0.0203888	0.02	0.01	0.01	0	0	0	RP11-747H7.3	chr14	sense_intronic	--
ENSG00000262587.2	1.37747	-1.49972	0.000260813	0.00105534	0.32	0.49	0.26	0.11	0.09	0.18	RP11-266L9.4	chr16	transcribed_unprocessed_pseudogene	--
ENSG00000183484.11	1.17606	-1.83987	0.00474157	0.0155053	0.07	0.08	0.08	0.05	0.01	0.03	GPR132	chr14	protein_coding	G protein-coupled receptor 132
ENSG00000184730.10	3.56744	-2.93298	0.000278641	0.00112307	0.07	0.03	0	0	0	0.01	APOBR	chr16	protein_coding	apolipoprotein B receptor
ENSG00000167615.16	1.24882	5.24031	3.00169e-156	1.72285e-153	7.64	8.1	7.55	2.84	3.12	3.1	LENG8	chr19	protein_coding	leukocyte receptor cluster (LRC) member 8
ENSG00000166428.12	1.27848	-1.6302	0.0019493	0.00683973	0.06	0.06	0.04	0.01	0.04	0.01	PLD4	chr14	protein_coding	phospholipase D family, member 4
ENSG00000124915.10	1.68951	-1.51777	2.35501e-05	0.000109619	0.15	0.17	0.18	0.02	0.07	0.05	DKFZP434K028	chr11	lincRNA	--
ENSG00000184845.3	-1.55714	-0.499644	1.66995e-09	1.16916e-08	0.08	0.07	0.07	0.24	0.25	0.12	DRD1	chr5	protein_coding	dopamine receptor D1
ENSG00000186301.8	1.79476	1.35506	1.15927e-37	4.19389e-36	1.79	1.39	1.37	0.33	0.51	0.39	MST1P2	chr1	unprocessed_pseudogene	macrophage stimulating 1 (hepatocyte growth factor-like) pseudogene 2
ENSG00000272949.1	-1.58299	-1.5728	5.47125e-05	0.00024199	0.05	0.04	0.03	0.12	0.1	0.08	RP11-514P8.8	chr7	processed_transcript	--
ENSG00000167676.4	1.37035	2.22842	4.1245e-42	1.78406e-40	0.94	0.91	0.93	0.39	0.17	0.43	PLIN4	chr19	protein_coding	perilipin 4
ENSG00000270558.1	-2.59093	-3.08479	0.00744219	0.0234081	0.04	0	0.04	0.3	0.09	0.14	CTD-2124B8.2	chr5	processed_pseudogene	--
ENSG00000265018.6	1.74986	-1.64997	1.31248e-05	6.31605e-05	0.11	0.21	0.15	0.08	0.02	0.02	CTGLF12P	chr10	transcribed_unprocessed_pseudogene	centaurin, gamma-like family, member 12 pseudogene
ENSG00000186715.10	1.27799	0.774195	3.36038e-15	3.71931e-14	0.42	0.4	0.48	0.14	0.21	0.15	MST1L	chr1	transcribed_unprocessed_pseudogene	macrophage stimulating 1-like
ENSG00000263776.1	1.48695	-1.6497	0.000279709	0.00112707	2.27	3.43	2.16	0.44	1.07	1.1	SNORA4	chr3	snoRNA	small nucleolar RNA, H/ACA box 4
ENSG00000279613.1	-4.97591	-3.31595	0.000983906	0.00364384	0	0	0	0.04	0.03	0.07	RP13-638C3.5	chr17	TEC	--
ENSG00000182685.7	1.28269	0.710203	2.21764e-14	2.29898e-13	1.03	0.83	1.03	0.28	0.35	0.5	BRICD5	chr16	protein_coding	BRICHOS domain containing 5
ENSG00000263033.2	2.39595	-3.08475	0.00744219	0.0234081	0.08	0.1	0.11	0	0.05	0	RP11-396B14.2	chr16	lincRNA	--
ENSG00000166246.13	-2.1422	-2.08438	1.59044e-05	7.57553e-05	0.01	0	0.06	0.07	0.07	0.15	C16orf71	chr16	protein_coding	chromosome 16 open reading frame 71
ENSG00000163739.4	-1.19776	4.09973	6.42833e-96	1.31411e-93	9.19	8.52	8.51	18.54	18.38	18.79	CXCL1	chr4	protein_coding	chemokine (C-X-C motif) ligand 1 (melanoma growth stimulating activity, alpha)
ENSG00000146005.3	1.33838	0.748363	3.30548e-16	3.91024e-15	0.44	0.5	0.47	0.16	0.15	0.2	PSD2	chr5	protein_coding	pleckstrin and Sec7 domain containing 2
ENSG00000150672.16	1.65609	-2.25467	0.00192398	0.00676282	0.01	0.02	0.03	0	0.01	0	DLG2	chr11	protein_coding	discs, large homolog 2 (Drosophila)
ENSG00000134042.12	1.78941	-1.22558	2.44135e-07	1.41788e-06	0.11	0.07	0.11	0.04	0.02	0.01	MRO	chr18	protein_coding	maestro
ENSG00000066056.13	1.04075	-0.873773	0.000464629	0.00181391	0.16	0.19	0.11	0.05	0.05	0.11	TIE1	chr1	protein_coding	tyrosine kinase with immunoglobulin-like and EGF-like domains 1
ENSG00000203797.9	-1.34529	-1.64953	0.000766852	0.00288983	0.05	0.05	0.1	0.14	0.17	0.15	DDO	chr6	protein_coding	D-aspartate oxidase
ENSG00000050165.17	1.50232	-1.00697	1.31089e-06	7.0508e-06	0.19	0.24	0.17	0.07	0.06	0.06	DKK3	chr11	protein_coding	dickkopf WNT signaling pathway inhibitor 3
ENSG00000066230.10	1.24699	-1.65003	0.00161427	0.00575414	0.11	0.11	0.18	0.07	0.02	0.06	SLC9A3	chr5	protein_coding	solute carrier family 9, subfamily A (NHE3, cation proton antiporter 3), member 3
ENSG00000127578.6	1.44474	-2.13937	0.00346078	0.0116096	0.11	0.09	0.14	0.04	0.06	0.01	WFIKKN1	chr16	protein_coding	WAP, follistatin/kazal, immunoglobulin, kunitz and netrin domain containing 1
ENSG00000231133.6	-1.54908	-1.90854	0.000489903	0.00190659	0.14	0.2	0.06	0.29	0.48	0.33	HAR1B	chr20	lincRNA	highly accelerated region 1B (non-protein coding)
ENSG00000261135.1	1.5275	-0.710295	7.29759e-08	4.42961e-07	0.56	0.85	0.64	0.16	0.22	0.27	RP4-798A10.7	chr1	lincRNA	--
ENSG00000280064.1	1.29616	0.036081	8.39035e-10	6.03854e-09	0.55	0.47	0.54	0.19	0.26	0.14	RP11-205M5.3	chr8	TEC	--
ENSG00000236255.1	1.14658	1.39147	2.05522e-18	2.77557e-17	0.91	0.64	0.8	0.35	0.31	0.33	AC009404.2	chr2	lincRNA	--
ENSG00000126562.16	1.41618	1.99098	2.55211e-38	9.49753e-37	1.26	1.26	1.34	0.42	0.49	0.44	WNK4	chr17	protein_coding	WNK lysine deficient protein kinase 4
ENSG00000274678.1	4.59329	-3.44731	0.00392546	0.0130278	0.11	0.19	0.08	0	0	0	RP11-2C24.7	chr16	lincRNA	--
ENSG00000085741.12	1.44443	0.288162	6.91648e-14	6.92019e-13	0.74	0.6	1.04	0.37	0.24	0.17	WNT11	chr11	protein_coding	wingless-type MMTV integration site family, member 11
ENSG00000240087.3	-1.91497	-2.8852	0.0119291	0.0357897	0.02	0.09	0	0.09	0.17	0.14	RP11-254B13.1	chr12	processed_pseudogene	--
ENSG00000271533.1	-1.5488	-1.90865	0.000489903	0.00190659	0.01	0.03	0.04	0.08	0.08	0.07	RP3-368A4.6	chrX	sense_intronic	--
ENSG00000259627.1	4.24764	-3.59172	0.0156698	0.0457255	0.06	0.08	0.1	0	0	0	RP11-244F12.2	chr15	antisense	--
ENSG00000263818.5	1.70463	-1.98195	0.000403382	0.00158914	0.1	0.06	0.12	0.04	0.02	0.03	CTD-2206N4.4	chr17	transcribed_processed_pseudogene	--
ENSG00000274840.4	-1.57944	-1.98127	0.00112799	0.00414301	0.18	0.39	0.27	0.59	1.01	0.75	RP11-320G10.1	chr3	lincRNA	--
ENSG00000247699.2	4.59315	-3.44739	0.00392546	0.0130278	0.03	0.02	0.03	0	0	0	CTB-127C13.1	chr5	antisense	--
ENSG00000264451.1	1.05253	-1.15293	0.00161994	0.00577298	0.42	0.64	1.04	0.14	0.49	0.33	RP11-433M22.2	chr17	lincRNA	--
ENSG00000245534.6	-1.30251	-2.1388	0.0117362	0.0353888	0.03	0.1	0.06	0.1	0.14	0.18	RORA-AS1	chr15	antisense	RORA antisense RNA 1
ENSG00000145022.4	-1.06337	1.89902	7.81362e-23	1.37584e-21	1	1.04	1.05	1.97	1.83	2.17	TCTA	chr3	protein_coding	T-cell leukemia translocation altered
ENSG00000267736.2	-2.22352	-2.51758	0.0009319	0.00346542	0.07	0.08	0.04	0.32	0.19	0.32	HMGB2P1	chr19	transcribed_processed_pseudogene	high mobility group box 2 pseudogene 1
ENSG00000055955.15	2.09609	-0.806766	7.58451e-12	6.46579e-11	0.21	0.21	0.25	0.06	0.04	0.05	ITIH4	chr3	protein_coding	inter-alpha-trypsin inhibitor heavy chain family, member 4
ENSG00000169627.7	2.80936	-2.51784	5.06761e-05	0.000225004	0.23	0.16	0.18	0	0	0.08	BOLA2B	chr16	protein_coding	bolA family member 2B
ENSG00000272599.2	2.14901	-2.25475	0.000121007	0.00051083	0.23	0.38	0.25	0.1	0	0.06	RP11-152N13.16	chr10	antisense	--
ENSG00000180818.4	-1.17196	1.37517	1.6059e-19	2.31993e-18	0.75	0.67	0.82	1.79	1.43	1.41	HOXC10	chr12	protein_coding	homeobox C10
ENSG00000179981.9	1.05294	2.5498	2.51756e-32	7.11545e-31	1.27	1.37	1.33	0.65	0.59	0.51	TSHZ1	chr18	protein_coding	teashirt zinc finger homeobox 1
ENSG00000227896.2	1.15358	-1.57298	0.00163641	0.00582611	0.08	0.13	0.14	0.07	0.05	0.02	RP11-77P6.2	chr10	antisense	--
ENSG00000236662.1	1.38744	-2.28527	0.00919802	0.0282986	0.79	0.46	0.47	0.23	0.21	0.15	RP11-108L7.4	chr10	antisense	--
ENSG00000229222.1	2.17777	-2.88562	0.00760807	0.023862	0.16	0.04	0.07	0	0.06	0	KRT18P4	chr20	processed_pseudogene	keratin 18 pseudogene 4
ENSG00000253250.2	3.19084	-3.13914	0.00184777	0.00651335	0.07	0.18	0.1	0	0.03	0	C8orf88	chr8	protein_coding	chromosome 8 open reading frame 88
ENSG00000133980.4	-4.69685	-3.44706	0.00196514	0.00688721	0	0	0	0	0.02	0.04	VRTN	chr14	protein_coding	vertebrae development associated
ENSG00000160781.15	1.44319	1.23304	5.00613e-25	9.88835e-24	1.27	1.39	1.14	0.48	0.37	0.43	PAQR6	chr1	protein_coding	progestin and adipoQ receptor family member VI
ENSG00000180481.10	1.28198	-2.03232	0.00977317	0.0298832	0.06	0.06	0.08	0.02	0.04	0.02	GLIPR1L2	chr12	protein_coding	GLI pathogenesis-related 1 like 2
ENSG00000110324.9	1.35372	2.08605	7.22227e-37	2.54794e-35	1.6	1.2	1.59	0.51	0.5	0.6	IL10RA	chr11	protein_coding	interleukin 10 receptor, alpha
ENSG00000160207.8	-1.38763	-1.0323	5.41129e-06	2.71849e-05	0.18	0.06	0.11	0.32	0.3	0.24	HSF2BP	chr21	protein_coding	heat shock transcription factor 2 binding protein
ENSG00000261335.1	1.4914	-2.11201	0.00228187	0.00790262	0.15	0.08	0.19	0.06	0.06	0.01	RP11-318A15.2	chr17	antisense	--
ENSG00000132932.16	4.59316	-3.44738	0.00392546	0.0130278	0.01	0.01	0	0	0	0	ATP8A2	chr13	protein_coding	ATPase, aminophospholipid transporter, class I, type 8A, member 2
ENSG00000186765.11	-1.23047	0.722998	1.66128e-14	1.74493e-13	0.58	0.44	0.5	1.22	1.09	0.99	FSCN2	chr17	protein_coding	fascin actin-bundling protein 2, retinal
ENSG00000182600.9	1.58467	-0.473196	7.52447e-10	5.43634e-09	0.83	1.75	1.13	0.4	0.42	0.27	C2orf82	chr2	protein_coding	chromosome 2 open reading frame 82
ENSG00000081985.10	-4.69633	-3.44731	0.00392546	0.0130278	0	0	0	0.02	0.02	0	IL12RB2	chr1	protein_coding	interleukin 12 receptor, beta 2
ENSG00000259726.1	-1.07446	-1.13944	0.000759828	0.00286475	0.06	0.02	0.06	0.13	0.05	0.1	CSPG4P11	chr15	unprocessed_pseudogene	chondroitin sulfate proteoglycan 4 pseudogene 11
ENSG00000120337.8	-1.93222	-1.86228	6.03398e-05	0.000265424	0.02	0.07	0.05	0.22	0.05	0.18	TNFSF18	chr1	protein_coding	tumor necrosis factor (ligand) superfamily, member 18
ENSG00000272512.1	1.2225	0.340338	6.5403e-11	5.20122e-10	0.58	0.91	0.76	0.28	0.21	0.39	RP11-54O7.17	chr1	lincRNA	--
ENSG00000164976.8	1.11455	3.58672	1.35241e-61	1.16323e-59	2.13	2.34	2.5	1.01	0.9	1.06	KIAA1161	chr9	protein_coding	KIAA1161
ENSG00000229474.6	1.2411	-2.25499	0.0169297	0.049052	0.13	0.06	0.09	0.06	0.02	0.02	PATL2	chr15	protein_coding	protein associated with topoisomerase II homolog 2 (yeast)
ENSG00000247033.1	-1.35928	-2.41354	0.016338	0.0474918	0.05	0	0.07	0.16	0.07	0.06	RP11-252E2.1	chr16	antisense	--
ENSG00000225855.6	1.28789	0.979715	2.24272e-17	2.84714e-16	0.64	0.65	0.97	0.25	0.3	0.32	RUSC1-AS1	chr1	antisense	RUSC1 antisense RNA 1
ENSG00000272040.1	1.77112	-2.48222	0.00378265	0.0126142	0.09	0.11	0.25	0.07	0.02	0.02	CTC-366B18.4	chr5	lincRNA	--
ENSG00000106328.9	1.48845	-1.81749	0.000428597	0.00168093	0.12	0.12	0.17	0.05	0.07	0.01	FSCN3	chr7	protein_coding	fascin actin-bundling protein 3, testicular
ENSG00000273259.2	-1.95382	0.000188216	2.18494e-19	3.13669e-18	0.29	0.15	0.23	0.85	0.86	0.75	SERPINA3	chr14	protein_coding	serpin peptidase inhibitor, clade A (alpha-1 antiproteinase, antitrypsin), member 3
ENSG00000135114.12	-1.51085	4.4699	2.13725e-174	1.67864e-171	3.04	3.11	3.62	8.37	9.21	8.18	OASL	chr12	protein_coding	2'-5'-oligoadenylate synthetase-like
ENSG00000164393.8	2.95723	-3.25471	0.00638728	0.0203888	0.01	0.01	0.02	0	0	0	ADGRF2	chr6	protein_coding	adhesion G protein-coupled receptor F2
ENSG00000277437.1	-4.34995	-3.59154	0.0156698	0.0457255	0	0	0	0	2.81	0	MIR3687-1	chr21	miRNA	microRNA 3687-1
ENSG00000182109.7	1.4524	-0.679767	1.76299e-07	1.03681e-06	0.29	0.34	0.23	0.05	0.1	0.14	RP11-69E11.4	chr1	antisense	--
ENSG00000271991.1	4.24742	-3.59183	0.0156698	0.0457255	0.23	0.05	0	0	0	0	RP11-79O8.1	chr2	lincRNA	--
ENSG00000247121.6	1.08919	-1.61078	0.00739102	0.0232864	0.13	0.14	0.18	0.04	0.09	0.08	CTD-2260A17.2	chr5	antisense	--
ENSG00000010310.8	1.23963	1.42383	1.20235e-21	1.97172e-20	0.98	1.09	0.91	0.35	0.46	0.35	GIPR	chr19	protein_coding	gastric inhibitory polypeptide receptor
ENSG00000163501.6	-4.34962	-3.5917	0.0156698	0.0457255	0	0	0	0.04	0.02	0.01	IHH	chr2	protein_coding	indian hedgehog
ENSG00000223725.6	1.63249	-0.55457	5.14186e-10	3.77897e-09	0.52	0.72	0.79	0.24	0.21	0.14	AC007879.5	chr2	antisense	--
ENSG00000279036.1	1.92545	-1.83954	3.81148e-05	0.000172073	0.04	0.12	0.12	0.02	0.01	0.03	RP11-81K2.2	chr17	TEC	--
ENSG00000279637.1	1.73441	-2.34759	0.00464005	0.015205	0.06	0.15	0.11	0	0.04	0.05	RP11-196B3.1	chr18	TEC	--
ENSG00000230882.1	1.14498	-1.00735	0.00028029	0.00112895	0.22	0.09	0.16	0.06	0.03	0.11	AC005077.14	chr7	processed_pseudogene	--
ENSG00000254235.5	4.87198	-3.31603	0.000983906	0.00364384	0.01	0.03	0.02	0	0	0	RP11-115J16.1	chr8	lincRNA	--
ENSG00000280320.1	-1.52231	-1.83938	0.000428597	0.00168093	0.17	0.22	0.51	0.78	0.82	0.84	RP11-629N8.5	chr12	TEC	--
ENSG00000112739.16	-1.09243	3.83618	2.47114e-71	2.752e-69	2.14	1.86	1.69	3.88	3.88	3.48	PRPF4B	chr6	protein_coding	pre-mRNA processing factor 4B
ENSG00000023445.13	-1.05631	6.06077	4.32835e-143	2.15306e-140	5.7	6.07	5.56	11.36	11.05	10.83	BIRC3	chr11	protein_coding	baculoviral IAP repeat containing 3
ENSG00000116183.10	-1.91521	-2.51732	0.00236037	0.00815367	0	0.01	0	0.01	0.01	0.03	PAPPA2	chr1	protein_coding	pappalysin 2
ENSG00000272159.1	1.92814	-1.95741	6.90224e-05	0.000300824	0.39	0.11	0.72	0.14	0.07	0.07	RP11-350N15.6	chr8	antisense	--
ENSG00000180044.4	1.38968	0.310133	4.53991e-13	4.23697e-12	0.53	0.76	0.54	0.16	0.27	0.22	C3orf80	chr3	protein_coding	chromosome 3 open reading frame 80
ENSG00000179406.6	1.16742	0.193323	1.57462e-09	1.10527e-08	0.28	0.36	0.25	0.14	0.11	0.1	LINC00174	chr7	lincRNA	long intergenic non-protein coding RNA 174
ENSG00000069696.6	1.63904	-0.397349	1.34121e-10	1.03812e-09	0.82	0.75	0.53	0.22	0.16	0.24	DRD4	chr11	protein_coding	dopamine receptor D4
ENSG00000276850.4	2.01774	-2.51767	0.00154277	0.00552106	0.06	0.1	0.06	0.01	0.02	0.02	CH17-360D5.2	chr10	lincRNA	--
ENSG00000177721.4	1.10244	-0.210484	1.72395e-06	9.16837e-06	0.35	0.4	0.52	0.16	0.2	0.19	ANXA2R	chr5	protein_coding	annexin A2 receptor
ENSG00000260776.5	1.80238	-2.83962	0.0119291	0.0357897	0.04	0.05	0.03	0.01	0	0.02	RP11-114H24.2	chr15	transcribed_unprocessed_pseudogene	--
ENSG00000128422.15	-2.20933	-1.22464	8.72549e-10	6.26464e-09	0.1	0.1	0.05	0.4	0.35	0.3	KRT17	chr17	protein_coding	keratin 17, type I
ENSG00000204385.10	-5.09764	-3.25453	0.00049269	0.00191594	0	0	0	0.03	0.03	0.05	SLC44A4	chr6	protein_coding	solute carrier family 44, member 4
ENSG00000160683.4	1.09457	1.45737	7.58753e-18	9.87604e-17	0.8	0.63	0.81	0.34	0.32	0.31	CXCR5	chr11	protein_coding	chemokine (C-X-C motif) receptor 5
ENSG00000255931.1	1.88891	-2.59159	0.00253625	0.00871181	0.19	0.48	0.25	0.04	0.09	0.09	RP11-286N22.10	chr11	lincRNA	--
ENSG00000186088.15	-4.34992	-3.59155	0.0156698	0.0457255	0	0	0	0.01	0.01	0.03	GSAP	chr7	protein_coding	gamma-secretase activating protein
ENSG00000138623.9	1.19447	7.29955	6.44511e-222	7.12448e-219	50.89	50.86	50.26	20.82	20.32	20.19	SEMA7A	chr15	protein_coding	semaphorin 7A, GPI membrane anchor (John Milton Hagen blood group)
ENSG00000280693.2	-2.46946	-1.03216	2.12181e-12	1.88699e-11	0.01	0.16	0.03	0.49	0.15	0.29	SH3PXD2A-AS1	chr10	antisense	SH3PXD2A antisense RNA 1
ENSG00000188015.9	-1.04799	2.92421	7.6939e-40	3.09061e-38	4.61	4.52	5.15	9.35	9.18	8.75	S100A3	chr1	protein_coding	S100 calcium binding protein A3
ENSG00000119946.10	3.37513	-2.51773	5.84647e-06	2.9248e-05	0.01	0.04	0.05	0	0	0	CNNM1	chr10	protein_coding	cyclin and CBS domain divalent metal cation transport mediator 1
ENSG00000260360.1	2.49322	-2.71041	0.000869798	0.00324947	0.13	0.15	0.09	0.02	0	0.04	RP11-533E19.5	chr1	lincRNA	--
ENSG00000271335.5	-1.15817	-1.5173	0.00162938	0.00580524	0.12	0.11	0.13	0.17	0.42	0.18	RP11-324I22.4	chr10	antisense	--
ENSG00000265254.1	1.1205	-1.4135	0.00222659	0.00772821	0.85	0.8	0.79	0.29	0.4	0.36	CTD-2350C19.2	chr17	antisense	--
ENSG00000267022.1	4.24746	-3.59182	0.0156698	0.0457255	0.02	0	0.02	0	0	0	AC084219.2	chr19	protein_coding	--
ENSG00000150347.14	1.01248	2.59416	1.15117e-30	3.03782e-29	0.94	0.95	0.79	0.43	0.44	0.35	ARID5B	chr10	protein_coding	AT rich interactive domain 5B (MRF1-like)
ENSG00000152763.16	-1.03744	-0.969243	0.000583782	0.00224299	0.05	0.06	0.06	0.14	0.05	0.12	WDR78	chr1	protein_coding	WD repeat domain 78
ENSG00000154175.16	2.23701	-2.03238	2.68119e-05	0.000123702	0.04	0.05	0.02	0.01	0	0.01	ABI3BP	chr3	protein_coding	ABI family, member 3 (NESH) binding protein
ENSG00000143195.12	1.43615	0.471791	1.49704e-15	1.70407e-14	0.15	0.13	0.12	0.06	0.05	0.03	ILDR2	chr1	protein_coding	immunoglobulin-like domain containing receptor 2
ENSG00000268288.1	1.88786	-2.79523	0.00727702	0.0229563	0.12	0.2	0.44	0.04	0.05	0.1	RP11-98D18.16	chr1	antisense	--
ENSG00000269103.2	4.24774	-3.59167	0.0156698	0.0457255	0.15	0.37	0.08	0	0	0	Metazoa_SRP	chr20	misc_RNA	--
ENSG00000039600.10	-1.2974	-1.37981	0.000335495	0.00133705	0.04	0.07	0.05	0.12	0.06	0.17	SOX30	chr5	protein_coding	SRY (sex determining region Y)-box 30
ENSG00000205702.10	2.13764	-0.218298	8.74946e-18	1.13538e-16	0.73	0.8	0.51	0.16	0.13	0.13	CYP2D7	chr22	polymorphic_pseudogene	cytochrome P450, family 2, subfamily D, polypeptide 7 (gene/pseudogene)
ENSG00000102057.9	1.48646	1.55882	5.43858e-32	1.51843e-30	0.68	0.61	0.72	0.23	0.21	0.22	KCND1	chrX	protein_coding	potassium channel, voltage gated Shal related subfamily D, member 1
ENSG00000169752.16	-3.13945	-3.2546	0.00638728	0.0203888	0	0.02	0	0.09	0.11	0.02	NRG4	chr15	protein_coding	neuregulin 4
ENSG00000236778.7	1.3444	-1.1117	5.01041e-05	0.000222696	0.2	0.25	0.28	0.05	0.12	0.09	INTS6-AS1	chr13	antisense	INTS6 antisense RNA 1
ENSG00000101049.14	1.11818	-0.380653	2.20985e-06	1.16241e-05	0.3	0.35	0.27	0.16	0.14	0.08	SGK2	chr20	protein_coding	serum/glucocorticoid regulated kinase 2
ENSG00000280237.1	1.44301	2.00369	5.45817e-40	2.19548e-38	1.02	1.11	0.92	0.35	0.36	0.33	MIR4697HG	chr11	TEC	MIR4697 host gene
ENSG00000159588.14	1.97412	-2.05853	7.19363e-05	0.000313067	0.12	0.12	0.12	0.04	0.02	0.01	CCDC17	chr1	protein_coding	coiled-coil domain containing 17
ENSG00000164093.15	1.09106	2.48471	1.71764e-32	4.88701e-31	1.41	1.29	1.23	0.58	0.54	0.59	PITX2	chr4	protein_coding	paired-like homeodomain 2
ENSG00000233327.10	-4.34934	-3.59183	0.0156698	0.0457255	0	0	0	0.03	0	0	USP32P2	chr17	transcribed_unprocessed_pseudogene	ubiquitin specific peptidase 32 pseudogene 2
ENSG00000183921.7	-1.87475	-2.00642	0.000163648	0.000680257	0.03	0.05	0.01	0.09	0.11	0.11	SDR42E2	chr16	protein_coding	short chain dehydrogenase/reductase family 42E, member 2
ENSG00000259604.5	3.39188	-3.03214	0.00052532	0.00203355	0.04	0.2	0.08	0	0.02	0	RP11-66B24.1	chr15	lincRNA	--
ENSG00000253616.5	-1.1312	0.923073	3.88495e-14	3.95734e-13	1.21	1.23	1.22	2.48	2.31	2.62	RP11-875O11.3	chr8	antisense	--
ENSG00000259052.1	1.10109	0.0726934	8.04419e-08	4.85908e-07	6.18	5.24	6.44	2.24	2.74	2.83	AL157871.2	chr14	sense_overlapping	--
ENSG00000163879.10	-1.89643	-1.88541	2.53395e-05	0.000117326	0.03	0.02	0.04	0.14	0.09	0.1	DNALI1	chr1	protein_coding	dynein, axonemal, light intermediate chain 1
ENSG00000263154.1	-2.09153	-2.79518	0.00727702	0.0229563	0.06	0	0.07	0.21	0.18	0.19	RP11-1055B8.2	chr17	lincRNA	--
ENSG00000259943.1	1.01033	-0.132406	5.00342e-06	2.5204e-05	0.69	0.72	0.62	0.23	0.37	0.35	RP1-39G22.7	chr1	antisense	--
ENSG00000230650.1	1.98445	-2.19605	0.000197907	0.000814385	0.1	0.06	0.07	0.02	0.01	0.02	AC112229.1	chr2	processed_pseudogene	--
ENSG00000251158.1	-2.69481	-3.03235	0.00421947	0.0139123	0	0.01	0.01	0.05	0.01	0.01	RP11-98J23.1	chr5	unprocessed_pseudogene	--
ENSG00000278978.1	1.30657	0.449879	5.52373e-13	5.12628e-12	2.04	2.53	2.55	0.89	0.92	0.81	RP11-164P12.5	chr4	TEC	--
ENSG00000266728.5	-1.20961	-0.601767	3.62299e-06	1.86017e-05	0.59	0.26	0.8	1.8	0.81	0.88	AC015688.3	chr17	protein_coding	--
ENSG00000270441.1	1.31983	-0.217831	7.1605e-09	4.75974e-08	0.44	0.61	0.7	0.23	0.15	0.25	RP11-694I15.7	chr3	unprocessed_pseudogene	--
ENSG00000230873.8	1.29742	-1.93268	0.00566733	0.0182743	0.16	0.18	0.28	0.02	0.19	0.04	STMND1	chr6	protein_coding	stathmin domain containing 1
ENSG00000263874.1	2.05828	-1.0322	1.41963e-09	1.00048e-08	0.22	0.33	0.26	0.02	0.1	0.06	LINC00672	chr17	lincRNA	long intergenic non-protein coding RNA 672
ENSG00000279042.1	1.34614	-2.19601	0.0140957	0.0416165	0.13	0.06	0.05	0.02	0.03	0.04	RP11-805F19.3	chr18	TEC	--
ENSG00000210049.1	1.43266	0.910558	6.3549e-20	9.39883e-19	35.87	32.63	32.88	11.31	9.66	13.91	MT-TF	chrM	Mt_tRNA	mitochondrially encoded tRNA phenylalanine
ENSG00000254879.1	4.24764	-3.59172	0.0156698	0.0457255	0.14	0.17	0.23	0	0	0	PTPRJ-AS1	chr11	antisense	PTPRJ antisense RNA 1
ENSG00000205777.17	-4.69619	-3.44738	0.00392546	0.0130278	0	0	0	0.05	0	0.02	GAGE1	chrX	protein_coding	G antigen 1
ENSG00000206077.10	1.00258	-0.483041	5.72171e-05	0.000252506	0.35	0.24	0.3	0.19	0.11	0.09	ZDHHC11B	chr5	protein_coding	zinc finger, DHHC-type containing 11B
ENSG00000182324.6	1.19365	1.51896	2.51594e-21	4.01769e-20	0.76	0.79	0.91	0.29	0.41	0.29	KCNJ14	chr19	protein_coding	potassium channel, inwardly rectifying subfamily J, member 14
ENSG00000111371.15	-1.42769	6.6435	5.91186e-287	9.80253e-284	5.53	5.26	5.24	13.52	13.5	12.83	SLC38A1	chr12	protein_coding	solute carrier family 38, member 1
ENSG00000242741.1	-3.13953	-3.25461	0.00638728	0.0203888	0	0	0.03	0.13	0.09	0.1	RP11-20B7.1	chr3	lincRNA	--
ENSG00000180914.10	1.02916	-1.71068	0.0167627	0.0486293	0.11	0.05	0.05	0.03	0.04	0.03	OXTR	chr3	protein_coding	oxytocin receptor
ENSG00000249602.1	1.12129	-1.5919	0.00534302	0.0173053	1.09	0.83	0.78	0.32	0.51	0.33	RP11-98D18.3	chr1	antisense	--
ENSG00000100628.11	-2.21772	0.172545	1.60714e-25	3.27417e-24	0.1	0.12	0.09	0.5	0.33	0.52	ASB2	chr14	protein_coding	ankyrin repeat and SOCS box containing 2
ENSG00000163083.5	1.16496	-0.994237	0.000235427	0.000959782	0.21	0.17	0.14	0.04	0.07	0.12	INHBB	chr2	protein_coding	inhibin, beta B
ENSG00000266921.1	1.88787	-2.79521	0.00727702	0.0229563	0.04	0.05	0.05	0.01	0	0.03	RP11-15A1.7	chr19	antisense	--
ENSG00000115590.13	1.70554	-2.22527	0.00192398	0.00676282	0.15	0.03	0.17	0.03	0.07	0	IL1R2	chr2	protein_coding	interleukin 1 receptor, type II
ENSG00000172361.5	1.07947	0.454546	2.54857e-09	1.7575e-08	0.94	0.92	0.77	0.3	0.52	0.34	CFAP53	chr18	protein_coding	cilia and flagella associated protein 53
ENSG00000224259.5	-2.8677	-1.31539	3.19983e-13	3.02318e-12	0.06	0.07	0.08	0.41	0.46	0.59	LINC01133	chr1	lincRNA	long intergenic non-protein coding RNA 1133
ENSG00000167874.6	1.2139	-1.53598	0.00194594	0.00683198	0.38	0.39	0.5	0.16	0.14	0.2	TMEM88	chr17	protein_coding	transmembrane protein 88
ENSG00000221184.1	4.24765	-3.59172	0.0156698	0.0457255	0.65	0.81	0.24	0	0	0	MIR1254-1	chr10	miRNA	microRNA 1254-1
ENSG00000151651.15	1.25493	0.175828	2.08228e-10	1.58783e-09	0.48	0.35	0.41	0.2	0.11	0.16	ADAM8	chr10	protein_coding	ADAM metallopeptidase domain 8
ENSG00000100100.12	1.01134	0.55172	4.45888e-09	3.01222e-08	0.69	0.59	0.57	0.3	0.2	0.36	PIK3IP1	chr22	protein_coding	phosphoinositide-3-kinase interacting protein 1
ENSG00000259945.1	1.08527	-1.38017	0.00185901	0.00654912	0.93	1.57	1.23	0.54	0.58	0.45	CTD-2012K14.3	chr16	antisense	--
ENSG00000261604.1	2.52258	-2.00699	5.62623e-06	2.8203e-05	0.13	0.09	0.13	0.01	0.04	0.01	CTD-2636A23.2	chr5	antisense	--
ENSG00000142623.9	2.26328	-2.83984	0.0044736	0.014687	0.06	0.02	0.02	0.01	0	0.01	PADI1	chr1	protein_coding	peptidyl arginine deiminase, type I
ENSG00000234083.1	4.24772	-3.59168	0.0156698	0.0457255	0	0.09	0.2	0	0	0	AJ006995.3	chr21	lincRNA	--
ENSG00000152377.12	1.04915	-1.57304	0.00842374	0.0260831	0.08	0.09	0.05	0.04	0.05	0.01	SPOCK1	chr5	protein_coding	sparc/osteonectin, cwcv and kazal-like domains proteoglycan (testican) 1
ENSG00000224891.1	-4.53343	-3.51767	0.00784237	0.0244631	0	0	0	0.1	0.06	0.07	AC007899.3	chr2	processed_pseudogene	--
ENSG00000264701.1	1.24137	-2.25476	0.0169297	0.049052	0.31	0.4	0.43	0.19	0.14	0.1	RP11-6N17.10	chr17	antisense	--
ENSG00000259254.1	4.2476	-3.59174	0.0156698	0.0457255	0.16	0.15	0	0	0	0	CTD-2339L15.3	chr15	sense_intronic	--
ENSG00000206585.1	4.59314	-3.44739	0.00392546	0.0130278	0.38	0.16	0.7	0	0	0	RNVU1-7	chr1	snRNA	RNA, variant U1 small nuclear 7
ENSG00000210195.2	2.28394	-3.13918	0.0130214	0.0386857	1.27	1.6	1.39	0	0.37	0.38	MT-TT	chrM	Mt_tRNA	mitochondrially encoded tRNA threonine
ENSG00000205041.1	-1.44445	-1.8852	0.00183367	0.00647061	0.03	0.14	0.06	0.22	0.23	0.1	CTC-425O23.2	chr19	sense_intronic	--
ENSG00000233016.6	-1.03399	6.83356	1.08401e-158	6.60275e-156	15.96	15.75	15.8	29.57	30.03	30.29	SNHG7	chr9	antisense	small nucleolar RNA host gene 7
ENSG00000181458.10	-1.19662	2.36968	3.78796e-37	1.3427e-35	1.73	1.55	1.14	3.22	3.16	2.99	TMEM45A	chr3	protein_coding	transmembrane protein 45A
ENSG00000261575.2	1.09291	-1.43027	0.00308248	0.0104462	0.62	0.74	0.41	0.21	0.33	0.23	RP11-259G18.1	chr17	transcribed_unprocessed_pseudogene	--
ENSG00000184374.2	-4.69662	-3.44717	0.00392546	0.0130278	0	0	0	0.03	0.1	0.04	COLEC10	chr8	protein_coding	collectin sub-family member 10 (C-type lectin)
ENSG00000249279.5	1.72724	-2.08493	0.000446347	0.00174642	0.18	0.2	0.35	0.1	0.07	0.02	CTC-436P18.3	chr5	lincRNA	--
ENSG00000213326.4	-2.1911	-2.98145	0.00760807	0.023862	0.07	0.04	0	0.1	0.21	0.26	RPS7P11	chr17	processed_pseudogene	ribosomal protein S7 pseudogene 11
ENSG00000276168.1	-1.60385	7.12802	0	0	241.23	154.61	240.74	459.93	619.25	719.62	RN7SL1	chr14	misc_RNA	RNA, 7SL, cytoplasmic 1
ENSG00000181652.18	2.10259	1.74276	2.33357e-61	2.00137e-59	1.38	1.32	1.42	0.22	0.33	0.35	ATG9B	chr7	protein_coding	autophagy related 9B
ENSG00000172987.12	2.39607	-3.08476	0.00744219	0.0234081	0.02	0.03	0.02	0	0	0.01	HPSE2	chr10	protein_coding	heparanase 2 (inactive)
ENSG00000196154.11	-1.41908	6.82254	6.68673e-292	1.33048e-288	69.67	66.28	69.55	166.39	163.87	177.74	S100A4	chr1	protein_coding	S100 calcium binding protein A4
ENSG00000230955.1	1.60409	-2.2852	0.00299919	0.0101801	0.52	0.38	0.38	0.13	0.05	0.21	RP11-109P14.10	chr1	antisense	--
ENSG00000163840.9	-1.20462	4.1416	5.65044e-98	1.24002e-95	1.73	1.88	1.45	3.63	3.57	3.53	DTX3L	chr3	protein_coding	deltex 3 like, E3 ubiquitin ligase
ENSG00000132437.17	1.88798	-2.79517	0.00727702	0.0229563	0.04	0.08	0.04	0.01	0.01	0.02	DDC	chr7	protein_coding	dopa decarboxylase (aromatic L-amino acid decarboxylase)
ENSG00000131471.6	1.56557	1.86118	7.70812e-42	3.31017e-40	1.1	0.99	1.18	0.36	0.4	0.26	AOC3	chr17	protein_coding	amine oxidase, copper containing 3
ENSG00000235795.1	4.24768	-3.5917	0.0156698	0.0457255	0.03	0.08	0.14	0	0	0	RP11-421L21.2	chr1	antisense	--
ENSG00000245954.6	1.05195	2.06925	3.44245e-24	6.50687e-23	3.33	3.21	3	1.53	1.42	1.29	RP11-18H21.1	chr4	lincRNA	--
ENSG00000279948.1	-2.02884	-1.90868	2.53395e-05	0.000117326	0.01	0.05	0.03	0.14	0.09	0.11	CTD-2233K9.1	chr19	TEC	--
ENSG00000273702.1	2.26765	-1.86273	6.01075e-06	2.99995e-05	0.4	0.25	0.2	0.05	0.06	0.04	RP11-758H9.2	chr17	lincRNA	--
ENSG00000164845.16	1.14548	-0.536011	1.54163e-05	7.35829e-05	0.78	0.74	0.87	0.22	0.47	0.33	FAM86FP	chr12	transcribed_unprocessed_pseudogene	family with sequence similarity 86, member F, pseudogene
ENSG00000099889.13	1.01862	4.6857	3.61753e-87	5.93235e-85	7.53	8.06	7.56	3.34	3.62	3.61	ARVCF	chr22	protein_coding	armadillo repeat gene deleted in velocardiofacial syndrome
ENSG00000162998.4	1.94576	-1.04558	1.34369e-08	8.75057e-08	0.21	0.17	0.2	0.03	0.03	0.08	FRZB	chr2	protein_coding	frizzled-related protein
ENSG00000175564.12	-1.08798	-2.00648	0.0164166	0.0477042	0.03	0.04	0.05	0.07	0.08	0.08	UCP3	chr11	protein_coding	uncoupling protein 3 (mitochondrial, proton carrier)
ENSG00000196132.11	1.05659	2.6853	1.15551e-34	3.65332e-33	1.3	1.26	1.44	0.64	0.52	0.61	MYT1	chr20	protein_coding	myelin transcription factor 1
ENSG00000242349.5	1.64177	-2.55447	0.00947737	0.0290741	0.16	0.07	0.1	0.04	0.03	0.02	NPPA-AS1	chr1	antisense	NPPA antisense RNA 1
ENSG00000204428.12	1.19569	-1.75247	0.00665377	0.0211782	0.56	0.27	0.51	0.18	0.11	0.26	LY6G5C	chr6	protein_coding	lymphocyte antigen 6 complex, locus G5C
ENSG00000205307.10	1.6935	-0.874508	2.14468e-08	1.37008e-07	0.77	0.6	0.54	0.23	0.12	0.19	SAP25	chr7	protein_coding	Sin3A-associated protein, 25kDa
ENSG00000270956.1	-1.1684	-1.7522	0.00471489	0.0154282	0.31	0.16	0.14	0.51	0.36	0.41	RP11-65L3.4	chr2	antisense	--
ENSG00000154016.13	1.39648	-2.16703	0.00966251	0.0295782	0.08	0.13	0.03	0.01	0.03	0.05	GRAP	chr17	protein_coding	GRB2-related adaptor protein
ENSG00000112182.14	1.28558	2.78761	7.17248e-52	4.55468e-50	0.99	0.89	0.96	0.37	0.41	0.29	BACH2	chr6	protein_coding	BTB and CNC homology 1, basic leucine zipper transcription factor 2
ENSG00000220201.7	1.28209	-0.509405	6.67099e-07	3.70699e-06	0.46	0.38	0.24	0.16	0.12	0.13	ZGLP1	chr19	protein_coding	zinc finger, GATA-like protein 1
ENSG00000182841.12	1.19588	3.54204	5.31726e-68	5.39793e-66	6.24	6.33	5.94	2.38	2.65	2.44	RRP7BP	chr22	transcribed_unprocessed_pseudogene	ribosomal RNA processing 7 homolog B (S. cerevisiae), pseudogene
ENSG00000171236.9	-1.21408	2.03429	6.1852e-31	1.64972e-29	0.74	0.81	0.7	1.72	1.42	1.63	LRG1	chr19	protein_coding	leucine-rich alpha-2-glycoprotein 1
ENSG00000108001.13	1.55023	-1.19622	2.45232e-06	1.2843e-05	0.12	0.12	0.1	0.05	0.01	0.04	EBF3	chr10	protein_coding	early B-cell factor 3
ENSG00000213906.9	1.25173	1.57521	7.10457e-24	1.32279e-22	1.19	1.31	1.13	0.4	0.52	0.5	LTB4R2	chr14	protein_coding	leukotriene B4 receptor 2
ENSG00000267198.1	-1.07428	-1.13924	0.000759828	0.00286475	0.13	0.1	0.11	0.27	0.27	0.12	RP11-798G7.6	chr17	lincRNA	--
ENSG00000250509.1	-2.05527	-2.13903	4.42185e-05	0.000197922	0.05	0.03	0.14	0.32	0.27	0.31	CTC-573N18.1	chr5	lincRNA	--
ENSG00000228315.11	1.05412	2.45922	2.7668e-30	7.18694e-29	1.82	1.81	1.61	0.79	0.76	0.78	GUSBP11	chr22	processed_transcript	glucuronidase, beta pseudogene 11
ENSG00000279348.1	-2.40646	-2.05796	5.62623e-06	2.8203e-05	0.02	0.05	0.01	0.13	0.09	0.17	RP11-566E18.1	chr2	TEC	--
ENSG00000185499.16	-1.04321	-1.33128	0.00245313	0.00844576	0.05	0.05	0.05	0.06	0.09	0.14	MUC1	chr1	protein_coding	mucin 1, cell surface associated
ENSG00000258479.5	1.4914	-2.1118	0.00443057	0.0145569	0.2	0.19	0.13	0.04	0.07	0.06	LINC00640	chr14	lincRNA	long intergenic non-protein coding RNA 640
ENSG00000135409.10	1.64217	-2.55417	0.00601341	0.0192976	0.04	0.11	0.11	0.02	0.04	0.01	AMHR2	chr12	protein_coding	anti-Mullerian hormone receptor, type II
ENSG00000224790.1	-1.02739	-1.59159	0.00842374	0.0260831	0.24	0.24	0.68	0.82	0.62	0.75	AP000704.5	chr21	lincRNA	--
ENSG00000142875.19	-1.25042	3.85342	7.93807e-93	1.46247e-90	1.28	1.16	1.3	2.96	2.75	2.52	PRKACB	chr1	protein_coding	protein kinase, cAMP-dependent, catalytic, beta
ENSG00000279520.1	1.26706	-1.11186	0.00017292	0.000716403	0.39	0.29	0.48	0.07	0.2	0.19	RP11-20I23.2	chr16	TEC	--
ENSG00000240288.7	1.49939	-0.909405	1.28752e-06	6.93258e-06	0.5	0.34	0.27	0.09	0.14	0.13	GHRLOS	chr3	antisense	ghrelin opposite strand/antisense RNA
ENSG00000198816.5	-1.03208	3.95541	2.57704e-67	2.55529e-65	4.73	4.67	4.99	9.24	9.19	8.75	ZNF358	chr19	protein_coding	zinc finger protein 358
ENSG00000272994.1	1.0474	-0.372021	1.80591e-05	8.53918e-05	0.22	0.26	0.29	0.09	0.11	0.15	RP11-332H14.2	chr2	lincRNA	--
ENSG00000052802.12	1.45654	6.54967	1.56346e-290	2.74489e-287	48.99	50.8	48.56	16.79	17.02	16.1	MSMO1	chr4	protein_coding	methylsterol monooxygenase 1
ENSG00000151882.11	-2.00796	-1.15264	3.82516e-09	2.60415e-08	0.06	0.04	0.03	0.15	0.17	0.18	CCL28	chr5	protein_coding	chemokine (C-C motif) ligand 28
ENSG00000229156.1	1.88758	-2.79538	0.0119291	0.0357897	0.61	0.35	0.06	0.05	0.06	0.13	RP11-250H24.2	chr9	processed_pseudogene	--
ENSG00000184163.3	1.38154	1.16829	4.02965e-22	6.81025e-21	2.62	3.3	2.45	0.85	1.16	0.95	FAM132A	chr1	protein_coding	family with sequence similarity 132, member A
ENSG00000164061.4	1.26564	1.33851	3.6778e-21	5.81705e-20	0.22	0.2	0.18	0.08	0.09	0.07	BSN	chr3	protein_coding	bassoon presynaptic cytomatrix protein
ENSG00000217236.1	1.31954	-0.731645	1.6295e-06	8.69087e-06	0.32	0.3	0.22	0.12	0.16	0.02	SP9	chr2	protein_coding	Sp9 transcription factor
ENSG00000259470.2	-4.84297	-3.38009	0.00196514	0.00688721	0	0	0	0.06	0	0.1	KRT8P9	chr15	processed_pseudogene	keratin 8 pseudogene 9
ENSG00000273002.1	1.40201	-0.839897	9.69753e-07	5.29611e-06	0.16	0.29	0.48	0.15	0.1	0.06	RP11-336K24.12	chr1	antisense	--
ENSG00000275765.4	-1.12338	-1.33172	0.00155293	0.00555406	0.21	0.18	0.12	0.38	0.33	0.32	RP11-54C4.3	chr5	protein_coding	--
ENSG00000267048.1	1.00631	-0.933361	0.00066228	0.00252348	1.31	0.75	0.94	0.54	0.44	0.41	RP11-566K11.7	chr16	processed_transcript	--
ENSG00000259407.1	1.0563	-1.63012	0.0101582	0.0309781	0.32	0.36	0.36	0.08	0.15	0.24	RP11-158M2.3	chr15	antisense	--
ENSG00000172296.12	4.43077	-3.51772	0.00784237	0.0244631	0.01	0.01	0.01	0	0	0	SPTLC3	chr20	protein_coding	serine palmitoyltransferase, long chain base subunit 3
ENSG00000247092.6	1.09849	0.339665	1.33854e-09	9.4542e-09	0.89	1.2	0.88	0.55	0.37	0.31	SNHG10	chr14	antisense	small nucleolar RNA host gene 10
ENSG00000271894.1	1.60421	-2.28512	0.00299919	0.0101801	0.1	0.1	0.07	0.03	0	0.06	RP11-482H16.1	chr2	processed_transcript	--
ENSG00000233954.6	2.17809	-2.88551	0.00760807	0.023862	0.06	0.05	0.06	0.01	0	0.02	UQCRHL	chr1	protein_coding	--
ENSG00000281884.1	2.49986	-3.03238	0.00744219	0.0234081	0.3	0.19	0.67	0.07	0.09	0	Metazoa_SRP	chr7	misc_RNA	--
ENSG00000087494.15	1.06281	0.142295	7.65444e-08	4.63491e-07	0.4	0.3	0.43	0.2	0.16	0.14	PTHLH	chr12	protein_coding	parathyroid hormone-like hormone
ENSG00000273375.1	4.43076	-3.51773	0.00784237	0.0244631	0.06	0.08	0.14	0	0	0	RP11-803P9.1	chr3	lincRNA	--
ENSG00000259291.2	1.44346	-0.00180854	4.01397e-11	3.25281e-10	0.55	0.29	0.42	0.15	0.08	0.2	RP11-617F23.1	chr15	antisense	--
ENSG00000073737.16	1.80751	-0.957808	1.81765e-08	1.1717e-07	0.21	0.08	0.21	0.04	0.04	0.05	DHRS9	chr2	protein_coding	dehydrogenase/reductase (SDR family) member 9
ENSG00000137868.18	-2.17021	-0.908443	7.35378e-12	6.27626e-11	0.02	0.02	0.04	0.13	0.15	0.09	STRA6	chr15	protein_coding	stimulated by retinoic acid 6
ENSG00000158246.7	1.00781	5.85114	1.0376e-123	3.92003e-121	30.05	29.22	29.77	14.05	13.64	13.2	FAM46B	chr1	protein_coding	family with sequence similarity 46, member B
ENSG00000275072.1	1.9547	-2.55437	0.00253625	0.00871181	2.68	2.63	1.96	0.86	0.35	0.36	SNORD50B	chr6	snoRNA	small nucleolar RNA, C/D box 50B
ENSG00000224892.6	1.44989	-1.93303	0.00318122	0.0107527	0.4	0.26	0.16	0.1	0.1	0.08	RPS4XP16	chr13	transcribed_processed_pseudogene	ribosomal protein S4X pseudogene 16
ENSG00000130045.15	1.97386	-2.0583	0.000177401	0.00073334	0.16	0.18	0.13	0.01	0.07	0.03	NXNL2	chr9	protein_coding	nucleoredoxin-like 2
ENSG00000236883.1	1.21375	-1.53626	0.00194594	0.00683198	1	0.63	0.74	0.39	0.27	0.27	AP001615.9	chr21	antisense	--
ENSG00000274735.1	-1.5829	-0.210089	2.77684e-12	2.4426e-11	3.36	0.47	15.94	21.51	18.81	15.38	FP236383.3	chr21	miRNA	--
ENSG00000173110.7	3.89477	2.63551	4.20546e-234	5.02065e-231	3.87	4.5	4.72	0.24	0.26	0.32	HSPA6	chr1	protein_coding	heat shock 70kDa protein 6 (HSP70B')
ENSG00000271387.1	4.43058	-3.51782	0.00784237	0.0244631	0.11	0.03	0.05	0	0	0	RP11-382D12.2	chr1	lincRNA	--
ENSG00000145703.15	1.74798	-0.784771	2.29811e-09	1.59251e-08	0.13	0.14	0.1	0.04	0.03	0.03	IQGAP2	chr5	protein_coding	IQ motif containing GTPase activating protein 2
ENSG00000281017.1	1.4097	-1.95699	0.00318122	0.0107527	2.36	2.48	2.81	0.38	1.39	0.96	MIR1248	chr3	miRNA	microRNA 1248
ENSG00000172086.7	-1.13813	0.143322	1.05654e-08	6.92737e-08	0.31	0.35	0.39	0.9	0.66	0.52	KRCC1	chr2	protein_coding	lysine-rich coiled-coil 1
ENSG00000270673.1	1.08192	-0.88581	0.000301524	0.00120942	0.84	0.62	1.02	0.36	0.24	0.49	YTHDF3-AS1	chr8	lincRNA	YTHDF3 antisense RNA 1 (head to head)
ENSG00000162783.10	1.01121	7.65369	4.1715e-167	2.89541e-164	58.44	59.58	58.42	27.43	26.88	26.52	IER5	chr1	protein_coding	immediate early response 5
ENSG00000171658.8	-4.84263	-3.38025	0.00196514	0.00688721	0	0	0	0.07	0.02	0.01	RP11-443P15.2	chr3	transcribed_unprocessed_pseudogene	--
ENSG00000180667.10	1.02796	5.34913	5.57709e-112	1.64806e-109	7.47	7.78	7.68	3.56	3.34	3.47	YOD1	chr1	protein_coding	YOD1 deubiquitinase
ENSG00000223443.2	3.79761	-2.79522	2.1477e-05	0.000100471	0.07	0.12	0.06	0	0.01	0	USP17L2	chr8	protein_coding	ubiquitin specific peptidase 17-like family member 2
ENSG00000231955.1	-4.53359	-3.51759	0.00784237	0.0244631	0	0	0	0.03	0.09	0.02	AC007383.4	chr2	antisense	--
ENSG00000213213.13	1.08615	-0.456204	1.96585e-05	9.25291e-05	0.54	0.46	0.49	0.16	0.28	0.23	CCDC183	chr9	protein_coding	coiled-coil domain containing 183
ENSG00000258929.6	-1.13148	-1.8395	0.00800365	0.0249324	0.06	0.06	0.02	0.09	0.11	0.07	RP11-58E21.3	chr14	lincRNA	--
ENSG00000055813.5	3.11567	-2.31633	1.4701e-06	7.88015e-06	0.07	0.06	0.05	0.01	0.01	0	CCDC85A	chr2	protein_coding	coiled-coil domain containing 85A
ENSG00000166349.9	1.7435	0.113618	3.29514e-16	3.89955e-15	0.22	0.18	0.24	0.05	0.09	0.05	RAG1	chr11	protein_coding	recombination activating gene 1
ENSG00000254341.2	1.45839	-1.51768	0.000140201	0.000586879	3.52	5.92	4.11	1.35	1.93	1.14	SNORD87	chr8	snoRNA	small nucleolar RNA, C/D box 87
ENSG00000160285.14	1.00745	4.68898	5.59501e-86	8.88238e-84	5.71	5.73	6.04	2.79	2.48	2.74	LSS	chr21	protein_coding	lanosterol synthase (2,3-oxidosqualene-lanosterol cyclase)
ENSG00000230606.10	-1.70712	-2.62984	0.00947737	0.0290741	0.01	0.03	0	0.03	0.04	0.05	AC159540.1	chr2	lincRNA	--
ENSG00000238917.1	1.45397	-1.7524	0.000560402	0.00215955	2.06	1.85	2.9	0.85	1.04	0.36	SNORD10	chr17	snoRNA	small nucleolar RNA, C/D box 10
ENSG00000213761.4	1.93802	-2.22515	0.000322758	0.00129008	1.37	1.15	1.25	0.44	0.27	0.14	MT1P1	chr9	processed_pseudogene	metallothionein 1 pseudogene 1
ENSG00000230439.2	-1.21	3.22917	1.33249e-60	1.12027e-58	2.92	3.07	3.38	7	6.8	6.17	RP11-488P3.1	chr1	sense_intronic	--
ENSG00000172572.6	2.34755	-2.31592	4.00535e-05	0.000180226	0.01	0.05	0.03	0	0.01	0	PDE3A	chr12	protein_coding	phosphodiesterase 3A, cGMP-inhibited
ENSG00000269899.1	1.74267	-1.48236	9.97058e-06	4.85689e-05	1.49	1.33	2.5	0.51	0.41	0.53	RP11-589N15.2	chr8	sense_intronic	--
ENSG00000143333.6	1.05959	3.73399	9.47104e-62	8.19341e-60	7.1	6.32	6.63	2.73	3.36	2.86	RGS16	chr1	protein_coding	regulator of G-protein signaling 16
ENSG00000279699.1	2.31499	-2.55464	0.000544969	0.00210416	0.19	0.03	0.07	0.02	0.01	0.01	RP1-102K2.9	chr22	TEC	--
ENSG00000115902.10	-1.30271	3.9232	3.95882e-104	9.68484e-102	1.8	1.74	1.62	3.72	3.95	4.14	SLC1A4	chr2	protein_coding	solute carrier family 1 (glutamate/neutral amino acid transporter), member 4
ENSG00000280149.1	1.88769	-2.79535	0.0119291	0.0357897	0.28	0.18	0.19	0.03	0.12	0	RP4-751H13.5	chr7	TEC	--
ENSG00000277232.2	2.42066	-2.75223	0.00151154	0.00541708	0.1	0.1	0.09	0.01	0	0.03	GTSE1-AS1	chr22	lincRNA	GTSE1 antisense RNA 1 (head to head)
ENSG00000070182.17	1.0543	2.49357	1.16995e-30	3.08466e-29	0.67	0.66	0.62	0.27	0.25	0.35	SPTB	chr14	protein_coding	spectrin, beta, erythrocytic
ENSG00000171368.11	1.35322	3.37301	1.04111e-77	1.41886e-75	2.23	2.29	2.17	0.78	0.79	0.85	TPPP	chr5	protein_coding	tubulin polymerization promoting protein
ENSG00000196517.11	-1.11036	2.72328	1.62916e-39	6.44027e-38	0.91	1.04	0.73	1.7	1.86	1.79	SLC6A9	chr1	protein_coding	solute carrier family 6 (neurotransmitter transporter, glycine), member 9
ENSG00000101222.12	-1.6551	-2.13889	0.000701877	0.00266381	0.03	0.02	0.1	0.1	0.2	0.14	SPEF1	chr20	protein_coding	sperm flagellar 1
ENSG00000199691.1	1.31616	-1.03228	2.06859e-05	9.70589e-05	1.39	2.09	1.96	0.57	0.86	0.56	RN7SKP173	chr20	misc_RNA	RNA, 7SK small nuclear pseudogene 173
ENSG00000115461.4	-5.41117	-3.08455	6.19139e-05	0.000271748	0	0	0	0.01	0.03	0.01	IGFBP5	chr2	protein_coding	insulin-like growth factor binding protein 5
ENSG00000230590.7	-1.42738	-0.762382	3.41387e-07	1.95943e-06	0.05	0.07	0.04	0.14	0.15	0.11	FTX	chrX	lincRNA	FTX transcript, XIST regulator (non-protein coding)
ENSG00000100197.20	2.69484	-2.08484	8.35715e-07	4.59689e-06	0.1	0.18	0.22	0.03	0.03	0	CYP2D6	chr22	protein_coding	cytochrome P450, family 2, subfamily D, polypeptide 6
ENSG00000140538.16	1.1458	-1.71018	0.00553538	0.0178701	0.01	0.01	0.02	0	0	0.01	NTRK3	chr15	protein_coding	neurotrophic tyrosine kinase, receptor, type 3
ENSG00000135127.11	1.07899	1.72584	7.38785e-21	1.14663e-19	1.34	1.28	1.31	0.68	0.51	0.5	CCDC64	chr12	protein_coding	coiled-coil domain containing 64
ENSG00000091879.13	-1.5842	-0.62044	5.96684e-09	3.99301e-08	0.03	0.05	0.04	0.15	0.09	0.09	ANGPT2	chr8	protein_coding	angiopoietin 2
ENSG00000112139.14	1.71789	1.43895	1.87654e-37	6.73974e-36	0.36	0.34	0.3	0.09	0.1	0.09	MDGA1	chr6	protein_coding	MAM domain containing glycosylphosphatidylinositol anchor 1
ENSG00000234492.4	-1.39555	-2.28483	0.00610534	0.0195725	0.02	0.01	0.03	0.03	0.09	0.04	RPL34-AS1	chr4	lincRNA	RPL34 antisense RNA 1 (head to head)
ENSG00000272078.1	1.44283	-0.500254	2.8242e-08	1.78394e-07	0.1	0.09	0.14	0.03	0.04	0.04	RP4-734G22.3	chr1	antisense	--
ENSG00000181143.15	-2.45377	1.12997	1.43197e-55	1.04495e-53	0.02	0.01	0.01	0.09	0.06	0.07	MUC16	chr19	protein_coding	mucin 16, cell surface associated
ENSG00000248019.2	2.53093	-2.19597	2.54579e-05	0.000117837	0.06	0.05	0.06	0	0.01	0.02	FAM13A-AS1	chr4	antisense	FAM13A antisense RNA 1
ENSG00000167992.12	1.17573	0.393459	1.50324e-10	1.16022e-09	0.41	0.41	0.45	0.15	0.19	0.18	VWCE	chr11	protein_coding	von Willebrand factor C and EGF domains
ENSG00000267026.5	1.09866	-1.66986	0.00890804	0.02748	0.22	0.11	0.17	0.03	0.08	0.12	RP11-92C4.3	chr9	antisense	--
ENSG00000173269.13	1.26396	2.09642	1.16515e-33	3.5162e-32	1.2	1.27	1.24	0.48	0.41	0.53	MMRN2	chr10	protein_coding	multimerin 2
ENSG00000272808.2	1.08113	1.30601	1.15477e-15	1.32304e-14	0.61	0.51	0.63	0.24	0.31	0.22	RP11-66B24.7	chr15	processed_transcript	--
ENSG00000144834.12	1.48036	-0.218072	2.1986e-10	1.67183e-09	0.55	0.54	0.7	0.18	0.21	0.21	TAGLN3	chr3	protein_coding	transgelin 3
ENSG00000213903.8	1.54489	2.338	1.03466e-54	7.31761e-53	1.56	1.49	1.51	0.48	0.43	0.53	LTB4R	chr14	protein_coding	leukotriene B4 receptor
ENSG00000223551.1	1.24702	-1.64984	0.0019493	0.00683973	0.47	0.68	0.52	0.23	0.16	0.25	TMSB4XP4	chr9	processed_pseudogene	thymosin beta 4, X-linked pseudogene 4
ENSG00000254981.1	4.24768	-3.5917	0.0156698	0.0457255	0.06	0.14	0.24	0	0	0	RP11-350N15.3	chr8	antisense	--
ENSG00000068976.13	1.58555	-0.509278	1.88117e-09	1.31334e-08	0.31	0.26	0.25	0.07	0.1	0.09	PYGM	chr11	protein_coding	phosphorylase, glycogen, muscle
ENSG00000071909.18	1.74717	-2.66962	0.0066964	0.0212958	0.02	0.04	0.02	0	0	0.01	MYO3B	chr2	protein_coding	myosin IIIB
ENSG00000130590.13	-1.05349	0.620394	2.40231e-10	1.82256e-09	0.35	0.41	0.47	0.86	0.88	0.62	SAMD10	chr20	protein_coding	sterile alpha motif domain containing 10
ENSG00000268568.1	2.28405	-3.13923	0.0130214	0.0386857	0.08	0.1	0.03	0.02	0.02	0	AC007228.9	chr19	lincRNA	--
ENSG00000176125.4	-1.14441	0.295798	9.88036e-10	7.05308e-09	0.59	0.77	0.71	1.37	1.33	1.5	UFSP1	chr7	protein_coding	UFM1-specific peptidase 1 (non-functional)
ENSG00000137040.9	1.25862	2.54709	5.04768e-43	2.24855e-41	1.59	1.61	1.65	0.56	0.55	0.78	RANBP6	chr9	protein_coding	RAN binding protein 6
ENSG00000221946.7	1.22328	-0.956864	6.2457e-05	0.000273849	0.66	0.83	0.67	0.15	0.33	0.4	FXYD7	chr19	protein_coding	FXYD domain containing ion transport regulator 7
ENSG00000148841.15	1.0326	5.54291	3.70794e-119	1.28683e-116	8.17	8.06	8.12	3.65	3.61	3.75	ITPRIP	chr10	protein_coding	inositol 1,4,5-trisphosphate receptor interacting protein
ENSG00000196358.10	1.67812	0.35461	3.01185e-18	4.0238e-17	0.23	0.28	0.17	0.06	0.05	0.08	NTNG2	chr9	protein_coding	netrin G2
ENSG00000146205.13	-1.05406	-1.75187	0.0107469	0.0326467	0.02	0.03	0.05	0.05	0.06	0.07	ANO7	chr2	protein_coding	anoctamin 7
ENSG00000172367.15	2.49999	-3.03222	0.00421947	0.0139123	0.01	0.04	0.07	0	0.02	0	PDZD3	chr11	protein_coding	PDZ domain containing 3
ENSG00000212724.3	1.27317	6.94793	1.8179e-239	2.26071e-236	182.97	180.94	182.99	70.52	68.12	70.36	KRTAP2-3	chr17	protein_coding	keratin associated protein 2-3
ENSG00000206344.6	1.14113	-1.51824	0.00194594	0.00683198	0.3	0.17	0.16	0.13	0.07	0.06	HCG27	chr6	protein_coding	HLA complex group 27 (non-protein coding)
ENSG00000274976.1	1.99048	-2.98163	0.0128251	0.0382204	0.05	0.19	0.54	0.05	0	0.12	RP11-8P13.5	chr12	sense_intronic	--
ENSG00000133055.8	-5.88653	-2.79517	9.81311e-07	5.35629e-06	0	0	0	0.12	0.03	0.11	MYBPH	chr1	protein_coding	myosin binding protein H
ENSG00000119917.13	-1.19058	1.85854	2.88178e-27	6.45718e-26	0.8	0.85	0.66	1.48	1.81	1.59	IFIT3	chr10	protein_coding	interferon-induced protein with tetratricopeptide repeats 3
ENSG00000170356.8	1.16611	0.654538	2.28816e-12	2.02649e-11	0.75	0.65	0.55	0.35	0.26	0.17	OR2A20P	chr7	transcribed_unprocessed_pseudogene	olfactory receptor, family 2, subfamily A, member 20 pseudogene
ENSG00000176692.5	2.93031	-2.79516	0.000225433	0.000921553	0.03	0.08	0.06	0	0	0.02	FOXC2	chr16	protein_coding	forkhead box C2
ENSG00000207733.1	1.32626	-1.28486	9.51403e-05	0.000407982	3.58	7.18	3.7	1.42	2.23	1.53	MIR637	chr19	miRNA	microRNA 637
ENSG00000092295.11	1.39384	0.387824	7.2657e-14	7.25987e-13	0.68	0.56	0.53	0.24	0.23	0.15	TGM1	chr14	protein_coding	transglutaminase 1
ENSG00000183496.5	1.21666	1.30392	1.57651e-19	2.28078e-18	0.69	0.77	0.65	0.29	0.24	0.31	MEX3B	chr15	protein_coding	mex-3 RNA binding family member B
ENSG00000279476.1	-2.17235	-2.75192	0.00263795	0.00902478	0	0.02	0.02	0.04	0.07	0.05	RP11-391L3.3	chr16	TEC	--
ENSG00000196693.14	-1.17491	2.36151	5.52675e-35	1.78326e-33	0.47	0.61	0.4	1.09	1.02	0.91	ZNF33B	chr10	protein_coding	zinc finger protein 33B
ENSG00000234902.6	1.31168	-2.11183	0.0117362	0.0353888	0.17	0.12	0.33	0.05	0.16	0.02	AC007879.2	chr2	lincRNA	--
ENSG00000260704.1	1.888	-2.79545	0.0119291	0.0357897	0.09	0.07	0.05	0.04	0	0	LINC00543	chr13	lincRNA	long intergenic non-protein coding RNA 543
ENSG00000275209.1	-7.88585	0.480844	3.44288e-86	5.52452e-84	0	0.54	0	126.17	0	0	FP236383.4	chr21	miRNA	--
ENSG00000106479.10	1.03668	3.16784	1.75627e-43	8.0027e-42	1.63	1.63	1.46	0.7	0.72	0.7	ZNF862	chr7	protein_coding	zinc finger protein 862
ENSG00000143167.11	-1.01494	-1.77324	0.0148191	0.043597	0.04	0.06	0.06	0.08	0.12	0.1	GPA33	chr1	protein_coding	glycoprotein A33 (transmembrane)
ENSG00000189375.10	1.99895	-2.34801	0.0005494	0.00212017	0.09	0.09	0.04	0.03	0.01	0	TBC1D28	chr17	protein_coding	TBC1 domain family, member 28
ENSG00000151012.13	-1.66511	5.18561	5.70611e-272	8.10974e-269	1.71	1.6	1.69	5.09	4.79	4.8	SLC7A11	chr4	protein_coding	solute carrier family 7 (anionic amino acid transporter light chain, xc- system), member 11
ENSG00000166106.3	1.34956	-0.564678	2.99296e-07	1.72681e-06	0.18	0.07	0.17	0.06	0.05	0.04	ADAMTS15	chr11	protein_coding	ADAM metallopeptidase with thrombospondin type 1 motif, 15
ENSG00000180089.5	1.35509	1.87614	1.21723e-33	3.66594e-32	2.88	3.3	2.49	1.1	1.18	0.8	TMEM86B	chr19	protein_coding	transmembrane protein 86B
ENSG00000136267.13	-3.83229	-2.88527	7.77274e-05	0.00033665	0	0	0	0.01	0.04	0	DGKB	chr7	protein_coding	diacylglycerol kinase, beta 90kDa
ENSG00000170458.13	1.55969	-2.44753	0.016338	0.0474918	0.17	0.06	0.05	0.01	0.04	0.04	CD14	chr5	protein_coding	CD14 molecule
ENSG00000272384.1	1.77053	-2.48219	0.00825266	0.0256145	0.24	0.12	0.24	0	0.17	0	RP11-44N11.2	chr8	lincRNA	--
ENSG00000280099.1	1.39381	-0.500433	4.10589e-08	2.5546e-07	0.45	0.48	0.57	0.25	0.13	0.13	RP11-33E12.2	chr1	TEC	--
ENSG00000213366.12	1.79133	-1.81749	0.000134423	0.000563641	0.12	0.08	0.03	0	0.03	0.03	GSTM2	chr1	protein_coding	glutathione S-transferase mu 2 (muscle)
ENSG00000257808.1	2.95748	-3.25467	0.00638728	0.0203888	0.17	0.33	0.05	0.04	0	0	RP11-1136G11.8	chr12	lincRNA	--
ENSG00000245975.2	3.07888	-3.19569	0.003444	0.0115689	0.04	0.13	0.03	0	0	0.02	RP11-30K9.6	chr15	lincRNA	--
ENSG00000171951.4	-1.40378	2.56221	3.27184e-55	2.35873e-53	1.18	1.05	1.23	2.93	2.77	2.79	SCG2	chr2	protein_coding	secretogranin II
ENSG00000050438.16	1.00427	-0.0521903	1.69532e-06	9.02419e-06	0.09	0.09	0.08	0.04	0.04	0.03	SLC4A8	chr12	protein_coding	solute carrier family 4, sodium bicarbonate cotransporter, member 8
ENSG00000270075.1	1.6419	-2.55428	0.00947737	0.0290741	0.43	0.43	1.13	0.16	0.1	0.31	RP11-127L20.5	chr10	antisense	--
ENSG00000092969.11	-1.07269	-1.22501	0.00108525	0.00399979	0.08	0.03	0.02	0.1	0.08	0.09	TGFB2	chr1	protein_coding	transforming growth factor, beta 2
ENSG00000105707.13	-2.46462	-2.83954	0.00260973	0.00894772	0.02	0	0.01	0.05	0.08	0.03	HPN	chr19	protein_coding	hepsin
ENSG00000232303.2	1.83963	-2.28512	0.000843503	0.00315756	0.28	0.27	0.12	0.04	0	0.13	DFFBP1	chr9	processed_pseudogene	DNA fragmentation factor, 40kDa, beta polypeptide pseudogene 1
ENSG00000238105.7	1.13674	0.622996	3.13198e-11	2.55332e-10	0.38	0.3	0.35	0.12	0.16	0.17	GOLGA2P5	chr12	transcribed_unprocessed_pseudogene	golgin A2 pseudogene 5
ENSG00000237624.1	1.74935	-1.05866	1.13159e-07	6.74791e-07	0.41	0.36	0.39	0.09	0.16	0.07	OXCT2P1	chr1	unprocessed_pseudogene	3-oxoacid CoA transferase 2 pseudogene 1
ENSG00000128482.15	1.19541	1.07773	1.0376e-16	1.26194e-15	0.86	0.83	0.73	0.36	0.3	0.31	RNF112	chr17	protein_coding	ring finger protein 112
ENSG00000272899.2	1.98331	-0.611306	1.00961e-11	8.52175e-11	0.22	0.15	0.34	0.02	0.05	0.1	RP11-309L24.4	chr7	lincRNA	--
ENSG00000165879.8	1.1679	-0.72123	1.63056e-05	7.75548e-05	0.27	0.31	0.22	0.17	0.06	0.09	FRAT1	chr10	protein_coding	frequently rearranged in advanced T-cell lymphomas 1
ENSG00000236393.1	1.70189	0.913978	5.11838e-26	1.07127e-24	0.91	0.89	0.72	0.21	0.24	0.28	RP11-320G24.1	chrX	lincRNA	--
ENSG00000174498.13	1.73418	-2.34821	0.00214814	0.00748026	0.07	0.02	0.05	0.02	0.01	0	IGDCC3	chr15	protein_coding	immunoglobulin superfamily, DCC subclass, member 3
ENSG00000263823.1	1.01126	-1.53594	0.00952429	0.029211	0.15	0.17	0.36	0.1	0.09	0.11	RP11-326K13.4	chr18	antisense	--
ENSG00000259211.1	1.25639	-1.95743	0.00677292	0.0215024	0.43	0.22	0.41	0.25	0.07	0.07	RP11-64K12.8	chr15	antisense	--
ENSG00000234805.1	1.4988	-0.0392331	4.86435e-12	4.19963e-11	0.67	0.78	0.57	0.23	0.19	0.23	AC090505.5	chr3	processed_pseudogene	--
ENSG00000249906.1	1.58053	-2.05836	0.00197158	0.00690493	0.17	0.17	0.28	0.05	0.06	0.08	RP5-1029K10.2	chr17	antisense	--
ENSG00000271840.1	4.73935	-3.38018	0.00196514	0.00688721	0.08	0.18	0.06	0	0	0	RP1-224A6.9	chr1	lincRNA	--
ENSG00000231196.3	1.57292	-2.59182	0.0147978	0.0435559	0.29	0.28	0.14	0.09	0.07	0.04	RP11-495P10.8	chr1	lincRNA	--
ENSG00000258441.1	1.44196	1.22313	2.56288e-24	4.89077e-23	1.69	1.99	1.48	0.47	0.67	0.63	LINC00641	chr14	processed_transcript	long intergenic non-protein coding RNA 641
ENSG00000145283.7	3.07856	-3.19596	0.00638728	0.0203888	0.08	0.02	0.08	0.01	0	0	SLC10A6	chr4	protein_coding	solute carrier family 10 (sodium/bile acid cotransporter), member 6
ENSG00000273284.1	1.95461	-2.55423	0.00253625	0.00871181	0.19	0.24	0.09	0.02	0.05	0.05	RP11-888D10.4	chr18	sense_intronic	--
ENSG00000108417.3	1.39034	-1.71016	0.000902133	0.00336227	0.2	0.3	0.19	0.03	0.05	0.17	KRT37	chr17	protein_coding	keratin 37, type I
ENSG00000186141.8	-1.30016	4.0903	8.49329e-111	2.4142e-108	4.71	5.16	4.48	11.39	10.16	10.96	POLR3C	chr1	protein_coding	polymerase (RNA) III (DNA directed) polypeptide C (62kD)
ENSG00000273061.1	1.24336	-1.51766	0.00137371	0.00495765	0.61	0.77	0.49	0.13	0.44	0.17	CDC37L1-AS1	chr9	lincRNA	CDC37L1 antisense RNA 1 (head to head)
ENSG00000088340.15	1.71042	3.35259	4.19867e-115	1.27871e-112	2.03	2.48	2.55	0.6	0.67	0.73	FER1L4	chr20	unitary_pseudogene	fer-1-like family member 4, pseudogene (functional)
ENSG00000254701.3	-1.53419	-1.75216	0.000247148	0.00100332	0.32	0.05	0.2	0.55	0.76	0.3	RP11-1415C14.4	chr5	unprocessed_pseudogene	--
ENSG00000117016.9	1.31825	2.68254	1.55548e-51	9.73268e-50	1.08	1.22	1.12	0.47	0.44	0.35	RIMS3	chr1	protein_coding	regulating synaptic membrane exocytosis 3
ENSG00000260179.1	1.81975	-2.63011	0.00413805	0.013668	0.08	0.15	0.07	0.01	0.05	0.02	RP5-902P8.12	chr1	lincRNA	--
ENSG00000183250.11	-1.08306	-0.0575698	2.15095e-07	1.25562e-06	0.26	0.25	0.19	0.41	0.62	0.36	LINC01547	chr21	lincRNA	long intergenic non-protein coding RNA 1547
ENSG00000256569.1	1.26584	-1.71035	0.00232179	0.00802782	0.51	0.65	0.56	0.18	0.17	0.31	RP11-173P15.5	chr12	antisense	--
ENSG00000267737.1	1.10907	0.722135	1.04397e-11	8.7993e-11	1.66	1.98	1.58	0.72	0.81	0.69	AC061992.2	chr17	lincRNA	--
ENSG00000231187.2	1.11041	1.03012	3.30425e-14	3.38431e-13	2.28	2.71	2.52	1.07	0.87	1.25	RP11-38L15.3	chr10	antisense	--
ENSG00000275223.1	-1.2277	-1.26933	0.000288217	0.00115885	0.29	0.44	0.13	0.56	0.68	0.6	RP1-63M2.7	chr20	lincRNA	--
ENSG00000254905.1	1.99029	-2.98166	0.0128251	0.0382204	0.17	0.16	0.33	0	0.1	0.05	RP11-712L6.7	chr11	antisense	--
ENSG00000275252.1	-4.97557	-3.31611	0.000983906	0.00364384	0	0	0	1.23	0.86	0	FP671120.2	chr21	miRNA	--
ENSG00000197181.11	1.88059	0.393046	2.69231e-22	4.61278e-21	0.29	0.34	0.33	0.1	0.05	0.09	PIWIL2	chr8	protein_coding	piwi-like RNA-mediated gene silencing 2
ENSG00000251196.1	1.17345	-1.03248	0.00028029	0.00112895	0.84	0.63	0.57	0.15	0.46	0.25	RP11-54F2.1	chr5	unprocessed_pseudogene	--
ENSG00000197249.12	-1.18927	3.68	2.25466e-74	2.76924e-72	1.74	1.83	1.8	3.59	3.94	3.78	SERPINA1	chr14	protein_coding	serpin peptidase inhibitor, clade A (alpha-1 antiproteinase, antitrypsin), member 1
ENSG00000274286.1	1.12635	0.220533	2.55319e-09	1.76028e-08	0.32	0.47	0.45	0.23	0.12	0.16	ADRA2B	chr2	protein_coding	adrenoceptor alpha 2B
ENSG00000261459.1	-1.13177	0.464405	1.74828e-10	1.33999e-09	0.48	0.52	0.53	1.23	0.89	0.94	AC002310.11	chr16	protein_coding	--
ENSG00000233621.1	1.1425	0.744266	1.08247e-12	9.84681e-12	1.26	1.3	1.79	0.69	0.54	0.56	LINC01137	chr1	antisense	long intergenic non-protein coding RNA 1137
ENSG00000170262.12	1.55047	-2.31606	0.00919802	0.0282986	0.16	0.18	0.12	0.01	0.09	0.04	MRAP	chr21	protein_coding	melanocortin 2 receptor accessory protein
ENSG00000200530.1	1.0301	-0.610888	8.48977e-05	0.00036627	7.2	9.38	8.94	3.69	3.38	4.37	SNORD35B	chr19	snoRNA	small nucleolar RNA, C/D box 35B
ENSG00000005844.17	1.6829	-2.11183	0.00149402	0.00535992	0.05	0.04	0.05	0.01	0.01	0.02	ITGAL	chr16	protein_coding	integrin, alpha L (antigen CD11A (p180), lymphocyte function-associated antigen 1; alpha polypeptide)
ENSG00000232023.2	-1.24701	-0.994115	4.37763e-05	0.000195973	0.34	0.19	0.54	0.95	0.69	0.75	AC009410.1	chr2	lincRNA	--
ENSG00000176728.7	-5.20997	-3.19558	0.000246748	0.00100196	0	0	0	0.02	0.05	0.03	TTTY14	chrY	lincRNA	testis-specific transcript, Y-linked 14 (non-protein coding)
ENSG00000233117.2	2.31592	-2.55415	0.000318195	0.00127252	0.01	0.04	0.04	0.01	0	0	LINC00702	chr10	lincRNA	long intergenic non-protein coding RNA 702
ENSG00000184156.15	1.15217	-1.57295	0.00613794	0.0196601	0.04	0.03	0.02	0	0.02	0.02	KCNQ3	chr8	protein_coding	potassium channel, voltage gated KQT-like subfamily Q, member 3
ENSG00000070601.9	2.34856	-1.95722	1.96057e-06	1.0375e-05	0.05	0.06	0.06	0.01	0.01	0	FRMPD1	chr9	protein_coding	FERM and PDZ domain containing 1
ENSG00000139631.18	1.47973	2.46862	1.46837e-54	1.02875e-52	2.51	2.4	2.37	0.76	0.82	0.84	CSAD	chr12	protein_coding	cysteine sulfinic acid decarboxylase
ENSG00000187984.12	1.50364	3.30643	2.72418e-90	4.7827e-88	5.6	5.38	5.66	1.84	1.89	1.69	ANKRD19P	chr9	transcribed_unprocessed_pseudogene	ankyrin repeat domain 19, pseudogene
ENSG00000261889.1	1.1481	-1.39635	0.00185901	0.00654912	0.33	0.74	0.61	0.11	0.26	0.34	RP11-473M20.16	chr16	lincRNA	--
ENSG00000187045.16	1.49723	-2.48216	0.0127057	0.0379176	0.03	0.03	0.08	0.02	0.01	0.02	TMPRSS6	chr22	protein_coding	transmembrane protease, serine 6
ENSG00000260766.1	1.43726	-2.38009	0.00712117	0.0225099	0.02	0.13	0.16	0.03	0.04	0.03	RP11-226L15.5	chr1	sense_overlapping	--
ENSG00000228897.1	1.33864	-1.16739	4.78946e-05	0.000213544	0.71	0.71	0.65	0.22	0.23	0.31	CTD-2021A8.2	chr7	processed_pseudogene	--
ENSG00000267058.1	-4.34943	-3.59179	0.0156698	0.0457255	0	0	0	0.05	0.01	0	RP11-15A1.3	chr19	lincRNA	--
ENSG00000280498.1	1.75394	-2.19605	0.000775343	0.00291925	1.86	0.78	2.37	0.45	0.73	0.19	SNORA16A	chr1	snoRNA	small nucleolar RNA, H/ACA box 16A
ENSG00000259416.2	4.59319	-3.44737	0.00392546	0.0130278	0.07	0.06	0.11	0	0	0	RP11-158M2.5	chr15	antisense	--
ENSG00000230303.5	4.24742	-3.59183	0.0156698	0.0457255	0.16	0.03	0	0	0	0	RP11-213G2.2	chr9	lincRNA	--
ENSG00000261542.1	1.32562	-2.00698	0.00977317	0.0298832	0.15	0.08	0.13	0.04	0.05	0.05	RP11-16E18.3	chr8	lincRNA	--
ENSG00000105737.9	1.39189	-0.167205	1.03247e-09	7.34745e-09	0.22	0.28	0.23	0.06	0.11	0.09	GRIK5	chr19	protein_coding	glutamate receptor, ionotropic, kainate 5
ENSG00000200418.1	1.62332	-2.03253	0.000627957	0.00240067	2.55	2.35	1.49	0.98	0.2	0.62	SNORA63	chr3	snoRNA	small nucleolar RNA, H/ACA box 63
ENSG00000104826.11	1.25133	-1.79537	0.0022702	0.00786769	0.56	0.76	0.44	0.31	0.19	0.15	LHB	chr19	protein_coding	luteinizing hormone beta polypeptide
ENSG00000172399.5	1.91184	-1.21047	6.25832e-08	3.82209e-07	0.19	0.21	0.22	0.04	0.05	0.07	MYOZ2	chr4	protein_coding	myozenin 2
ENSG00000245869.2	2.95706	-3.25489	0.0117774	0.0354241	0.1	0.02	0.03	0.01	0	0	RP11-158I9.5	chr11	antisense	--
ENSG00000198125.12	-1.72824	0.617407	1.30926e-23	2.40469e-22	0.37	0.45	0.36	1.15	1.02	1.45	MB	chr22	protein_coding	myoglobin
ENSG00000133739.15	1.06886	0.165059	7.43536e-08	4.51048e-07	0.29	0.22	0.32	0.13	0.09	0.14	LRRCC1	chr8	protein_coding	leucine rich repeat and coiled-coil centrosomal protein 1
ENSG00000227080.2	1.69408	-0.873982	2.14468e-08	1.37008e-07	0.73	1.08	1.2	0.26	0.36	0.22	CTD-2021A8.3	chr7	processed_pseudogene	--
ENSG00000232133.1	1.1583	-0.126195	1.63452e-07	9.63535e-07	0.87	0.68	0.53	0.31	0.21	0.34	IMPDH1P10	chr2	processed_pseudogene	IMP (inosine monophosphate) dehydrogenase 1 pseudogene 10
ENSG00000248489.1	2.49294	-2.71046	0.000869798	0.00324947	0.44	0.28	0.24	0	0	0.16	CTD-2007H13.3	chr5	lincRNA	--
ENSG00000277496.1	1.41905	-1.77368	0.00155578	0.00556294	0.17	0.12	0.23	0.03	0.05	0.1	RP11-93B14.9	chr20	antisense	--
ENSG00000226435.10	2.42098	-2.75208	0.000869798	0.00324947	0.02	0.08	0.08	0.01	0.01	0.01	ANKRD18DP	chr3	transcribed_unprocessed_pseudogene	ankyrin repeat domain 18D, pseudogene
ENSG00000264527.2	1.21374	-1.98183	0.00677292	0.0215024	0.22	0.19	0.2	0.1	0.04	0.1	WI2-1959D15.1	chr9	lincRNA	--
ENSG00000129673.9	5.30597	-3.08488	0.000123592	0.000521155	0.05	0.03	0.09	0	0	0	AANAT	chr17	protein_coding	aralkylamine N-acetyltransferase
ENSG00000136161.12	-1.58473	-2.41367	0.00531252	0.0172158	0.04	0	0.01	0.1	0.02	0.03	RCBTB2	chr13	protein_coding	regulator of chromosome condensation (RCC1) and BTB (POZ) domain containing protein 2
ENSG00000242866.9	1.06403	-1.44758	0.00424368	0.0139871	0.07	0.04	0.08	0.02	0.03	0.04	STRC	chr15	protein_coding	stereocilin
ENSG00000152784.15	1.33157	0.125819	4.76959e-11	3.84011e-10	0.28	0.39	0.29	0.13	0.09	0.12	PRDM8	chr4	protein_coding	PR domain containing 8
ENSG00000238184.1	1.49759	0.06095	1.22669e-12	1.11147e-11	0.86	1.14	0.75	0.27	0.4	0.21	CD81-AS1	chr11	antisense	CD81 antisense RNA 1
ENSG00000223956.1	18.0756	8.82472	0	0	1482.54	1582.04	1500.31	0	0	0	RP4-710M16.2	chr1	lincRNA	--
ENSG00000273142.1	1.0555	-0.218164	2.33741e-06	1.22734e-05	0.32	0.34	0.21	0.16	0.1	0.11	RP11-458F8.4	chr7	lincRNA	--
ENSG00000172139.14	4.59316	-3.44738	0.00392546	0.0130278	0.03	0.02	0.01	0	0	0	SLC9C1	chr3	protein_coding	solute carrier family 9, subfamily C (Na+-transporting carboxylic acid decarboxylase), member 1
ENSG00000144488.14	1.25398	-0.982005	1.76678e-05	8.36344e-05	0.1	0.15	0.1	0.07	0.04	0.02	ESPNL	chr2	protein_coding	espin-like
ENSG00000231105.1	1.38097	-1.13961	3.30499e-05	0.000150711	0.24	0.14	0.25	0.06	0.05	0.11	RP5-1071N3.1	chr1	antisense	--
ENSG00000227252.1	1.14789	-1.39692	0.00159968	0.00570692	0.18	0.16	0.19	0.08	0.05	0.09	AC105760.2	chr2	antisense	--
ENSG00000164855.15	-1.15749	4.82327	4.10936e-120	1.44292e-117	2.69	2.48	2.54	5.21	5.59	5.12	TMEM184A	chr7	protein_coding	transmembrane protein 184A
ENSG00000279955.3	-1.2618	-2.25492	0.0169297	0.049052	0.09	0.09	0.1	0.39	0.11	0.08	RP11-1221G12.2	chr9	transcribed_unprocessed_pseudogene	--
ENSG00000141294.9	-1.37122	-1.77334	0.00191499	0.00673598	0	0.05	0.14	0.19	0.09	0.18	LRRC46	chr17	protein_coding	leucine rich repeat containing 46
ENSG00000269959.1	4.43054	-3.51784	0.0156698	0.0457255	0.03	0	0.02	0	0	0	SPACA6P-AS	chr19	lincRNA	SPACA6P antisense RNA
ENSG00000280800.1	8.7145	-0.389425	1.1543e-45	5.74187e-44	0	0	4.04	0	0	0	CH507-513H4.6	chr21	lincRNA	--
ENSG00000228695.9	-2.30767	-2.28491	7.23082e-05	0.000314639	0.03	0.04	0	0.12	0.16	0.05	CES1P1	chr16	transcribed_unprocessed_pseudogene	carboxylesterase 1 pseudogene 1
ENSG00000272502.1	1.26345	-2.13921	0.0168812	0.0489493	0.09	0.09	0.4	0.05	0.04	0.13	RP11-713M15.2	chr8	antisense	--
ENSG00000186832.8	-1.43571	1.17778	3.37166e-25	6.71767e-24	0.89	0.46	0.63	1.79	1.68	1.57	KRT16	chr17	protein_coding	keratin 16, type I
ENSG00000279489.1	1.27342	-1.86265	0.00268893	0.00918131	0.18	0.21	0.1	0.11	0.06	0	RP11-392A14.8	chr9	TEC	--
ENSG00000162771.7	4.24751	-3.59179	0.0156698	0.0457255	0.05	0.02	0	0	0	0	FAM71A	chr1	protein_coding	family with sequence similarity 71, member A
ENSG00000187624.8	-1.08977	-0.26257	1.53407e-06	8.19656e-06	0.22	0.12	0.26	0.53	0.31	0.34	C17orf97	chr17	protein_coding	chromosome 17 open reading frame 97
ENSG00000224660.1	1.18842	0.862895	3.73788e-14	3.81274e-13	0.47	0.39	0.33	0.15	0.17	0.16	SH3BP5-AS1	chr3	antisense	SH3BP5 antisense RNA 1
ENSG00000168477.17	1.58592	3.75812	3.95882e-125	1.53448e-122	1.34	1.25	1.16	0.4	0.4	0.36	TNXB	chr6	protein_coding	tenascin XB
ENSG00000262877.4	1.2954	-2.22478	0.00778218	0.0243747	0.07	0.24	0.12	0.05	0.09	0	RP11-1055B8.4	chr17	lincRNA	--
ENSG00000226964.1	2.39623	-3.0846	0.00744219	0.0234081	0.07	0.35	0.11	0	0.08	0	RHEBP2	chr10	processed_pseudogene	Ras-homolog enriched in brain pseudogene 2
ENSG00000203666.12	-1.13146	0.0308577	3.79854e-08	2.37476e-07	0.06	0.07	0.11	0.2	0.15	0.14	EFCAB2	chr1	protein_coding	EF-hand calcium binding domain 2
ENSG00000236723.2	2.49307	-2.7105	0.000869798	0.00324947	0.24	0.1	0.52	0.04	0.05	0.05	RP5-1024G6.2	chr1	antisense	--
ENSG00000172250.14	1.19332	-1.90908	0.00963431	0.0295088	0.26	0.2	0.14	0.07	0.07	0.09	SERHL	chr22	processed_transcript	serine hydrolase-like (pseudogene)
ENSG00000249572.1	1.0724	-1.49971	0.0037002	0.0123641	0.39	0.74	0.98	0.3	0.14	0.47	CTD-2203K17.1	chr5	antisense	--
ENSG00000187140.5	1.34852	-1.51801	0.000552219	0.0021305	0.21	0.14	0.2	0.06	0.09	0.05	FOXD3	chr1	protein_coding	forkhead box D3
ENSG00000180155.18	-1.01206	1.6221	5.23182e-18	6.87578e-17	0.31	0.3	0.34	0.52	0.72	0.54	LYNX1	chr8	protein_coding	Ly6/neurotoxin 1
ENSG00000239775.1	1.44778	-0.944714	1.48032e-06	7.93349e-06	0.59	1.08	1	0.23	0.48	0.18	AC017116.11	chr7	sense_overlapping	--
ENSG00000187908.15	1.74315	-0.119424	4.44882e-14	4.51939e-13	0.15	0.14	0.16	0.05	0.04	0.03	DMBT1	chr10	protein_coding	deleted in malignant brain tumors 1
ENSG00000075826.16	1.23792	1.78198	1.17718e-26	2.5515e-25	0.88	1.08	0.85	0.3	0.35	0.46	SEC31B	chr10	protein_coding	SEC31 homolog B (S. cerevisiae)
ENSG00000278983.1	-2.08677	-3.032	0.0128251	0.0382204	0	0.02	0	0.01	0.07	0.01	RP11-426J5.3	chr18	TEC	--
ENSG00000106565.17	1.96819	-2.75224	0.017061	0.0493796	0.11	0.07	0.03	0	0.01	0.04	TMEM176B	chr7	protein_coding	transmembrane protein 176B
ENSG00000224292.1	2.5949	-2.38036	3.51564e-05	0.000159538	0.42	0.36	0.21	0.03	0.11	0	AF196972.9	chrX	antisense	--
ENSG00000271576.1	1.61604	-0.828911	6.06705e-08	3.71212e-07	0.5	0.39	0.4	0.13	0.09	0.17	RP11-486G15.2	chr1	lincRNA	--
ENSG00000102908.20	-1.19649	6.31614	1.90756e-192	1.83655e-189	3.28	3.23	3.27	7.08	7.01	6.61	NFAT5	chr16	protein_coding	nuclear factor of activated T-cells 5, tonicity-responsive
ENSG00000239440.5	-1.15145	-0.699904	1.37983e-05	6.62201e-05	0.2	0.08	0.2	0.34	0.31	0.38	RP11-260O18.1	chr3	lincRNA	--
ENSG00000254396.1	4.59318	-3.44737	0.00392546	0.0130278	0.07	0.05	0.24	0	0	0	RP11-56F10.3	chr9	lincRNA	--
ENSG00000137809.16	-4.53342	-3.51767	0.00784237	0.0244631	0	0	0	0.01	0.01	0	ITGA11	chr15	protein_coding	integrin, alpha 11
ENSG00000064300.8	1.72932	4.24236	1.81471e-198	1.8054e-195	7.25	7.38	6.81	1.99	1.99	1.98	NGFR	chr17	protein_coding	nerve growth factor receptor
ENSG00000231177.4	1.18707	-1.43069	0.000811902	0.00304537	0.33	0.3	0.28	0.2	0.09	0.06	LINC00852	chr3	antisense	long intergenic non-protein coding RNA 852
ENSG00000167077.12	1.29481	-2.22514	0.0115286	0.0348261	0.06	0.04	0.06	0.02	0.02	0.01	MEI1	chr22	protein_coding	meiosis inhibitor 1
ENSG00000163357.10	1.03706	-1.7734	0.0148191	0.043597	0.09	0.12	0.13	0.02	0.06	0.08	DCST1	chr1	protein_coding	DC-STAMP domain containing 1
ENSG00000270184.1	4.24763	-3.59173	0.0156698	0.0457255	0.03	0.04	0.17	0	0	0	RP11-568J23.5	chr16	antisense	--
ENSG00000101670.11	1.84117	3.46644	1.40099e-138	6.43292e-136	1.36	1.31	1.26	0.34	0.36	0.31	LIPG	chr18	protein_coding	lipase, endothelial
ENSG00000277182.1	1.23214	-0.909019	5.27688e-05	0.000233844	0.29	0.3	0.28	0.09	0.13	0.13	CTB-58E17.5	chr17	antisense	--
ENSG00000130518.16	1.42805	2.46588	2.22634e-51	1.38432e-49	1.64	1.48	1.73	0.56	0.53	0.58	KIAA1683	chr19	protein_coding	KIAA1683
ENSG00000259081.1	2.26388	-2.83955	0.00260973	0.00894772	0.09	0.25	0.1	0.02	0.03	0.03	RP11-488C13.6	chr14	antisense	--
ENSG00000143110.11	3.20079	-2.63031	3.68294e-05	0.000166724	0.21	0.21	0.06	0.02	0.02	0	C1orf162	chr1	protein_coding	chromosome 1 open reading frame 162
ENSG00000244537.2	2.34901	-1.95667	3.53845e-06	1.81958e-05	0.16	0.72	0.39	0.03	0.03	0.17	KRTAP4-2	chr17	protein_coding	keratin associated protein 4-2
ENSG00000272223.1	4.59328	-3.44732	0.00392546	0.0130278	0.08	0.16	0.18	0	0	0	RP1-20C7.6	chr6	antisense	--
ENSG00000100918.12	1.56187	-0.189696	2.44591e-11	2.00716e-10	0.48	0.27	0.55	0.14	0.1	0.17	REC8	chr14	protein_coding	REC8 meiotic recombination protein
ENSG00000170379.19	1.32657	1.54274	5.99771e-26	1.25356e-24	0.58	0.6	0.54	0.19	0.21	0.24	TCAF2	chr7	protein_coding	TRPM8 channel-associated factor 2
ENSG00000099869.7	1.66037	-0.897737	4.98821e-08	3.07918e-07	0.36	0.27	0.32	0.11	0.07	0.1	IGF2-AS	chr11	antisense	IGF2 antisense RNA
ENSG00000197632.8	1.02424	-1.36409	0.00401908	0.0133088	0.25	0.23	0.08	0.08	0.08	0.09	SERPINB2	chr18	protein_coding	serpin peptidase inhibitor, clade B (ovalbumin), member 2
ENSG00000203886.4	1.18597	-2.28503	0.0169297	0.049052	0.17	0.54	0.51	0.25	0.05	0.15	CYP17A1-AS1	chr10	antisense	CYP17A1 antisense RNA 1
ENSG00000173209.22	1.23303	2.37277	3.69797e-38	1.37105e-36	0.9	1.05	0.98	0.39	0.33	0.43	AHSA2	chr2	protein_coding	AHA1, activator of heat shock 90kDa protein ATPase homolog 2 (yeast)
ENSG00000226738.1	-3.37365	-3.13903	0.00184777	0.00651335	0	0	0.15	0.51	0.47	0.97	CTA-384D8.31	chr22	antisense	--
ENSG00000047644.17	1.08737	3.78727	3.69514e-68	3.78987e-66	2.69	2.69	2.29	1.27	1.02	1.02	WWC3	chrX	protein_coding	WWC family member 3
ENSG00000232729.7	-1.58781	-1.88537	0.000320065	0.00127949	0.05	0.05	0.04	0.17	0.06	0.17	AC083884.8	chr7	processed_transcript	--
ENSG00000103942.12	-1.81157	-1.83938	3.81148e-05	0.000172073	0.04	0.04	0.06	0.14	0.22	0.1	HOMER2	chr15	protein_coding	homer scaffolding protein 2
ENSG00000239002.3	1.96815	-2.75237	0.00727702	0.0229563	0.7	0.24	0.28	0.06	0.07	0.15	SCARNA10	chr12	snoRNA	small Cajal body-specific RNA 10
ENSG00000250379.1	1.96537	-1.93283	6.50143e-05	0.000284393	0.3	0.32	0.3	0.04	0.1	0.08	RP11-23P13.4	chr15	antisense	--
ENSG00000180861.9	-2.28788	-2.93279	0.00760807	0.023862	0.02	0	0	0.05	0.02	0.03	LINC01559	chr12	lincRNA	long intergenic non-protein coding RNA 1559
ENSG00000235955.1	-2.59084	-3.08479	0.00744219	0.0234081	0.01	0.01	0	0.06	0.04	0	CICP20	chr7	processed_pseudogene	capicua transcriptional repressor pseudogene 20
ENSG00000101442.9	1.03276	4.03806	3.98688e-68	4.06117e-66	8.31	7.66	7.38	3.39	3.7	3.5	ACTR5	chr20	protein_coding	ARP5 actin-related protein 5 homolog (yeast)
ENSG00000160886.13	-1.07047	2.19541	9.9456e-28	2.2816e-26	0.58	0.59	0.84	1.22	1.39	1.3	LY6K	chr8	protein_coding	lymphocyte antigen 6 complex, locus K
ENSG00000196781.13	1.20471	6.13612	9.89556e-186	9.22946e-183	19.41	17.98	18.77	7.46	7.16	7.91	TLE1	chr9	protein_coding	transducin-like enhancer of split 1 (E(sp1) homolog, Drosophila)
ENSG00000276368.1	1.96831	-2.75249	0.00727702	0.0229563	0.59	0.14	0.3	0.16	0.06	0	HIST1H2AJ	chr6	protein_coding	histone cluster 1, H2aj
ENSG00000172650.12	1.11199	1.30903	3.76774e-17	4.72289e-16	1.02	1.19	1.05	0.51	0.44	0.43	AGAP5	chr10	protein_coding	ArfGAP with GTPase domain, ankyrin repeat and PH domain 5
ENSG00000261360.1	2.25258	-2.5918	0.000927908	0.00345187	0.04	0.06	0.08	0.01	0.02	0	CTD-2165H16.4	chr5	antisense	--
ENSG00000280194.1	1.88968	-2.25473	0.00122548	0.0044702	0.09	0.1	0.1	0.02	0.02	0.03	AD000864.6	chr19	TEC	--
ENSG00000076356.6	1.0933	1.7731	1.06094e-21	1.74462e-20	0.37	0.38	0.35	0.18	0.13	0.16	PLXNA2	chr1	protein_coding	plexin A2
ENSG00000139890.9	1.33066	0.267725	8.67308e-12	7.35388e-11	0.63	0.53	0.76	0.28	0.2	0.22	REM2	chr14	protein_coding	RAS (RAD and GEM)-like GTP binding 2
ENSG00000262580.5	1.15825	0.935031	3.88495e-14	3.95734e-13	0.4	0.52	0.45	0.15	0.23	0.18	RP11-334C17.5	chr17	antisense	--
ENSG00000260942.1	1.02565	0.241447	5.91217e-08	3.62553e-07	0.41	0.38	0.24	0.2	0.14	0.11	CAPN10-AS1	chr2	antisense	CAPN10 antisense RNA 1 (head to head)
ENSG00000205890.3	1.68952	-1.51785	2.35501e-05	0.000109619	0.14	0.14	0.13	0.03	0.05	0.04	RP11-473M20.5	chr16	antisense	--
ENSG00000147689.16	-1.03216	2.44165	2.31312e-29	5.77719e-28	0.57	0.67	0.49	1.12	1.01	1.11	FAM83A	chr8	protein_coding	family with sequence similarity 83, member A
ENSG00000273218.1	4.43058	-3.51782	0.00784237	0.0244631	0.05	0	0.05	0	0	0	LLNLR-246C6.1	chr19	lincRNA	--
ENSG00000264608.1	1.67389	-1.61107	6.19015e-05	0.000271748	1.09	0.75	0.6	0.13	0.27	0.33	RP11-192H23.8	chr17	sense_intronic	--
ENSG00000153291.15	1.08473	0.615259	2.81422e-10	2.12534e-09	0.64	0.61	0.57	0.2	0.27	0.34	SLC25A27	chr6	protein_coding	solute carrier family 25, member 27
ENSG00000182218.9	1.88993	-2.11187	0.000189287	0.000780528	0.04	0.03	0.03	0.01	0	0.01	HHIPL1	chr14	protein_coding	HHIP-like 1
ENSG00000205867.3	-4.53343	-3.51767	0.00784237	0.0244631	0	0	0	0.07	0.04	0.05	KRTAP5-2	chr11	protein_coding	keratin associated protein 5-2
ENSG00000237264.4	-2.47916	-3.13903	0.0130214	0.0386857	0.04	0	0.04	0.11	0.09	0.32	FTH1P11	chr8	processed_pseudogene	ferritin, heavy polypeptide 1 pseudogene 11
ENSG00000250151.9	1.06168	3.74271	1.37308e-63	1.25324e-61	6.37	7.02	6.58	3.17	2.84	2.76	ARPC4-TTLL3	chr3	protein_coding	ARPC4-TTLL3 readthrough
ENSG00000087074.7	1.28567	9.06153	1.00094e-290	1.86712e-287	291.36	294.95	289.27	111.61	110.61	109.47	PPP1R15A	chr19	protein_coding	protein phosphatase 1, regulatory subunit 15A
ENSG00000261140.1	1.04715	-1.11176	0.00135319	0.00488892	0.91	0.86	1.5	0.31	0.69	0.5	RP11-20I23.6	chr16	antisense	--
ENSG00000233912.1	-4.34992	-3.59155	0.0156698	0.0457255	0	0	0	0.03	0.07	0.15	AC026202.3	chr3	antisense	--
ENSG00000259884.1	1.2763	0.171038	1.4846e-10	1.14613e-09	1.6	1.7	1.23	0.57	0.54	0.61	RP11-1100L3.8	chr12	lincRNA	--
ENSG00000279921.1	1.80256	-2.83956	0.0119291	0.0357897	0.33	0.62	0.06	0.05	0.13	0.07	AC017081.1	chr2	protein_coding	--
ENSG00000165312.6	1.1167	3.3848	7.64383e-56	5.61916e-54	4.48	4.16	4.53	1.91	2.15	1.55	OTUD1	chr10	protein_coding	OTU deubiquitinase 1
ENSG00000175471.19	1.02137	-1.085	0.000996241	0.00368586	0.07	0.08	0.1	0.05	0.02	0.05	MCTP1	chr5	protein_coding	multiple C2 domains, transmembrane 1
ENSG00000183722.7	1.38379	-0.851217	3.71425e-06	1.90277e-05	0.34	0.3	0.29	0.08	0.16	0.1	LHFP	chr13	protein_coding	lipoma HMGIC fusion partner
ENSG00000259240.1	-1.5362	-1.12503	2.53963e-06	1.32653e-05	0.33	0.52	0.2	1.04	0.66	1.08	RP11-108K3.1	chr15	lincRNA	--
ENSG00000253187.2	-1.25865	2.72952	3.62078e-50	2.18315e-48	3.33	2.93	3.02	6.69	6.18	7.77	HOXA10-AS	chr7	antisense	HOXA10 antisense RNA
ENSG00000072840.12	2.31552	-2.55445	0.000544969	0.00210416	0.03	0.02	0.02	0.01	0	0	EVC	chr4	protein_coding	Ellis van Creveld protein
ENSG00000188818.12	1.19327	0.354511	1.07238e-10	8.37643e-10	0.41	0.45	0.41	0.18	0.16	0.17	ZDHHC11	chr5	protein_coding	zinc finger, DHHC-type containing 11
ENSG00000264112.1	1.05637	3.64036	7.37799e-60	6.06621e-58	2.57	2.68	2.62	1.26	1.1	1.11	RP11-159D12.2	chr17	lincRNA	--
ENSG00000256984.1	4.24772	-3.59168	0.0156698	0.0457255	0	0.15	0.33	0	0	0	RP11-551L14.6	chr12	lincRNA	--
ENSG00000183508.4	1.21643	1.47281	1.22164e-21	2.00115e-20	0.52	0.66	0.63	0.21	0.26	0.25	FAM46C	chr1	protein_coding	family with sequence similarity 46, member C
ENSG00000101203.16	1.55189	-1.69025	0.000323607	0.00129226	0.06	0.03	0.04	0.01	0.01	0.02	COL20A1	chr20	protein_coding	collagen, type XX, alpha 1
ENSG00000267618.5	-1.06048	0.62487	2.05098e-10	1.56477e-09	0.55	0.66	0.45	1.08	1.02	1.07	RAD51L3-RFFL	chr17	protein_coding	--
ENSG00000275763.3	1.16781	-1.22539	0.000673361	0.00256406	0.25	0.19	0.23	0.13	0.05	0.1	C18orf65	chr18	lincRNA	chromosome 18 open reading frame 65
ENSG00000139547.7	1.01167	-1.53618	0.00613794	0.0196601	0.15	0.15	0.14	0.11	0.03	0.05	RDH16	chr12	protein_coding	retinol dehydrogenase 16 (all-trans)
ENSG00000198718.12	-1.14861	-1.26975	0.000573343	0.00220572	0.04	0.02	0.03	0.08	0.05	0.07	FAM179B	chr14	protein_coding	family with sequence similarity 179, member B
ENSG00000205500.8	4.24755	-3.59177	0.0156698	0.0457255	0.03	0.01	0.03	0	0	0	AC013472.3	chr2	processed_transcript	--
ENSG00000267815.1	1.20318	-1.05823	0.000240274	0.000978041	1.19	1.15	1.2	0.13	1.02	0.33	CTB-191K22.5	chr19	antisense	--
ENSG00000128564.6	1.88573	6.4316	0	0	46.31	45.83	45.16	11.67	11.27	11.36	VGF	chr7	protein_coding	VGF nerve growth factor inducible
ENSG00000228624.7	-1.08159	-0.838976	9.88389e-05	0.000422992	0.03	0.06	0.06	0.08	0.13	0.08	RP3-399L15.3	chr6	antisense	--
ENSG00000280537.2	1.00515	-0.348585	1.80591e-05	8.53918e-05	0.41	0.34	0.22	0.19	0.12	0.13	RP11-33O4.2	chr2	protein_coding	--
ENSG00000230484.2	-2.69516	-3.03231	0.00421947	0.0139123	0.04	0	0	0.17	0.03	0.14	OR51A10P	chr11	unitary_pseudogene	olfactory receptor, family 51, subfamily A, member 10 pseudogene
ENSG00000180530.9	-1.11388	3.01304	8.73946e-47	4.56809e-45	0.6	0.56	0.66	1.26	1.13	1.24	NRIP1	chr21	protein_coding	nuclear receptor interacting protein 1
ENSG00000260288.3	1.44789	-2.03246	0.00197158	0.00690493	0.27	0.29	0.15	0.11	0.07	0.05	RP11-24M17.4	chr15	processed_transcript	--
ENSG00000281205.1	1.75337	0.614376	3.40001e-23	6.12412e-22	0.32	0.33	0.26	0.1	0.07	0.08	LINC00950	chr9	lincRNA	long intergenic non-protein coding RNA 950
ENSG00000121753.12	1.05886	3.52025	9.96455e-55	7.06418e-53	2.22	2.49	2.54	1.14	1.09	0.96	ADGRB2	chr1	protein_coding	adhesion G protein-coupled receptor B2
ENSG00000057019.15	-1.15468	7.83286	3.6658e-220	3.90748e-217	21.15	21.02	20.99	44.51	43.97	41.39	DCBLD2	chr3	protein_coding	discoidin, CUB and LCCL domain containing 2
ENSG00000212725.3	1.25376	-0.404969	1.46898e-07	8.68525e-07	0.78	1.73	1.06	0.59	0.41	0.29	KRTAP2-1	chr17	protein_coding	keratin associated protein 2-1
ENSG00000197558.11	1.26573	0.803665	9.41006e-16	1.08563e-14	0.12	0.16	0.14	0.06	0.05	0.05	SSPO	chr7	protein_coding	SCO-spondin
ENSG00000273485.1	1.41832	-1.22546	2.41616e-05	0.000112255	0.57	0.36	1.29	0.37	0.22	0.15	RP11-225H22.7	chr10	antisense	--
ENSG00000129675.15	-1.22332	0.232529	1.63411e-10	1.25733e-09	0.1	0.09	0.1	0.21	0.21	0.21	ARHGEF6	chrX	protein_coding	Rac/Cdc42 guanine nucleotide exchange factor (GEF) 6
ENSG00000258471.1	1.06491	-1.69007	0.0122625	0.0367124	0.21	0.17	0.29	0.1	0.11	0.09	RP11-84C10.4	chr14	antisense	--
ENSG00000102886.14	1.66224	0.565904	1.74851e-20	2.66664e-19	1.11	1.9	1.28	0.29	0.33	0.63	GDPD3	chr16	protein_coding	glycerophosphodiester phosphodiesterase domain containing 3
ENSG00000128159.11	1.07376	4.52609	5.32797e-91	9.46539e-89	4.92	4.57	4.49	2.12	2.02	1.98	TUBGCP6	chr22	protein_coding	tubulin, gamma complex associated protein 6
ENSG00000096088.16	1.19571	-1.75249	0.00665377	0.0211782	0.2	0.09	0.21	0.07	0.07	0.07	PGC	chr6	protein_coding	progastricsin (pepsinogen C)
ENSG00000186115.12	1.56648	-1.44778	2.09477e-05	9.81946e-05	0.17	0.15	0.17	0.09	0.03	0.03	CYP4F2	chr19	protein_coding	cytochrome P450, family 4, subfamily F, polypeptide 2
ENSG00000271851.1	-1.47719	-1.71018	0.000323607	0.00129226	0.04	0.08	0.04	0.15	0.2	0.05	RP11-565F19.2	chr17	sense_intronic	--
ENSG00000133246.11	1.23645	-1.18158	0.000171592	0.000711296	0.23	0.24	0.09	0.06	0.08	0.08	PRAM1	chr19	protein_coding	PML-RARA regulated adaptor molecule 1
ENSG00000187094.11	1.52196	-1.04553	2.22607e-06	1.17053e-05	0.42	0.38	0.25	0.1	0.13	0.11	CCK	chr3	protein_coding	cholecystokinin
ENSG00000184786.5	2.82482	-3.3161	0.0117774	0.0354241	0.05	0.1	0.15	0.03	0	0	TCTE3	chr6	protein_coding	t-complex-associated-testis-expressed 3
ENSG00000177943.13	1.37516	1.42575	1.18054e-25	2.41828e-24	0.88	0.93	0.84	0.3	0.33	0.32	MAMDC4	chr9	protein_coding	MAM domain containing 4
ENSG00000008256.15	1.24992	5.094	9.40697e-150	4.92562e-147	9.07	10.3	9.76	3.74	3.61	3.96	CYTH3	chr7	protein_coding	cytohesin 3
ENSG00000273366.1	-2.17253	-2.75209	0.000869798	0.00324947	0.13	0	0	0.18	0.26	0.19	CTA-989H11.1	chr22	lincRNA	--
ENSG00000225932.3	1.54322	-1.08536	2.53963e-06	1.32653e-05	0.3	0.17	0.17	0.07	0.05	0.09	CTAGE4	chr7	protein_coding	CTAGE family, member 4
ENSG00000213793.4	-1.45108	-2.25443	0.00401948	0.0133088	0.11	0.14	0.17	0.29	0.49	0.32	ZNF888	chr19	lincRNA	zinc finger protein 888
ENSG00000273148.1	2.11694	-2.67002	0.00263795	0.00902478	0.18	0.02	0.09	0.01	0.03	0.02	RP5-1068E13.7	chr20	lincRNA	--
ENSG00000125531.6	1.34774	1.55606	1.09962e-27	2.51295e-26	1.02	1.45	1.23	0.5	0.34	0.47	C20orf195	chr20	protein_coding	chromosome 20 open reading frame 195
ENSG00000213402.2	1.12897	-1.30063	0.00111949	0.0041138	0.32	0.41	0.3	0.17	0.13	0.12	PTPRCAP	chr11	protein_coding	protein tyrosine phosphatase, receptor type, C-associated protein
ENSG00000279072.1	1.19165	-0.332276	3.07838e-07	1.77369e-06	0.04	0.05	0.03	0.02	0.01	0.01	RP13-580B18.4	chr7	lincRNA	--
ENSG00000073910.19	1.05617	-0.0393767	4.55205e-07	2.57458e-06	0.09	0.1	0.07	0.05	0.03	0.04	FRY	chr13	protein_coding	furry homolog (Drosophila)
ENSG00000139192.11	-1.44738	-2.05827	0.00197158	0.00690493	0.06	0.03	0.07	0.17	0.07	0.16	TAPBPL	chr12	protein_coding	TAP binding protein-like
ENSG00000187942.11	1.1446	1.89876	6.06491e-25	1.19323e-23	1.11	1.13	1.19	0.41	0.58	0.45	LDLRAD2	chr1	protein_coding	low density lipoprotein receptor class A domain containing 2
ENSG00000276410.2	1.08205	-0.885489	0.000301524	0.00120942	1.04	1.12	1.06	0.36	0.44	0.63	HIST1H2BB	chr6	protein_coding	histone cluster 1, H2bb
ENSG00000132535.18	-1.04029	4.80391	8.24659e-97	1.73329e-94	3.77	3.71	4.03	7.26	7.89	6.73	DLG4	chr17	protein_coding	discs, large homolog 4 (Drosophila)
ENSG00000279320.1	-4.53325	-3.51776	0.00784237	0.0244631	0	0	0	0.06	0.01	0.01	RP11-329N15.3	chr3	TEC	--
ENSG00000255198.4	1.14987	0.516612	9.40253e-11	7.38883e-10	3.45	2.34	3.45	1.24	1.56	1.1	SNHG9	chr16	lincRNA	small nucleolar RNA host gene 9
ENSG00000230795.2	1.0018	1.46081	1.67184e-15	1.90086e-14	3.32	3.71	2.47	1.49	1.63	1.22	HLA-K	chr6	unprocessed_pseudogene	major histocompatibility complex, class I, K (pseudogene)
ENSG00000277144.1	2.8247	-3.31608	0.0117774	0.0354241	0.15	0.19	0.08	0	0.05	0	RP11-59H7.4	chr15	lincRNA	--
ENSG00000164211.12	1.44768	4.6388	1.38962e-168	1.03686e-165	6.14	6.05	5.69	2.17	2.03	1.83	STARD4	chr5	protein_coding	StAR-related lipid transfer (START) domain containing 4
ENSG00000233847.1	4.24759	-3.59175	0.0156698	0.0457255	0.1	0.06	0.22	0	0	0	AC104113.3	chr5	antisense	--
ENSG00000144063.3	-1.07301	6.68055	1.59606e-166	1.08264e-163	20.43	19.86	19.25	37.93	39.02	38.81	MALL	chr2	protein_coding	mal, T-cell differentiation protein-like
ENSG00000134571.10	1.34057	0.490191	4.96598e-14	5.02423e-13	0.42	0.42	0.39	0.18	0.14	0.13	MYBPC3	chr11	protein_coding	myosin binding protein C, cardiac
ENSG00000272508.1	1.06519	0.777869	1.33624e-11	1.11932e-10	1.57	1.79	1.61	0.84	0.61	0.7	RP11-96C23.14	chr10	processed_transcript	--
ENSG00000186480.12	2.61746	6.22849	0	0	37.27	39.33	37.53	5.39	5.99	5.84	INSIG1	chr7	protein_coding	insulin induced gene 1
ENSG00000099834.18	1.7878	-2.31634	0.00135072	0.00488177	0.08	0.04	0.04	0.02	0.02	0.01	CDHR5	chr11	protein_coding	cadherin-related family member 5
ENSG00000240219.1	3.02077	-2.38039	4.84423e-06	2.44472e-05	0.08	0.08	0.13	0.02	0	0.01	RP11-430C7.5	chr1	lincRNA	--
ENSG00000234225.2	-1.24796	-1.46388	0.000968182	0.00359095	0.11	0.54	0.09	0.38	0.77	0.41	RP4-704D21.2	chr1	lincRNA	--
ENSG00000248323.5	-1.63643	2.65214	3.48505e-75	4.35208e-73	0.92	0.98	1.02	2.92	2.88	2.56	LUCAT1	chr5	lincRNA	lung cancer associated transcript 1 (non-protein coding)
ENSG00000267279.1	1.45632	1.15617	2.79146e-24	5.31339e-23	2.18	2.39	2.65	0.87	0.8	0.74	RP11-879F14.2	chr18	lincRNA	--
ENSG00000224273.1	3.19042	-3.13935	0.003444	0.0115689	0.26	0.08	0.11	0	0	0.04	AC005077.7	chr7	unprocessed_pseudogene	--
ENSG00000199053.2	4.43076	-3.51773	0.00784237	0.0244631	0.37	0.47	0.82	0	0	0	MIR324	chr17	miRNA	microRNA 324
ENSG00000280367.1	2.94596	-1.36405	1.27365e-12	1.15192e-11	0.17	0.25	0.07	0.02	0.01	0.01	RP11-121L10.2	chr11	TEC	--
ENSG00000207118.1	1.91964	-0.710687	6.74936e-11	5.36319e-10	9.84	10.29	7.37	1.62	2.82	2.33	SNORD14D	chr11	snoRNA	small nucleolar RNA, C/D box 14D
ENSG00000157999.5	-2.00579	-2.83956	0.0119291	0.0357897	0.03	0.04	0	0.11	0.12	0.06	ANKRD61	chr7	protein_coding	ankyrin repeat domain 61
ENSG00000072195.14	1.0361	5.04387	6.27992e-103	1.48754e-100	3.04	3.25	3.18	1.42	1.47	1.37	SPEG	chr2	protein_coding	SPEG complex locus
ENSG00000169955.7	-1.19638	-0.195251	4.33814e-08	2.69181e-07	0.15	0.09	0.11	0.23	0.24	0.29	ZNF747	chr16	protein_coding	zinc finger protein 747
ENSG00000260459.2	1.5904	-2.75214	0.017061	0.0493796	0.13	0.44	0.28	0.12	0.1	0	FTLP14	chr16	processed_pseudogene	ferritin, light polypeptide pseudogene 14
ENSG00000144452.14	-1.62841	-0.553757	1.41443e-09	9.9705e-09	0.02	0.04	0.03	0.1	0.09	0.07	ABCA12	chr2	protein_coding	ATP-binding cassette, sub-family A (ABC1), member 12
ENSG00000174460.3	1.05034	-0.0844354	1.49644e-06	8.01193e-06	0.36	0.53	0.6	0.15	0.16	0.35	ZCCHC12	chrX	protein_coding	zinc finger, CCHC domain containing 12
ENSG00000198729.4	1.17958	4.48201	4.26208e-107	1.10614e-104	12.86	13	13.34	5.6	4.8	5.55	PPP1R14C	chr6	protein_coding	protein phosphatase 1, regulatory (inhibitor) subunit 14C
ENSG00000261630.1	4.43063	-3.5178	0.00784237	0.0244631	0.15	0.05	0.13	0	0	0	RP11-357N13.3	chr16	antisense	--
ENSG00000196189.12	1.29236	0.567627	6.03323e-14	6.06085e-13	0.6	0.44	0.49	0.28	0.17	0.11	SEMA4A	chr1	protein_coding	sema domain, immunoglobulin domain (Ig), transmembrane domain (TM) and short cytoplasmic domain, (semaphorin) 4A
ENSG00000185955.4	1.07454	1.06604	1.01763e-13	1.00337e-12	2.6	2.41	2.46	1.1	1.05	1.14	C7orf61	chr7	protein_coding	chromosome 7 open reading frame 61
ENSG00000163273.3	1.32536	-1.28516	0.00013756	0.000576228	0.47	0.44	0.38	0.09	0.25	0.14	NPPC	chr2	protein_coding	natriuretic peptide C
ENSG00000167524.14	1.2429	-0.601213	4.30688e-06	2.1917e-05	0.58	0.68	0.63	0.15	0.36	0.25	SGK494	chr17	protein_coding	--
ENSG00000237461.1	-2.47876	-3.13917	0.0130214	0.0386857	0.01	0.02	0	0.08	0.08	0.02	RP11-554F20.1	chr9	lincRNA	--
ENSG00000162188.5	3.39171	-3.03232	0.00052532	0.00203355	0.02	0.09	0.29	0.02	0	0	GNG3	chr11	protein_coding	guanine nucleotide binding protein (G protein), gamma 3
ENSG00000186231.16	1.00099	-0.862105	0.000524512	0.00203095	0.12	0.21	0.12	0.05	0.1	0.06	KLHL32	chr6	protein_coding	kelch-like family member 32
ENSG00000267388.1	2.39592	-3.08473	0.00744219	0.0234081	0.14	0.18	0.19	0	0	0.08	AF038458.5	chr19	lincRNA	--
ENSG00000250067.11	1.33868	0.131246	4.76959e-11	3.84011e-10	1.26	1.25	1.42	0.49	0.4	0.54	YJEFN3	chr19	protein_coding	YjeF N-terminal domain containing 3
ENSG00000225793.2	1.20539	-0.969656	3.07959e-05	0.000140907	0.38	0.49	0.29	0.22	0.18	0.03	RP1-234P15.4	chr6	lincRNA	--
ENSG00000163354.14	1.38925	-0.573708	6.25096e-08	3.81838e-07	0.33	0.31	0.37	0.19	0.09	0.05	DCST2	chr1	protein_coding	DC-STAMP domain containing 2
ENSG00000276564.1	2.14384	-1.28539	1.02639e-08	6.73118e-08	0.26	0.24	0.15	0.03	0.09	0.01	CTA-276F8.1	chr16	lincRNA	--
ENSG00000156463.17	1.1461	5.14491	6.66313e-129	2.65157e-126	7.19	6.96	6.75	2.92	2.82	2.99	SH3RF2	chr5	protein_coding	SH3 domain containing ring finger 2
ENSG00000167656.4	-1.32331	-1.53552	0.000552219	0.0021305	0.13	0.26	0.2	0.47	0.27	0.6	LY6D	chr8	protein_coding	lymphocyte antigen 6 complex, locus D
ENSG00000111729.12	1.39585	-2.1676	0.0140957	0.0416165	0.33	0.08	0.09	0.05	0.1	0.04	CLEC4A	chr12	protein_coding	C-type lectin domain family 4, member A
ENSG00000244731.7	2.05025	-2.31623	0.00033366	0.00133009	0.05	0.04	0.02	0.01	0	0.01	C4A	chr6	protein_coding	complement component 4A (Rodgers blood group)
ENSG00000274070.1	1.09927	1.36596	2.10936e-17	2.68698e-16	2.11	2.37	2.99	1.25	0.88	1.05	GATSL2	chr7	protein_coding	GATS protein-like 2
ENSG00000163885.11	3.19103	-3.13913	0.00184777	0.00651335	0.03	0.09	0.02	0.01	0	0	CCDC37	chr3	protein_coding	coiled-coil domain containing 37
ENSG00000278527.1	1.72736	-1.41386	8.9691e-06	4.39329e-05	4.51	2.53	3.48	0.96	1.18	0.81	SNORD22	chr11	snoRNA	small nucleolar RNA, C/D box 22
ENSG00000188582.8	1.28236	-2.03225	0.00977317	0.0298832	0.09	0.14	0.08	0.04	0.01	0.06	PAQR9	chr3	protein_coding	progestin and adipoQ receptor family member IX
ENSG00000227300.12	-1.7024	-2.22471	0.001703	0.00604806	0.04	0.07	0.03	0.13	0.21	0.08	KRT16P2	chr17	transcribed_unprocessed_pseudogene	keratin 16 pseudogene 2
ENSG00000226721.2	1.80129	-1.71051	1.412e-05	6.76987e-05	0.3	0.59	0.41	0.21	0.09	0	EEF1DP2	chr9	processed_pseudogene	eukaryotic translation elongation factor 1 delta pseudogene 2
ENSG00000248746.5	4.43072	-3.51775	0.00784237	0.0244631	0.02	0.02	0.02	0	0	0	ACTN3	chr11	protein_coding	actinin, alpha 3 (gene/pseudogene)
ENSG00000265864.1	1.39587	-1.63029	0.000766852	0.00288983	4.82	5.06	3.81	1.29	2.2	1.3	AC092117.2	chr16	miRNA	--
ENSG00000160796.16	1.30524	5.00886	6.76403e-158	4.03758e-155	4.6	4.72	4.82	1.76	1.73	1.79	NBEAL2	chr3	protein_coding	neurobeachin-like 2
ENSG00000249463.1	-2.19063	-2.98168	0.0128251	0.0382204	0.12	0.08	0	0.46	0.21	0.22	RP11-1E22.1	chr4	lincRNA	--
ENSG00000228175.3	1.02236	-1.65013	0.0138686	0.0410026	0.63	0.29	0.38	0.17	0.27	0.17	GEMIN8P4	chr1	processed_pseudogene	gem (nuclear organelle) associated protein 8 pseudogene 4
ENSG00000130940.14	1.00974	3.71401	1.273e-56	9.45121e-55	1.83	1.95	1.82	0.86	0.88	0.82	CASZ1	chr1	protein_coding	castor zinc finger 1
ENSG00000250033.5	-2.59132	-3.08461	0.00744219	0.0234081	0	0	0	0.02	0.01	0.03	SLC7A11-AS1	chr4	processed_transcript	SLC7A11 antisense RNA 1
ENSG00000240152.2	4.4307	-3.51776	0.00784237	0.0244631	0.03	0	0.19	0	0	0	RP11-16N2.1	chr4	lincRNA	--
ENSG00000207112.1	1.22667	-1.34811	0.000575176	0.00221249	3.58	2.75	3.25	1.35	1.28	1.13	SNORA25	chr11	snoRNA	small nucleolar RNA, H/ACA box 25
ENSG00000267419.2	-1.29752	-1.37957	0.000233409	0.000952205	0.05	0.17	0.11	0.19	0.31	0.22	CTC-559E9.6	chr19	transcribed_unprocessed_pseudogene	--
ENSG00000215498.8	4.43049	-3.51786	0.0156698	0.0457255	0.02	0	0.01	0	0	0	FAM230B	chr22	processed_transcript	family with sequence similarity 230, member B (non-protein coding)
ENSG00000214688.4	2.30218	-1.46502	2.59033e-08	1.64282e-07	0.09	0.05	0.13	0.01	0.03	0.01	C10orf105	chr10	protein_coding	chromosome 10 open reading frame 105
ENSG00000105270.14	1.02204	-0.885868	0.000409723	0.00161178	0.2	0.15	0.15	0.08	0.06	0.08	CLIP3	chr19	protein_coding	CAP-GLY domain containing linker protein 3
ENSG00000235884.3	-1.88078	0.713364	6.60111e-29	1.60306e-27	0.32	0.37	0.47	1.12	1.41	1.45	LINC00941	chr12	lincRNA	long intergenic non-protein coding RNA 941
ENSG00000236451.2	-1.30768	-1.8852	0.00268893	0.00918131	0.05	0.09	0.03	0.14	0.12	0.14	AC067956.1	chr2	lincRNA	--
ENSG00000255152.8	1.51656	-0.0521962	1.04448e-11	8.80114e-11	0.34	0.33	0.25	0.07	0.13	0.1	MSH5-SAPCD1	chr6	protein_coding	MSH5-SAPCD1 readthrough (NMD candidate)
ENSG00000138606.19	-1.01825	1.40428	1.43099e-15	1.632e-14	0.33	0.34	0.43	0.77	0.62	0.66	SHF	chr15	protein_coding	Src homology 2 domain containing F
ENSG00000137673.8	-1.11265	0.54476	3.18417e-11	2.59516e-10	0.87	0.54	0.75	1.36	1.81	1.26	MMP7	chr11	protein_coding	matrix metallopeptidase 7
ENSG00000105131.7	-1.16499	-1.68987	0.00393337	0.0130512	0.04	0.04	0.14	0.19	0.13	0.12	EPHX3	chr19	protein_coding	epoxide hydrolase 3
ENSG00000260941.1	1.04462	-0.909059	0.000554598	0.0021394	0.31	0.27	0.54	0.12	0.31	0.08	LINC00622	chr1	sense_overlapping	long intergenic non-protein coding RNA 622
ENSG00000256667.6	1.45593	-1.66977	0.00041547	0.00163331	0.11	0.18	0.14	0.06	0.05	0.03	KLRAP1	chr12	transcribed_unprocessed_pseudogene	killer cell lectin-like receptor subfamily A pseudogene 1
ENSG00000231995.2	2.08755	-2.93276	0.00760807	0.023862	0.17	0.31	0.11	0.07	0	0.04	RP11-111F5.2	chr9	processed_pseudogene	--
ENSG00000179979.8	1.50771	2.14605	3.10616e-47	1.65843e-45	1.32	1.36	1.28	0.47	0.38	0.43	CRIPAK	chr4	protein_coding	cysteine-rich PAK1 inhibitor
ENSG00000132259.12	2.9571	-3.25486	0.0117774	0.0354241	0.07	0.01	0.03	0.01	0	0	CNGA4	chr11	protein_coding	cyclic nucleotide gated channel alpha 4
ENSG00000130173.13	1.0802	-1.5543	0.00613794	0.0196601	0.22	0.22	0.43	0.1	0.14	0.14	C19orf80	chr19	protein_coding	chromosome 19 open reading frame 80
ENSG00000263126.1	1.49657	-0.690303	1.38408e-07	8.20606e-07	0.18	0.17	0.23	0.06	0.07	0.06	CTC-479C5.10	chr16	lincRNA	--
ENSG00000230673.3	2.82484	-3.31601	0.0117774	0.0354241	0.09	0.29	0.15	0	0.05	0	PABPC1P3	chrX	processed_pseudogene	poly(A) binding protein, cytoplasmic 1 pseudogene 3
ENSG00000226535.1	1.8894	-2.25509	0.000523362	0.00202782	0.21	0.07	0.13	0.05	0.05	0	RP11-417L14.1	chr9	processed_pseudogene	--
ENSG00000112183.14	1.24492	3.54347	2.36981e-73	2.80672e-71	5.21	4.57	5.15	1.97	2.12	1.74	RBM24	chr6	protein_coding	RNA binding motif protein 24
ENSG00000171819.4	4.24768	-3.5917	0.0156698	0.0457255	0.01	0.02	0.04	0	0	0	ANGPTL7	chr1	protein_coding	angiopoietin-like 7
ENSG00000279080.1	1.08783	-0.196413	1.26859e-06	6.83313e-06	0.05	0.04	0.06	0.02	0.02	0.02	CTA-228A9.4	chr22	antisense	--
ENSG00000150636.15	-1.01846	-1.30019	0.00178883	0.00633027	0.09	0.06	0.07	0.12	0.18	0.13	CCDC102B	chr18	protein_coding	coiled-coil domain containing 102B
ENSG00000111664.10	1.83572	-1.59217	5.25421e-06	2.64314e-05	0.22	0.14	0.25	0.07	0.04	0.04	GNB3	chr12	protein_coding	guanine nucleotide binding protein (G protein), beta polypeptide 3
ENSG00000279250.1	1.6204	-2.41362	0.00531252	0.0172158	0.4	0.17	0.29	0.1	0.08	0.08	RP11-46D1.2	chr18	TEC	--
ENSG00000196428.12	1.38444	5.63575	1.18116e-215	1.21562e-212	5.88	6.03	5.7	2.22	2.11	1.88	TSC22D2	chr3	protein_coding	TSC22 domain family, member 2
ENSG00000229951.5	4.99335	-3.25467	0.00049269	0.00191594	0.01	0.04	0.05	0	0	0	FLJ31356	chr2	antisense	--
ENSG00000204305.13	1.03124	0.42189	9.53879e-09	6.28188e-08	1.04	1.06	0.69	0.39	0.55	0.32	AGER	chr6	protein_coding	advanced glycosylation end product-specific receptor
ENSG00000203799.10	4.43078	-3.51772	0.00784237	0.0244631	0.03	0.04	0	0	0	0	CCDC162P	chr6	unitary_pseudogene	coiled-coil domain containing 162, pseudogene
ENSG00000279891.1	-3.13967	-3.25458	0.00638728	0.0203888	0.01	0	0	0.04	0.03	0.04	FLJ42393	chr3	TEC	--
ENSG00000281912.1	1.94524	-2.38017	0.000899124	0.00335147	0.12	0.2	0.04	0.02	0.04	0.01	LINC01144	chr1	lincRNA	long intergenic non-protein coding RNA 1144
ENSG00000273680.1	-4.53326	-3.51775	0.00784237	0.0244631	0	0	0	0.19	0	0.08	RP11-996F15.6	chr12	antisense	--
ENSG00000228862.3	4.24756	-3.59176	0.0156698	0.0457255	0.02	0.01	0.01	0	0	0	RP11-91I20.3	chr8	lincRNA	--
ENSG00000121454.5	1.00026	0.209638	3.71062e-07	2.12038e-06	0.25	0.18	0.24	0.08	0.1	0.14	LHX4	chr1	protein_coding	LIM homeobox 4
ENSG00000277504.1	-2.19085	-2.98144	0.0128251	0.0382204	0	0.1	0.04	0.15	0.28	0.19	RP11-278A23.4	chr16	antisense	--
ENSG00000253364.1	-4.34945	-3.59178	0.0156698	0.0457255	0	0	0	0.13	0	0.03	RP11-731F5.2	chr14	lincRNA	--
ENSG00000137821.11	-1.04242	1.48061	7.51003e-17	9.24307e-16	0.21	0.23	0.19	0.46	0.37	0.35	LRRC49	chr15	protein_coding	leucine rich repeat containing 49
ENSG00000230002.2	1.21329	-1.30054	0.000803075	0.00301643	0.24	0.19	0.21	0.03	0.15	0.08	ALMS1-IT1	chr2	sense_intronic	ALMS1 intronic transcript 1
ENSG00000215097.3	2.43402	-2.48199	0.000333594	0.00133009	0.02	0.1	0.21	0	0.04	0.01	DUSP8P3	chr10	processed_pseudogene	dual specificity phosphatase 8 pseudogene 3
ENSG00000109846.7	1.83139	-2.44745	0.00236037	0.00815367	0.08	0.08	0.06	0.02	0.03	0	CRYAB	chr11	protein_coding	crystallin, alpha B
ENSG00000265690.7	1.48124	-0.189217	1.32096e-10	1.0235e-09	0.71	0.82	0.71	0.31	0.22	0.19	RP11-5A19.5	chr16	protein_coding	--
ENSG00000271830.1	2.28387	-3.13924	0.0130214	0.0386857	0.29	0.22	0.26	0	0.14	0	RP11-1C8.7	chr8	lincRNA	--
ENSG00000140511.11	1.5183	3.49979	8.00196e-102	1.85137e-99	7.32	7.31	6.76	2.38	2.13	2.38	HAPLN3	chr15	protein_coding	hyaluronan and proteoglycan link protein 3
ENSG00000204390.9	1.40926	-1.41362	8.1687e-05	0.000353082	0.12	0.16	0.22	0.08	0.05	0.04	HSPA1L	chr6	protein_coding	heat shock 70kDa protein 1-like
ENSG00000135373.12	-1.19003	4.57307	1.45144e-114	4.37573e-112	3.34	3.47	3.36	7.46	7.08	6.83	EHF	chr11	protein_coding	ets homologous factor
ENSG00000185745.9	-1.02086	1.56306	4.26392e-17	5.33365e-16	0.32	0.45	0.41	0.76	0.65	0.75	IFIT1	chr10	protein_coding	interferon-induced protein with tetratricopeptide repeats 1
ENSG00000227331.1	-4.34965	-3.59168	0.0156698	0.0457255	0	0	0	0.1	0	0.09	AC005042.2	chr2	processed_pseudogene	--
ENSG00000244560.6	1.34113	1.3288	4.57512e-23	8.16193e-22	0.82	0.77	0.81	0.27	0.31	0.31	RP4-800G7.2	chr7	transcribed_unprocessed_pseudogene	--
ENSG00000101951.16	2.045	-2.71042	0.00439938	0.014464	0.19	0.25	0.38	0.07	0.05	0.05	PAGE4	chrX	protein_coding	P antigen family, member 4 (prostate associated)
ENSG00000236499.2	1.14616	-1.007	0.000202039	0.000830472	0.22	0.24	0.33	0.12	0.09	0.11	LINC00896	chr22	lincRNA	long intergenic non-protein coding RNA 896
ENSG00000100053.9	1.79383	-1.44772	4.1564e-06	2.11874e-05	0.48	0.36	0.66	0.16	0.11	0.12	CRYBB3	chr22	protein_coding	crystallin, beta B3
ENSG00000271605.5	-1.12104	0.183461	8.9043e-09	5.8835e-08	0.38	0.46	0.4	0.87	0.75	0.88	MILR1	chr17	protein_coding	mast cell immunoglobulin-like receptor 1
ENSG00000137261.13	1.94503	-1.51771	4.99723e-07	2.8141e-06	0.05	0.1	0.04	0.02	0.01	0	KIAA0319	chr6	protein_coding	KIAA0319
ENSG00000112414.14	-1.20541	5.06251	1.80963e-140	8.57306e-138	2.72	2.74	2.51	5.75	5.61	5.59	ADGRG6	chr6	protein_coding	adhesion G protein-coupled receptor G6
ENSG00000130307.11	1.78116	-1.93299	0.000360805	0.00143218	0.13	0.06	0.08	0	0.06	0.02	USHBP1	chr19	protein_coding	Usher syndrome 1C binding protein 1
ENSG00000263064.2	1.40482	-1.48268	0.000140201	0.000586879	2	1.01	1.49	0.77	0.47	0.29	RP11-291L22.7	chr10	processed_pseudogene	--
ENSG00000248268.1	-1.71	-2.79496	0.017061	0.0493796	0.07	0.14	0	0.11	0.3	0.27	CTC-499J9.1	chr5	antisense	--
ENSG00000209582.1	2.09107	-1.98206	2.68119e-05	0.000123702	2.94	1.56	1.86	0.59	0.36	0.38	SNORA48	chr17	snoRNA	small nucleolar RNA, H/ACA box 48
ENSG00000079459.12	1.26768	7.39595	1.21959e-251	1.65454e-248	52.28	51.52	50.95	20.35	19.29	19.7	FDFT1	chr8	protein_coding	farnesyl-diphosphate farnesyltransferase 1
ENSG00000215304.3	1.12868	-1.30072	0.00111949	0.0041138	0.42	0.41	0.38	0.18	0.2	0.12	RP13-395E19.3	chr15	processed_transcript	--
ENSG00000164049.14	-4.53352	-3.51763	0.00784237	0.0244631	0	0	0	0.04	0.04	0.03	FBXW12	chr3	protein_coding	F-box and WD repeat domain containing 12
ENSG00000267952.1	-1.06687	2.39173	3.89012e-30	1.00263e-28	7.76	9.1	7.73	16.66	15.13	15.38	CTD-2207O23.12	chr19	protein_coding	--
ENSG00000278831.1	1.59126	-2.16739	0.001703	0.00604806	0.29	0.25	0.41	0.11	0.17	0	RP11-12J10.4	chr10	antisense	--
ENSG00000186517.13	1.16228	-0.620447	2.56881e-05	0.000118848	0.17	0.15	0.19	0.04	0.04	0.14	ARHGAP30	chr1	protein_coding	Rho GTPase activating protein 30
ENSG00000205740.2	4.24773	-3.59167	0.0156698	0.0457255	0.01	0.04	0.04	0	0	0	RP11-363N22.3	chr10	processed_transcript	--
ENSG00000187122.16	1.96489	-1.41328	2.90672e-07	1.67868e-06	0.05	0.08	0.05	0.01	0.01	0.02	SLIT1	chr10	protein_coding	slit homolog 1 (Drosophila)
ENSG00000270393.1	4.59293	-3.4475	0.00784237	0.0244631	0.17	0	0.05	0	0	0	AC000095.9	chr22	processed_pseudogene	--
ENSG00000225710.1	2.82461	-3.31612	0.0117774	0.0354241	0.12	0.09	0.05	0	0.03	0	RP5-875O13.6	chr1	unprocessed_pseudogene	--
ENSG00000181690.7	1.3566	-0.364684	2.00378e-08	1.28557e-07	0.14	0.13	0.11	0.06	0.04	0.04	PLAG1	chr8	protein_coding	pleiomorphic adenoma gene 1
ENSG00000259439.2	-1.00682	0.00722201	7.3613e-07	4.07541e-06	0.18	0.23	0.11	0.23	0.39	0.37	RP11-89K21.1	chr2	lincRNA	--
ENSG00000150051.13	-1.21121	1.94252	2.93351e-29	7.29004e-28	0.5	0.63	0.54	1.23	1.11	1.2	MKX	chr10	protein_coding	mohawk homeobox
ENSG00000251194.2	1.08477	-1.81743	0.0129792	0.0386103	0.44	0.41	0.36	0.2	0.14	0.18	RP1-68D18.2	chr11	sense_intronic	--
ENSG00000138696.10	-4.69619	-3.44738	0.00392546	0.0130278	0	0	0	0.02	0	0.01	BMPR1B	chr4	protein_coding	bone morphogenetic protein receptor, type IB
ENSG00000252481.1	1.43663	-2.3804	0.0108358	0.0328897	0.84	0.38	0.75	0.22	0.18	0.28	SCARNA13	chr14	scaRNA	small Cajal body-specific RNA 13
ENSG00000199574.1	1.12068	-1.41384	0.00136467	0.00492561	7.26	4.96	4.98	3.49	1.42	2.2	SNORD18C	chr15	snoRNA	small nucleolar RNA, C/D box 18C
ENSG00000214776.9	1.48352	-1.07133	6.25635e-06	3.11575e-05	0.04	0.07	0.05	0.01	0.03	0.01	RP11-726G1.1	chr12	transcribed_unprocessed_pseudogene	--
ENSG00000169469.8	1.05321	0.22593	3.86737e-08	2.41567e-07	2.09	2.29	2.25	1.04	0.99	0.9	SPRR1B	chr1	protein_coding	small proline-rich protein 1B
ENSG00000141655.15	1.38684	1.4941	1.4615e-27	3.3171e-26	0.42	0.47	0.44	0.17	0.17	0.13	TNFRSF11A	chr18	protein_coding	tumor necrosis factor receptor superfamily, member 11a, NFKB activator
ENSG00000268112.1	1.04246	-1.07151	0.00113098	0.00415294	2.12	2.18	2.85	0.83	1.02	1.4	CTD-3149D2.4	chr19	antisense	--
ENSG00000158815.10	1.87315	-0.189477	2.03272e-15	2.29283e-14	0.7	0.66	0.64	0.2	0.23	0.07	FGF17	chr8	protein_coding	fibroblast growth factor 17
ENSG00000221963.5	-1.34214	2.92065	6.14389e-62	5.33054e-60	0.42	0.4	0.35	0.99	0.89	0.85	APOL6	chr22	protein_coding	apolipoprotein L, 6
ENSG00000169306.9	-1.15424	-0.36351	9.81515e-07	5.35643e-06	0.13	0.13	0.08	0.25	0.17	0.28	IL1RAPL1	chrX	protein_coding	interleukin 1 receptor accessory protein-like 1
ENSG00000272338.2	1.70388	-1.59146	2.63313e-05	0.000121654	0.36	1	0.71	0.14	0.08	0.35	RP11-722E23.2	chr8	lincRNA	--
ENSG00000231852.6	1.44503	-2.1393	0.00346078	0.0116096	0.11	0.13	0.08	0.05	0.04	0.01	CYP21A2	chr6	protein_coding	cytochrome P450, family 21, subfamily A, polypeptide 2
ENSG00000133800.8	-3.00649	-3.31607	0.0117774	0.0354241	0	0	0.01	0.04	0.01	0.02	LYVE1	chr11	protein_coding	lymphatic vessel endothelial hyaluronan receptor 1
ENSG00000277561.4	3.20074	-2.63033	3.68294e-05	0.000166724	0.1	0.09	0.02	0.01	0.01	0	GOLGA8IP	chr15	transcribed_unprocessed_pseudogene	golgin A8 family, member I, pseudogene
ENSG00000272711.1	-2.49682	-1.18083	4.17343e-12	3.62409e-11	0.06	0.04	0.14	0.38	0.53	0.4	RP11-259N19.1	chr2	lincRNA	--
ENSG00000109927.9	1.17284	-0.139775	2.24881e-07	1.31039e-06	0.13	0.1	0.2	0.06	0.04	0.08	TECTA	chr11	protein_coding	tectorin alpha
ENSG00000007062.11	-1.05512	3.70415	1.90042e-62	1.6781e-60	1.86	1.72	1.68	3.57	3.37	3.14	PROM1	chr4	protein_coding	prominin 1
ENSG00000235172.7	1.08968	-1.61097	0.00534302	0.0173053	0.4	0.46	0.19	0.18	0.1	0.15	LINC01366	chr5	lincRNA	long intergenic non-protein coding RNA 1366
ENSG00000249850.1	-4.34982	-3.5916	0.0156698	0.0457255	0	0	0	0.03	0.04	0.06	KRT18P31	chr5	processed_pseudogene	keratin 18 pseudogene 31
ENSG00000072182.12	1.52209	1.65219	2.86597e-35	9.37912e-34	1.47	1.51	1.55	0.5	0.41	0.55	ASIC4	chr2	protein_coding	acid sensing (proton gated) ion channel family member 4
ENSG00000130222.10	1.66635	0.530098	2.47652e-20	3.75008e-19	1.45	1.59	1.3	0.46	0.3	0.5	GADD45G	chr9	protein_coding	growth arrest and DNA-damage-inducible, gamma
ENSG00000084710.13	1.17347	1.78772	3.10617e-24	5.88989e-23	0.45	0.39	0.37	0.14	0.17	0.18	EFR3B	chr2	protein_coding	EFR3 homolog B (S. cerevisiae)
ENSG00000274544.1	1.88965	-2.25485	0.000523362	0.00202782	3.34	2.81	2.75	0.8	0.65	0.68	SNORD28	chr11	snoRNA	small nucleolar RNA, C/D box 28
ENSG00000077684.15	1.05415	4.34314	2.41377e-81	3.48027e-79	2.96	2.86	2.64	1.25	1.29	1.22	JADE1	chr4	protein_coding	jade family PHD finger 1
ENSG00000232344.2	-4.53361	-3.51758	0.00784237	0.0244631	0	0	0	0.05	0.11	0.06	AC087163.2	chr17	processed_pseudogene	--
ENSG00000100154.14	-3.00656	-3.31604	0.0117774	0.0354241	0	0	0	0.01	0.01	0	TTC28	chr22	protein_coding	tetratricopeptide repeat domain 28
ENSG00000169136.8	-1.49717	3.51496	8.222e-104	1.99507e-101	2.2	2.05	2.18	5.5	5.72	5.61	ATF5	chr19	protein_coding	activating transcription factor 5
ENSG00000271959.1	3.29532	-3.0845	0.000987089	0.00365517	0	0.12	0.01	0.01	0	0	CTD-3064M3.7	chr8	antisense	--
ENSG00000120437.8	1.29822	4.61571	9.46442e-136	4.15405e-133	10.12	9.72	9.96	3.99	3.64	3.53	ACAT2	chr6	protein_coding	acetyl-CoA acetyltransferase 2
ENSG00000169548.3	1.28068	-0.611307	1.25236e-06	6.75056e-06	0.34	0.36	0.38	0.18	0.06	0.17	ZNF280A	chr22	protein_coding	zinc finger protein 280A
ENSG00000246283.2	2.39621	-3.08478	0.00744219	0.0234081	0.03	0.06	0.05	0.02	0	0	CTD-2036P10.3	chr15	lincRNA	--
ENSG00000172602.9	1.14175	2.46372	6.83239e-35	2.18798e-33	4.17	4.04	3.93	1.64	1.72	1.75	RND1	chr12	protein_coding	Rho family GTPase 1
ENSG00000209482.1	1.12445	-2.03255	0.0139916	0.0413296	2.86	1.39	3.13	1.27	0.77	1.07	SNORD83A	chr22	snoRNA	small nucleolar RNA, C/D box 83A
ENSG00000176842.14	1.0778	-0.133482	1.41448e-06	7.59428e-06	0.51	0.26	0.32	0.18	0.14	0.17	IRX5	chr16	protein_coding	iroquois homeobox 5
ENSG00000144278.14	-1.42543	-1.66957	0.00041547	0.00163331	0.02	0.03	0.02	0.07	0.07	0.04	GALNT13	chr2	protein_coding	polypeptide N-acetylgalactosaminyltransferase 13
ENSG00000135480.14	-1.04322	7.67786	2.51292e-178	2.02704e-175	68.97	72.58	68.66	132.98	131.18	135.8	KRT7	chr12	protein_coding	keratin 7, type II
ENSG00000226659.1	-1.05661	-1.6895	0.00890804	0.02748	0.17	0.35	0.27	0.44	0.41	0.68	RP11-137H2.4	chr10	antisense	--
ENSG00000241697.4	1.345	-0.920718	1.28657e-05	6.19539e-05	0.25	0.27	0.19	0.03	0.15	0.09	TMEFF1	chr9	protein_coding	transmembrane protein with EGF-like and two follistatin-like domains 1
ENSG00000151612.15	-1.08919	3.80525	6.47821e-70	6.98009e-68	1.13	1.03	1.14	2.19	2.26	2.06	ZNF827	chr4	protein_coding	zinc finger protein 827
ENSG00000235609.7	-1.33176	-0.649392	7.17371e-07	3.97746e-06	0.04	0.04	0.08	0.13	0.12	0.12	AF127936.9	chr21	lincRNA	--
ENSG00000090382.6	-2.47903	-3.13909	0.0130214	0.0386857	0.01	0	0.01	0.05	0.06	0.06	LYZ	chr12	protein_coding	lysozyme
ENSG00000254528.7	2.82472	-3.31605	0.0117774	0.0354241	0.04	0.07	0.1	0	0	0.02	RP11-728F11.4	chr11	antisense	--
ENSG00000205835.8	1.88814	-2.7951	0.00727702	0.0229563	0.02	0.08	0.02	0.01	0.01	0.01	GMNC	chr3	protein_coding	geminin coiled-coil domain containing
ENSG00000223669.1	1.87129	-1.16774	9.26533e-08	5.57189e-07	0.93	0.71	0.59	0.22	0.13	0.21	RP11-93B14.4	chr20	antisense	--
ENSG00000163431.12	1.56053	-2.44737	0.00825266	0.0256145	0.03	0.05	0.05	0.02	0.01	0.01	LMOD1	chr1	protein_coding	leiomodin 1 (smooth muscle)
ENSG00000136352.17	1.3474	0.68315	7.45311e-16	8.63531e-15	0.67	0.73	0.56	0.23	0.23	0.24	NKX2-1	chr14	protein_coding	NK2 homeobox 1
ENSG00000253910.2	-1.0312	-1.53529	0.00510164	0.0165882	0.03	0.06	0.03	0.05	0.09	0.08	PCDHGB2	chr5	protein_coding	protocadherin gamma subfamily B, 2
ENSG00000229927.2	1.67921	-2.38002	0.00214814	0.00748026	0.19	0.71	0.21	0.11	0.09	0.09	RHEBP1	chr10	processed_pseudogene	Ras-homolog enriched in brain pseudogene 1
ENSG00000183935.5	1.741	0.605953	2.46878e-22	4.24198e-21	0.49	0.39	0.5	0.12	0.13	0.13	HTR7P1	chr12	transcribed_processed_pseudogene	5-hydroxytryptamine (serotonin) receptor 7 pseudogene 1
ENSG00000176928.5	1.93902	-2.22491	0.000197907	0.000814385	0.02	0.08	0.04	0.03	0	0	GCNT4	chr5	protein_coding	glucosaminyl (N-acetyl) transferase 4, core 2
ENSG00000068724.15	1.00581	5.32537	1.03221e-106	2.6331e-104	8.65	8.19	8.59	4.1	3.91	3.67	TTC7A	chr2	protein_coding	tetratricopeptide repeat domain 7A
ENSG00000172638.12	1.01487	1.18455	3.66514e-13	3.44752e-12	1.34	1.24	1.37	0.52	0.73	0.57	EFEMP2	chr11	protein_coding	EGF containing fibulin-like extracellular matrix protein 2
ENSG00000150527.16	-1.07528	0.681321	2.96782e-11	2.4228e-10	0.13	0.14	0.14	0.24	0.25	0.3	CTAGE5	chr14	protein_coding	CTAGE family, member 5
ENSG00000151704.15	1.0609	-0.720707	5.89088e-05	0.00025932	0.08	0.19	0.18	0.09	0.05	0.05	KCNJ1	chr11	protein_coding	potassium channel, inwardly rectifying subfamily J, member 1
ENSG00000072274.12	-1.19166	6.08809	2.29687e-182	1.95864e-179	7.42	6.91	7.13	15.81	15.1	14.41	TFRC	chr3	protein_coding	transferrin receptor
ENSG00000224717.1	-1.24015	-2.08447	0.0139916	0.0413296	0.02	0.07	0.02	0.08	0.1	0.05	RP11-576D8.4	chr1	lincRNA	--
ENSG00000124466.8	1.02265	1.84697	4.77728e-20	7.13628e-19	2.88	2.11	2.55	1.33	1	1.11	LYPD3	chr19	protein_coding	LY6/PLAUR domain containing 3
ENSG00000204248.10	1.62087	3.25756	2.69088e-100	6.13069e-98	1.96	1.93	1.96	0.59	0.61	0.56	COL11A2	chr6	protein_coding	collagen, type XI, alpha 2
ENSG00000224389.8	1.59182	-1.75236	0.000247148	0.00100332	0.05	0.05	0.08	0.02	0.01	0.02	C4B	chr6	protein_coding	complement component 4B (Chido blood group)
ENSG00000213398.7	1.04444	2.50875	4.32366e-31	1.16466e-29	4.77	4.56	4.37	2.34	1.84	1.9	LCAT	chr16	protein_coding	lecithin-cholesterol acyltransferase
ENSG00000159450.12	1.28119	-1.15305	8.44355e-05	0.000364434	0.05	0.09	0.08	0.03	0.02	0.03	TCHH	chr1	protein_coding	trichohyalin
ENSG00000197872.11	1.10944	1.14731	4.09358e-15	4.49346e-14	0.58	0.48	0.58	0.25	0.22	0.23	FAM49A	chr2	protein_coding	family with sequence similarity 49, member A
ENSG00000179593.15	-1.19122	-2.11132	0.0080918	0.0251754	0.03	0.01	0.07	0.03	0.1	0.12	ALOX15B	chr17	protein_coding	arachidonate 15-lipoxygenase, type B
ENSG00000136449.13	4.24746	-3.59182	0.0156698	0.0457255	0.02	0	0.01	0	0	0	MYCBPAP	chr17	protein_coding	MYCBP associated protein
ENSG00000176903.4	1.01539	4.58866	1.67657e-83	2.5661e-81	10.86	11.59	11.46	4.98	5.09	5.45	PNMA1	chr14	protein_coding	paraneoplastic Ma antigen 1
ENSG00000237976.1	-1.25109	-2.16688	0.00966251	0.0295782	0.1	0.09	0.26	0.19	0.44	0.41	RP11-126K1.6	chr1	antisense	--
ENSG00000205879.4	2.04478	-2.71035	0.0107405	0.0326305	0.06	0.07	0.06	0	0.02	0.02	FAM90A2P	chr8	unprocessed_pseudogene	family with sequence similarity 90, member A2, pseudogene
ENSG00000208797.1	1.234	-0.509411	1.58628e-06	8.46945e-06	14.77	10.53	12.32	5.25	4.9	4.68	SNORD73A	chr4	snoRNA	small nucleolar RNA, C/D box 73A
ENSG00000004660.14	1.16564	3.29297	7.19258e-57	5.42095e-55	2.88	2.64	2.66	1.1	1.06	1.22	CAMKK1	chr17	protein_coding	calcium/calmodulin-dependent protein kinase kinase 1, alpha
ENSG00000198590.11	1.19796	-1.6115	0.0019493	0.00683973	0.2	0.07	0.13	0.1	0.03	0.03	C3orf35	chr3	lincRNA	chromosome 3 open reading frame 35
ENSG00000179057.13	2.95722	-3.2547	0.00638728	0.0203888	0.02	0.02	0.02	0	0	0.01	IGSF22	chr11	protein_coding	immunoglobulin superfamily, member 22
ENSG00000272760.1	1.27286	-1.86248	0.00474157	0.0155053	0.33	0.33	0.24	0.1	0.18	0.05	RP11-5C23.1	chr7	antisense	--
ENSG00000007312.12	-1.00618	0.341432	1.82323e-08	1.17454e-07	0.71	0.6	0.45	0.87	1.29	1.17	CD79B	chr17	protein_coding	CD79b molecule, immunoglobulin-associated beta
ENSG00000133401.15	1.19035	-2.08478	0.0117362	0.0353888	0.02	0.02	0.02	0.01	0.01	0.01	PDZD2	chr5	protein_coding	PDZ domain containing 2
ENSG00000168970.20	1.38246	2.36935	3.0053e-46	1.53327e-44	1.86	2.24	1.97	0.66	0.83	0.65	JMJD7-PLA2G4B	chr15	protein_coding	JMJD7-PLA2G4B readthrough
ENSG00000270265.1	1.81926	-2.63037	0.0066964	0.0212958	0.46	0.2	0.17	0.04	0.14	0.05	RP11-731D1.4	chr4	lincRNA	--
ENSG00000272993.1	1.36778	-1.31638	0.000111459	0.000472932	0.75	0.75	0.55	0.3	0.18	0.23	RP11-196G18.24	chr1	lincRNA	--
ENSG00000118194.18	1.75757	0.709817	1.95117e-24	3.74499e-23	1.47	1.54	1.65	0.45	0.5	0.3	TNNT2	chr1	protein_coding	troponin T type 2 (cardiac)
ENSG00000066923.17	1.04346	0.236117	3.86737e-08	2.41567e-07	0.33	0.31	0.27	0.17	0.13	0.09	STAG3	chr7	protein_coding	stromal antigen 3
ENSG00000268309.1	1.05924	-0.721055	0.00012572	0.000529604	1.59	1.34	1.75	0.7	0.51	0.88	CTD-3222D19.11	chr19	antisense	--
ENSG00000231324.1	2.97024	-2.41369	3.51564e-05	0.000159538	0.33	0.14	0.08	0	0.04	0.02	AP000696.2	chr21	lincRNA	--
ENSG00000186847.5	-1.76621	-1.25432	3.52607e-07	2.02033e-06	0.13	0.1	0.06	0.29	0.25	0.35	KRT14	chr17	protein_coding	keratin 14, type I
ENSG00000279619.1	2.75159	-2.55446	9.03085e-05	0.000388099	0.12	0.08	0.08	0.02	0	0.01	CTD-2527I21.5	chr19	TEC	--
ENSG00000157388.13	-1.23231	-2.00643	0.00677292	0.0215024	0.02	0.01	0.01	0.01	0.04	0.03	CACNA1D	chr3	protein_coding	calcium channel, voltage-dependent, L type, alpha 1D subunit
ENSG00000282024.1	-1.09534	-1.44686	0.00222659	0.00772821	0.11	0.17	0.05	0.19	0.16	0.32	RP3-467D16.3	chr6	antisense	--
ENSG00000269194.1	1.2957	-1.04532	7.32471e-05	0.000318492	1.16	1.16	0.88	0.23	0.71	0.29	AC006942.4	chr19	antisense	--
ENSG00000148541.12	2.28427	-3.13912	0.0130214	0.0386857	0	0.03	0.02	0	0.01	0	FAM13C	chr10	protein_coding	family with sequence similarity 13, member C
ENSG00000196922.10	-1.02785	1.59062	4.88743e-18	6.43167e-17	0.7	0.7	0.78	1.34	1.2	1.58	ZNF252P	chr8	unitary_pseudogene	zinc finger protein 252, pseudogene
ENSG00000203593.3	-1.38732	-2.51742	0.0127057	0.0379176	0.13	0.08	0.07	0.1	0.39	0.28	RP5-1096D14.6	chr12	antisense	--
ENSG00000089692.8	1.81082	-2.03242	0.000403382	0.00158914	0.13	0.11	0.14	0.03	0.01	0.06	LAG3	chr12	protein_coding	lymphocyte-activation gene 3
ENSG00000278896.1	-2.69506	-3.03232	0.00421947	0.0139123	0.01	0	0.01	0.06	0.05	0.01	RP11-474P2.7	chr12	TEC	--
ENSG00000230432.1	-1.39523	-2.2847	0.0115286	0.0348261	0.13	0.42	0.22	0.45	0.71	0.73	AC114803.3	chr2	antisense	--
ENSG00000104808.7	1.29841	4.3649	1.32771e-122	4.8922e-120	25.38	24.84	23.42	9.77	9.11	8.69	DHDH	chr19	protein_coding	dihydrodiol dehydrogenase (dimeric)
ENSG00000261490.1	1.0678	-0.784767	0.000114046	0.00048322	0.2	0.17	0.19	0.09	0.08	0.07	RP11-448G15.3	chr4	sense_overlapping	--
ENSG00000243056.1	2.82463	-3.3161	0.0117774	0.0354241	0.09	0.08	0.17	0	0	0.04	EIF4EBP3	chr5	protein_coding	eukaryotic translation initiation factor 4E binding protein 3
ENSG00000154589.6	1.69047	-1.51732	1.53541e-05	7.33098e-05	0.28	1.13	0.72	0.13	0.16	0.29	LY96	chr8	protein_coding	lymphocyte antigen 96
ENSG00000124232.10	-4.69625	-3.44735	0.00392546	0.0130278	0	0	0	0.05	0.03	0	RBPJL	chr20	protein_coding	recombination signal binding protein for immunoglobulin kappa J region-like
ENSG00000228838.1	2.28394	-3.13927	0.0130214	0.0386857	0.15	0.12	0.14	0.03	0	0.04	RP4-784A16.2	chr1	antisense	--
ENSG00000142619.4	1.22161	-0.72097	1.16595e-05	5.64184e-05	0.26	0.23	0.17	0.07	0.1	0.1	PADI3	chr1	protein_coding	peptidyl arginine deiminase, type III
ENSG00000233903.2	-1.42409	-2.16699	0.00346078	0.0116096	0.23	0.19	0.04	0.33	0.4	0.46	Z83851.4	chr22	lincRNA	--
ENSG00000168918.13	-1.23275	2.24628	3.31389e-36	1.13295e-34	0.45	0.46	0.56	1.11	1.06	1.03	INPP5D	chr2	protein_coding	inositol polyphosphate-5-phosphatase, 145kDa
ENSG00000237975.6	1.46306	-1.08529	7.22233e-06	3.56883e-05	0.1	0.06	0.09	0.03	0.03	0.03	FLG-AS1	chr1	antisense	FLG antisense RNA 1
ENSG00000175544.13	4.8718	-3.31613	0.000983906	0.00364384	0.03	0.03	0.03	0	0	0	CABP4	chr11	protein_coding	calcium binding protein 4
ENSG00000261341.5	-1.23518	-1.64954	0.0019493	0.00683973	0.34	0.37	0.18	0.61	0.69	0.67	CTD-2568A17.1	chr19	lincRNA	--
ENSG00000273340.1	1.5429	-2.19581	0.00262589	0.00899489	0.18	0.2	0.2	0.05	0	0.13	MICE	chr6	transcribed_unprocessed_pseudogene	MHC class I polypeptide-related sequence E (pseudogene)
ENSG00000228261.1	2.17804	-2.88544	0.00760807	0.023862	0.11	0.11	0.17	0	0.03	0.05	RP11-127L20.3	chr10	lincRNA	--
ENSG00000162526.6	1.29499	-2.22491	0.0115286	0.0348261	0.11	0.17	0.18	0.06	0.02	0.09	TSSK3	chr1	protein_coding	testis-specific serine kinase 3
ENSG00000279970.1	1.3968	-2.16716	0.00520998	0.0169129	0.09	0.17	0.08	0.04	0.02	0.05	RP11-299G20.5	chr15	TEC	--
ENSG00000235245.1	1.15378	-1.28523	0.000803075	0.00301643	0.57	0.67	0.91	0.32	0.43	0.12	RP11-122K13.12	chr10	antisense	--
ENSG00000135253.13	1.38199	-0.474014	9.26037e-08	5.57003e-07	0.2	0.14	0.15	0.06	0.05	0.07	KCP	chr7	protein_coding	kielin/chordin-like protein
ENSG00000260877.1	1.29461	-1.19582	9.94087e-05	0.000425309	1.24	1.49	1.3	0.38	0.59	0.55	RP11-211G23.2	chr11	lincRNA	--
ENSG00000266714.6	1.03641	3.34496	1.23127e-46	6.39105e-45	1.3	1.17	1.25	0.46	0.61	0.63	MYO15B	chr17	protein_coding	myosin XVB
ENSG00000164251.4	1.41453	7.34417	6.1676767860276e-309	1.534e-305	74.13	75.14	73.11	27.04	25.76	24.19	F2RL1	chr5	protein_coding	coagulation factor II (thrombin) receptor-like 1
ENSG00000222009.8	1.73774	1.86467	2.5052e-49	1.46322e-47	3.52	3.05	2.88	0.79	0.81	1.05	BTBD19	chr1	protein_coding	BTB (POZ) domain containing 19
ENSG00000272217.1	5.20914	-3.13926	0.000123592	0.000521155	0.21	0.22	0.12	0	0	0	XXbac-BPG157A10.21	chr6	lincRNA	--
ENSG00000260318.1	-2.09444	-2.59167	0.000927908	0.00345187	0.19	0	0.32	0.93	0.34	0.94	COX6CP1	chr16	processed_pseudogene	cytochrome c oxidase subunit VIc pseudogene 1
ENSG00000260257.2	1.18167	0.959828	1.09501e-15	1.25602e-14	1.2	1.36	0.82	0.62	0.26	0.44	RP5-1085F17.3	chr20	lincRNA	--
ENSG00000272954.1	2.95756	-3.25454	0.00638728	0.0203888	0	0.37	0.27	0	0.06	0	KB-1440D3.13	chr22	sense_intronic	--
ENSG00000137270.10	1.49008	-2.00694	0.00253316	0.00870822	0.11	0.08	0.1	0.03	0.04	0.03	GCM1	chr6	protein_coding	glial cells missing homolog 1 (Drosophila)
ENSG00000264853.1	-4.97588	-3.31596	0.000983906	0.00364384	0	0	0	0.03	0.04	0.03	RP11-16C1.2	chr17	sense_intronic	--
ENSG00000277369.1	1.24115	-2.25477	0.0169297	0.049052	0.31	0.29	0.14	0.1	0.09	0.09	RP11-486I11.2	chr16	lincRNA	--
ENSG00000143622.10	1.43408	1.19498	5.77818e-24	1.08258e-22	0.82	0.82	0.91	0.3	0.3	0.27	RIT1	chr1	protein_coding	Ras-like without CAAX 1
ENSG00000260633.1	1.44332	-1.09838	1.062e-05	5.15979e-05	0.27	0.26	0.32	0.07	0.14	0.08	RP11-375I20.6	chr3	lincRNA	--
ENSG00000245849.6	1.53973	-1.46472	6.32346e-05	0.000276974	0.55	0.56	0.38	0.12	0.15	0.21	RAD51-AS1	chr15	processed_transcript	RAD51 antisense RNA 1 (head to head)
ENSG00000168646.12	1.19462	1.75641	5.48187e-25	1.07995e-23	0.95	0.93	0.84	0.38	0.33	0.38	AXIN2	chr17	protein_coding	axin 2
ENSG00000185477.4	1.3745	-0.773533	1.89875e-06	1.00594e-05	0.04	0.06	0.04	0.01	0.01	0.02	GPRIN3	chr4	protein_coding	GPRIN family member 3
ENSG00000227733.8	1.57269	-2.5919	0.0147978	0.0435559	0.02	0.01	0.02	0.01	0	0.01	RP4-565E6.1	chr1	lincRNA	--
ENSG00000105388.14	-4.69633	-3.44731	0.00392546	0.0130278	0	0	0	0.03	0.03	0	CEACAM5	chr19	protein_coding	carcinoembryonic antigen-related cell adhesion molecule 5
ENSG00000230454.1	1.47231	-0.00769487	2.9344e-12	2.57589e-11	0.49	0.54	0.4	0.23	0.13	0.1	U73166.2	chr3	lincRNA	--
ENSG00000203706.8	1.46049	-1.38053	3.68491e-05	0.000166788	0.44	0.5	0.39	0.22	0.12	0.08	SERTAD4-AS1	chr1	antisense	SERTAD4 antisense RNA 1
ENSG00000004939.13	1.0962	-1.88548	0.0156931	0.0457802	0.06	0.06	0.04	0.02	0.02	0.03	SLC4A1	chr17	protein_coding	solute carrier family 4 (anion exchanger), member 1 (Diego blood group)
ENSG00000144852.16	-4.34975	-3.59163	0.0156698	0.0457255	0	0	0	0.01	0	0.02	NR1I2	chr3	protein_coding	nuclear receptor subfamily 1, group I, member 2
ENSG00000268362.5	-1.95245	-2.66964	0.0066964	0.0212958	0	0.01	0.05	0.09	0.07	0.05	CTD-2017D11.1	chr19	lincRNA	--
ENSG00000279742.1	-1.17984	-1.95698	0.00814066	0.0253055	0.05	0.03	0.06	0.13	0.06	0.12	RP11-700A24.1	chr11	TEC	--
ENSG00000258655.2	1.2699	-0.518003	3.87517e-07	2.2106e-06	0.35	0.51	0.5	0.22	0.17	0.11	ARHGAP5-AS1	chr14	antisense	ARHGAP5 antisense RNA 1 (head to head)
ENSG00000270781.1	-1.37193	-2.19562	0.00966251	0.0295782	0.21	0.35	0.3	0.73	0.73	0.59	RP11-501C14.9	chr17	processed_pseudogene	--
ENSG00000271714.1	-1.77925	-2.59167	0.00947737	0.0290741	0	0.04	0.03	0.12	0.01	0.09	CTD-2377O17.1	chr5	antisense	--
ENSG00000170049.9	2.20574	-1.33185	1.0143e-08	6.65626e-08	0.18	0.29	0.17	0.03	0.05	0.04	KCNAB3	chr17	protein_coding	potassium channel, voltage gated subfamily A regulatory beta subunit 3
ENSG00000278685.4	2.82461	-3.31612	0.0117774	0.0354241	0.04	0.03	0.02	0	0.01	0	IQCA1L	chr7	protein_coding	IQ motif containing with AAA domain 1 like
ENSG00000164651.16	1.22442	-1.04556	0.000103556	0.000441775	0.15	0.15	0.15	0.07	0.05	0.05	SP8	chr7	protein_coding	Sp8 transcription factor
ENSG00000189052.6	1.05137	-1.34788	0.00294284	0.0100059	0.42	0.53	0.54	0.24	0.17	0.24	CGB5	chr19	protein_coding	chorionic gonadotropin, beta polypeptide 5
ENSG00000275530.1	1.16678	0.828307	7.85879e-13	7.23038e-12	27.21	54.53	36.78	1.43	0.44	49.75	FP671120.4	chr21	miRNA	--
ENSG00000183831.6	-1.02412	-1.64958	0.0101582	0.0309781	0.14	0.09	0.09	0.17	0.29	0.19	ANKRD45	chr1	protein_coding	ankyrin repeat domain 45
ENSG00000277737.2	-1.80066	-2.16719	0.00030462	0.00122069	0.06	0.03	0.03	0.17	0.12	0.12	FP325317.1	chr9	protein_coding	--
ENSG00000067064.10	1.70638	5.23979	5.06867e-284	7.56397e-281	23.14	22.63	22.63	6.87	6.2	6.24	IDI1	chr10	protein_coding	isopentenyl-diphosphate delta isomerase 1
ENSG00000180447.6	2.95692	-3.25486	0.0117774	0.0354241	0.07	0.01	0.01	0	0	0.01	GAS1	chr9	protein_coding	growth arrest-specific 1
ENSG00000061337.15	1.52214	2.38005	6.71952e-55	4.78641e-53	1.23	1.13	1.26	0.43	0.42	0.31	LZTS1	chr8	protein_coding	leucine zipper, putative tumor suppressor 1
ENSG00000137440.4	1.85613	1.47136	1.70136e-42	7.50056e-41	2.93	2.73	2.78	0.52	0.85	0.84	FGFBP1	chr4	protein_coding	fibroblast growth factor binding protein 1
ENSG00000169174.10	1.19443	4.62139	1.78781e-115	5.55823e-113	8.51	8.74	8.4	3.38	3.56	3.42	PCSK9	chr1	protein_coding	proprotein convertase subtilisin/kexin type 9
ENSG00000198711.5	2.26353	-2.83981	0.0044736	0.014687	0.04	0.01	0.1	0.02	0	0.01	SSBP3-AS1	chr1	antisense	SSBP3 antisense RNA 1
ENSG00000169129.14	1.09651	0.494867	4.95248e-10	3.64428e-09	0.41	0.4	0.45	0.2	0.12	0.22	AFAP1L2	chr10	protein_coding	actin filament associated protein 1-like 2
ENSG00000182057.4	-2.02513	-1.51746	3.09044e-07	1.77996e-06	0.1	0.08	0.07	0.34	0.32	0.29	OGFRP1	chr22	lincRNA	opioid growth factor receptor pseudogene 1
ENSG00000189001.10	1.37107	1.27309	1.90485e-23	3.46448e-22	1.42	1.63	1.62	0.53	0.63	0.51	SBSN	chr19	protein_coding	suprabasin
ENSG00000214433.4	-2.09404	-2.59177	0.00253625	0.00871181	0.05	0.07	0.03	0.33	0.09	0.16	GOLGA2P8	chr15	transcribed_unprocessed_pseudogene	golgin A2 pseudogene 8
ENSG00000233014.1	1.60485	-2.28502	0.00192398	0.00676282	0.14	0.37	0.2	0.11	0.05	0.03	TBC1D3P7	chr17	unprocessed_pseudogene	TBC1 domain family, member 3 pseudogene 7
ENSG00000138061.11	-1.1289	-0.42984	2.60892e-06	1.36082e-05	0.06	0.08	0.08	0.16	0.15	0.14	CYP1B1	chr2	protein_coding	cytochrome P450, family 1, subfamily B, polypeptide 1
ENSG00000010327.10	1.19065	-2.08457	0.0139916	0.0413296	0.01	0.05	0.03	0.01	0	0.02	STAB1	chr3	protein_coding	stabilin 1
ENSG00000206538.7	1.43424	-0.405895	4.74157e-09	3.19668e-08	0.09	0.08	0.07	0.04	0.02	0.02	VGLL3	chr3	protein_coding	vestigial-like family member 3
ENSG00000185527.11	1.01057	-1.53592	0.00952429	0.029211	0.28	0.2	0.19	0.05	0.12	0.14	PDE6G	chr17	protein_coding	phosphodiesterase 6G, cGMP-specific, rod, gamma
ENSG00000139537.10	4.87185	-3.3161	0.000983906	0.00364384	0.04	0.05	0.03	0	0	0	CCDC65	chr12	protein_coding	coiled-coil domain containing 65
ENSG00000260777.1	1.89064	-1.98178	6.90224e-05	0.000300824	0.08	0.12	0.13	0.04	0.03	0.01	CTD-2008P7.1	chr17	lincRNA	--
ENSG00000176919.11	1.05513	-1.90908	0.013582	0.0402332	0.34	0.31	0.27	0.16	0.11	0.12	C8G	chr9	protein_coding	complement component 8, gamma polypeptide
ENSG00000232160.6	-1.18709	-0.741103	1.63056e-05	7.75548e-05	0.08	0.11	0.07	0.18	0.24	0.15	RAP2C-AS1	chrX	antisense	RAP2C antisense RNA 1
ENSG00000260105.6	1.95855	-0.630363	6.7276e-12	5.75335e-11	0.33	0.4	0.28	0.05	0.07	0.12	AOC4P	chr17	transcribed_unprocessed_pseudogene	amine oxidase, copper containing 4, pseudogene
ENSG00000238260.1	4.24768	-3.5917	0.0156698	0.0457255	0.03	0.08	0.15	0	0	0	RP11-46F15.2	chr1	antisense	--
ENSG00000179388.8	1.22538	1.89644	2.82247e-28	6.69097e-27	0.86	1.18	1.13	0.37	0.42	0.46	EGR3	chr8	protein_coding	early growth response 3
ENSG00000251603.1	1.50961	-1.3482	1.63509e-05	7.77581e-05	1.65	1.47	1.36	0.66	0.48	0.25	RP11-164P12.4	chr4	antisense	--
ENSG00000280198.1	1.49505	-2.34787	0.00712117	0.0225099	0.27	0.34	0.23	0.11	0.1	0.04	RP11-384M20.1	chr17	TEC	--
ENSG00000229261.1	1.12728	-1.15313	0.000473818	0.00184785	0.22	0.3	0.26	0.09	0.13	0.1	RP11-227H15.4	chr10	antisense	--
ENSG00000259118.5	-1.10282	-0.276836	1.12166e-06	6.07872e-06	0.41	0.38	0.37	0.74	0.8	0.8	RP11-840I19.3	chr14	antisense	--
ENSG00000251191.7	1.49516	-2.34788	0.00712117	0.0225099	0.08	0.11	0.09	0.05	0.01	0.02	LINC00589	chr8	lincRNA	long intergenic non-protein coding RNA 589
ENSG00000138080.13	-1.79534	-2.75201	0.017061	0.0493796	0.01	0.01	0.01	0.03	0.04	0.03	EMILIN1	chr2	protein_coding	elastin microfibril interfacer 1
ENSG00000204389.9	3.11752	6.04668	0	0	55.51	28.31	45.11	4.57	4.24	5	HSPA1A	chr6	protein_coding	heat shock 70kDa protein 1A
ENSG00000269706.1	4.43067	-3.51777	0.00784237	0.0244631	0.1	0.04	0.15	0	0	0	CTB-60B18.15	chr19	unprocessed_pseudogene	--
ENSG00000175265.17	1.01476	2.36795	5.03655e-27	1.10938e-25	1.28	1.42	1.18	0.6	0.62	0.55	GOLGA8A	chr15	protein_coding	golgin A8 family, member A
ENSG00000062370.16	-1.2607	-1.11102	8.65148e-05	0.000372816	0.04	0.1	0.05	0.12	0.11	0.18	ZNF112	chr19	protein_coding	zinc finger protein 112
ENSG00000131370.15	1.08889	5.11085	5.9918e-116	1.90246e-113	12.59	12.08	11.96	5.54	5.23	5.12	SH3BP5	chr3	protein_coding	SH3-domain binding protein 5 (BTK-associated)
ENSG00000214021.15	1.48639	3.18655	1.42186e-82	2.15416e-80	1.77	1.92	1.94	0.57	0.55	0.75	TTLL3	chr3	protein_coding	tubulin tyrosine ligase-like family member 3
ENSG00000178202.12	-1.00813	2.15643	1.52673e-23	2.79209e-22	0.54	0.67	0.55	1.22	0.91	1.1	KDELC2	chr11	protein_coding	KDEL (Lys-Asp-Glu-Leu) containing 2
ENSG00000244694.7	-1.70403	0.648671	1.72469e-23	3.14448e-22	0.26	0.17	0.27	0.78	0.83	0.48	PTCHD4	chr6	protein_coding	patched domain containing 4
ENSG00000225465.8	4.43058	-3.51782	0.00784237	0.0244631	0.32	0.08	0.14	0	0	0	RFPL1S	chr22	antisense	RFPL1 antisense RNA 1
ENSG00000172346.14	-2.03874	-2.44707	0.000899124	0.00335147	0.02	0.02	0.01	0.05	0.08	0.07	CSDC2	chr22	protein_coding	cold shock domain containing C2, RNA binding
ENSG00000261068.2	1.98064	2.3075	2.34205e-80	3.36062e-78	3.45	3.51	3.46	0.82	0.8	0.81	RP11-7K24.3	chr6	lincRNA	--
ENSG00000215512.9	-2.17247	-2.7519	0.00263795	0.00902478	0.02	0.04	0.02	0.07	0.19	0.11	AP005901.1	chr18	transcribed_unprocessed_pseudogene	--
ENSG00000164076.16	4.43091	-3.51765	0.00784237	0.0244631	0.01	0.04	0.01	0	0	0	CAMKV	chr3	protein_coding	CaM kinase-like vesicle-associated
ENSG00000224080.1	-2.02503	-2.6303	0.00413805	0.013668	0.19	0.06	0	0.54	0.27	0.17	UBE2FP1	chr3	processed_pseudogene	ubiquitin-conjugating enzyme E2F (putative) pseudogene 1
ENSG00000141956.13	1.0047	3.80936	3.42382e-58	2.68914e-56	2.41	2.05	2.1	1.02	0.94	1.07	PRDM15	chr21	protein_coding	PR domain containing 15
ENSG00000095596.11	2.87563	-1.95734	4.8017e-08	2.96834e-07	0.1	0.08	0.2	0.03	0	0.01	CYP26A1	chr10	protein_coding	cytochrome P450, family 26, subfamily A, polypeptide 1
ENSG00000129749.3	1.10312	-1.31636	0.00155293	0.00555406	0.23	0.18	0.23	0.1	0.07	0.1	CHRNA10	chr11	protein_coding	cholinergic receptor, nicotinic, alpha 10 (neuronal)
ENSG00000274267.1	1.62029	-2.4136	0.00531252	0.0172158	0.66	0.26	0.39	0.1	0.24	0.06	HIST1H3B	chr6	protein_coding	histone cluster 1, H3b
ENSG00000227145.1	-4.53376	-3.51751	0.00784237	0.0244631	0	0	0	0	0.05	0.01	IL21-AS1	chr4	antisense	IL21 antisense RNA 1
ENSG00000258559.2	1.51484	-0.806743	1.59517e-07	9.40529e-07	0.57	0.54	0.42	0.21	0.14	0.13	AC005519.4	chr14	sense_overlapping	--
ENSG00000269982.1	-1.19691	-2.19562	0.0140957	0.0416165	0.02	0.03	0.02	0.05	0.05	0.05	RP11-1020A11.2	chr3	antisense	--
ENSG00000049130.13	-1.30902	5.36936	4.15954e-182	3.44849e-179	11.32	9.89	10.91	25.58	24.08	24	KITLG	chr12	protein_coding	KIT ligand
ENSG00000225032.5	1.39306	-0.500489	4.10589e-08	2.5546e-07	0.47	0.38	0.39	0.18	0.08	0.17	RP11-228B15.4	chr9	antisense	--
ENSG00000169744.12	2.08734	-2.9327	0.00760807	0.023862	0.04	0.06	0.02	0	0.02	0.01	LDB2	chr4	protein_coding	LIM domain binding 2
ENSG00000181722.15	-1.04374	1.61372	1.41121e-18	1.9294e-17	0.36	0.43	0.4	0.72	0.82	0.7	ZBTB20	chr3	protein_coding	zinc finger and BTB domain containing 20
ENSG00000229589.1	-1.31539	-1.31556	0.000341681	0.00136025	0.01	0.13	0.1	0.18	0.21	0.12	ACVR2B-AS1	chr3	antisense	ACVR2B antisense RNA 1
ENSG00000272316.1	1.33794	-0.126078	3.94236e-09	2.67966e-08	0.23	0.19	0.2	0.07	0.08	0.08	XXbac-BPGBPG55C20.2	chr6	lincRNA	--
ENSG00000163449.10	2.19184	-0.933096	1.90531e-11	1.57654e-10	0.17	0.18	0.22	0.03	0.07	0.02	TMEM169	chr2	protein_coding	transmembrane protein 169
ENSG00000186150.4	1.64221	-2.55434	0.00947737	0.0290741	0.06	0.09	0.19	0.05	0.03	0	UBL4B	chr1	protein_coding	ubiquitin-like 4B
ENSG00000261916.1	4.73925	-3.38024	0.00196514	0.00688721	0.08	0.1	0.27	0	0	0	RP11-235E17.4	chr17	sense_intronic	--
ENSG00000100342.20	-1.28919	-0.581666	3.69103e-07	2.10999e-06	0.12	0.08	0.12	0.19	0.35	0.2	APOL1	chr22	protein_coding	apolipoprotein L, 1
ENSG00000274677.1	-2.28826	-2.93252	0.0044736	0.014687	0.07	0.04	0	0.1	0.2	0.29	RP11-505K9.5	chr16	sense_intronic	--
ENSG00000188981.10	1.62456	-1.73139	0.00012021	0.000507969	0.07	0.06	0.05	0.02	0.02	0.01	MSANTD1	chr4	protein_coding	Myb/SANT-like DNA-binding domain containing 1
ENSG00000223774.5	1.41247	-0.126452	3.45593e-10	2.58965e-09	2.23	1.45	1.91	0.7	0.45	0.8	RP11-307B6.3	chr1	antisense	--
ENSG00000211892.3	1.05675	-1.63013	0.00739102	0.0232864	0.19	0.31	0.41	0.11	0.2	0.09	IGHG4	chr14	IG_C_gene	immunoglobulin heavy constant gamma 4 (G4m marker)
ENSG00000158077.4	1.73467	-2.34777	0.00214814	0.00748026	0.03	0.07	0.06	0.02	0.02	0.01	NLRP14	chr11	protein_coding	NLR family, pyrin domain containing 14
ENSG00000268292.1	1.28719	-1.77366	0.00276496	0.00942797	0.61	0.68	0.31	0.21	0.21	0.17	AC006547.15	chr22	antisense	--
ENSG00000256967.1	2.82465	-3.31611	0.0117774	0.0354241	0.05	0.04	0.1	0	0.02	0	RP11-273B20.1	chr12	antisense	--
ENSG00000114270.15	1.5996	2.85038	1.91355e-77	2.54963e-75	1.11	1.06	0.97	0.28	0.32	0.36	COL7A1	chr3	protein_coding	collagen, type VII, alpha 1
ENSG00000279227.1	1.356	-1.44759	0.000323556	0.00129226	0.22	0.23	0.37	0.12	0.11	0.05	AC009303.2	chr2	TEC	--
ENSG00000116574.5	1.01938	1.7814	8.9735e-20	1.31933e-18	0.79	1.09	0.97	0.5	0.41	0.36	RHOU	chr1	protein_coding	ras homolog family member U
ENSG00000279801.1	-1.97804	-2.48214	0.0009319	0.00346542	0.04	0	0.01	0.09	0.07	0.05	RP11-75C10.6	chr17	TEC	--
ENSG00000184304.14	-4.53352	-3.51763	0.00784237	0.0244631	0	0	0	0.02	0.02	0.01	PRKD1	chr14	protein_coding	protein kinase D1
ENSG00000211891.5	1.13775	-1.34793	0.00133795	0.00484028	0.3	0.28	0.32	0.11	0.1	0.16	IGHE	chr14	IG_C_gene	immunoglobulin heavy constant epsilon
ENSG00000215244.2	1.09937	-1.67033	0.00553538	0.0178701	0.15	0.06	0.1	0.08	0.02	0.03	RP11-563J2.2	chr10	lincRNA	--
ENSG00000129521.13	-1.02474	4.16558	3.64003e-73	4.24376e-71	2.23	2.21	2.27	4	4.41	4.24	EGLN3	chr14	protein_coding	egl-9 family hypoxia-inducible factor 3
ENSG00000131771.13	-3.12614	-2.79507	0.000225433	0.000921553	0	0.02	0	0.07	0.05	0.07	PPP1R1B	chr17	protein_coding	protein phosphatase 1, regulatory (inhibitor) subunit 1B
ENSG00000120498.13	1.80036	-2.1675	0.001703	0.00604806	0.11	0.04	0.06	0.01	0.01	0.03	TEX11	chrX	protein_coding	testis expressed 11
ENSG00000274378.1	1.44726	-2.03249	0.00375798	0.0125389	0.8	0.44	0.55	0.14	0.18	0.3	RP11-178C3.8	chr17	unprocessed_pseudogene	--
ENSG00000263740.2	-2.88393	-2.93236	0.000739247	0.00279321	0	0	0.16	0	0.91	0.43	RN7SL4P	chr3	misc_RNA	RNA, 7SL, cytoplasmic 4, pseudogene
ENSG00000163157.14	1.33186	-2.31624	0.0137375	0.0406512	0.18	0.15	0.13	0.06	0.1	0	TMOD4	chr1	protein_coding	tropomodulin 4 (muscle)
ENSG00000185261.13	-1.69794	-1.43008	5.83514e-06	2.91963e-05	0.04	0.02	0.01	0.07	0.07	0.07	KIAA0825	chr5	protein_coding	KIAA0825
ENSG00000243708.8	1.5174	-0.897683	4.5625e-07	2.58e-06	0.2	0.17	0.28	0.09	0.07	0.05	PLA2G4B	chr15	protein_coding	phospholipase A2, group IVB (cytosolic)
ENSG00000178038.16	1.00982	4.22708	6.97262e-71	7.70759e-69	4.48	4.36	4.43	1.9	2.15	2.07	ALS2CL	chr3	protein_coding	ALS2 C-terminal like
ENSG00000225756.1	1.25126	-1.79561	0.00329175	0.0111012	0.11	0.09	0.22	0.09	0.05	0.01	DBH-AS1	chr9	antisense	DBH antisense RNA 1
ENSG00000266241.1	1.93377	-0.700536	2.86033e-11	2.33825e-10	7.52	7.9	8.7	2.01	1.47	2.28	MIR5047	chr17	miRNA	microRNA 5047
ENSG00000169860.6	1.62945	0.13212	3.97135e-15	4.3641e-14	0.16	0.29	0.2	0.05	0.05	0.08	P2RY1	chr3	protein_coding	purinergic receptor P2Y, G-protein coupled, 1
ENSG00000140835.9	-1.02724	0.188886	6.11639e-08	3.74001e-07	0.28	0.23	0.25	0.46	0.5	0.49	CHST4	chr16	protein_coding	carbohydrate (N-acetylglucosamine 6-O) sulfotransferase 4
ENSG00000130164.11	1.42481	6.83648	1.99563e-292	4.2544e-289	41.44	41.49	41.05	14.69	14.26	13.68	LDLR	chr19	protein_coding	low density lipoprotein receptor
ENSG00000152154.10	1.13936	-0.422053	3.59588e-06	1.84784e-05	0.51	0.59	0.47	0.22	0.24	0.2	TMEM178A	chr2	protein_coding	transmembrane protein 178A
ENSG00000275491.1	1.41156	-1.34817	0.000130437	0.000548082	0.69	0.37	0.49	0.12	0.29	0.15	RP5-1009E24.8	chr20	lincRNA	--
ENSG00000235615.2	-1.30213	-2.13922	0.00966251	0.0295782	0.03	0.02	0.07	0.13	0.11	0.05	AJ239322.1	chr2	lincRNA	--
ENSG00000177283.5	1.80151	-2.16705	0.00030462	0.00122069	0.04	0.11	0.04	0.01	0.03	0	FZD8	chr10	protein_coding	frizzled class receptor 8
ENSG00000104967.6	1.27397	3.14002	2.62233e-62	2.30194e-60	1.46	1.41	1.45	0.61	0.46	0.57	NOVA2	chr19	protein_coding	neuro-oncological ventral antigen 2
ENSG00000166473.16	1.31045	1.90198	1.16721e-31	3.22263e-30	0.47	0.38	0.36	0.15	0.15	0.15	PKD1L2	chr16	polymorphic_pseudogene	polycystic kidney disease 1-like 2 (gene/pseudogene)
ENSG00000164406.7	1.18678	-1.43021	0.00136467	0.00492561	0.13	0.19	0.23	0.06	0.04	0.11	LEAP2	chr5	protein_coding	liver expressed antimicrobial peptide 2
ENSG00000240602.7	-1.27204	1.78294	2.597e-29	6.47536e-28	0.94	0.93	0.88	2.01	2.03	2.11	AADACP1	chr3	transcribed_unprocessed_pseudogene	arylacetamide deacetylase pseudogene 1
ENSG00000278611.1	2.28394	-3.13918	0.0130214	0.0386857	0.1	0.12	0.11	0	0.03	0.03	CTC-543D15.8	chr19	lincRNA	--
ENSG00000225224.1	-2.17233	-2.75198	0.00263795	0.00902478	0	0.06	0.15	0.26	0.32	0.33	RP4-814D15.2	chr7	processed_pseudogene	--
ENSG00000181847.11	-4.34972	-3.59165	0.0156698	0.0457255	0	0	0	0.01	0.01	0.01	TIGIT	chr3	protein_coding	T cell immunoreceptor with Ig and ITIM domains
ENSG00000170801.9	4.67205	-2.19606	5.99559e-10	4.37731e-09	0.09	0.06	0.1	0	0	0.01	HTRA3	chr4	protein_coding	HtrA serine peptidase 3
ENSG00000210144.1	1.01148	-0.421667	3.85162e-05	0.000173727	10.75	14.36	13.52	4.26	7.42	6.14	MT-TY	chrM	Mt_tRNA	mitochondrially encoded tRNA tyrosine
ENSG00000265264.5	1.74397	-1.95701	0.000360805	0.00143218	0.49	0.66	0.31	0.1	0.16	0.13	TIMM10B	chr11	protein_coding	translocase of inner mitochondrial membrane 10 homolog B (yeast)
ENSG00000219986.2	1.70827	-2.51736	0.00825266	0.0256145	0.09	0.76	0.28	0	0.15	0.16	BTF3P7	chr6	processed_pseudogene	basic transcription factor 3 pseudogene 7
ENSG00000239195.1	1.02288	-1.65003	0.0138686	0.0410026	4.86	3.97	4.39	2.2	2.01	1.73	SNORD5	chr11	snoRNA	small nucleolar RNA, C/D box 5
ENSG00000132016.11	-1.0559	-1.6898	0.00890804	0.02748	0.03	0.07	0.06	0.14	0.07	0.1	C19orf57	chr19	protein_coding	chromosome 19 open reading frame 57
ENSG00000261685.2	1.72072	1.33072	1.27207e-35	4.25154e-34	1.08	1.12	0.78	0.32	0.27	0.24	RP11-401P9.4	chr16	lincRNA	--
ENSG00000273045.5	-1.46579	0.446737	2.65701e-16	3.16445e-15	0.32	0.33	0.45	0.95	1.06	0.82	C2orf15	chr2	protein_coding	chromosome 2 open reading frame 15
ENSG00000261780.2	-1.372	-1.77275	0.00131824	0.00477536	0.03	0.16	0.06	0.07	0.3	0.2	CTD-2354A18.1	chr18	processed_transcript	--
ENSG00000124257.6	-1.36265	-1.93277	0.00566733	0.0182743	0.02	0.08	0.16	0.31	0.08	0.2	NEURL2	chr20	protein_coding	neuralized E3 ubiquitin protein ligase 2
ENSG00000259630.2	1.74706	-2.66971	0.0107405	0.0326305	0.36	0.45	0.28	0.05	0.18	0.06	CTD-2262B20.1	chr15	transcribed_processed_pseudogene	--
ENSG00000108849.7	5.3061	-3.08481	6.19139e-05	0.000271748	0.11	0.14	0.36	0	0	0	PPY	chr17	protein_coding	pancreatic polypeptide
ENSG00000073146.15	-4.84302	-3.38007	0.00196514	0.00688721	0	0	0	0.01	0.01	0.02	MOV10L1	chr22	protein_coding	Mov10 RISC complex RNA helicase like 1
ENSG00000244693.1	1.59142	-1.16775	3.27969e-06	1.69089e-05	0.28	0.16	0.16	0.05	0.06	0.08	CTAGE8	chr7	protein_coding	CTAGE family, member 8
ENSG00000242252.1	2.57365	-2.16738	4.48262e-06	2.27299e-05	0.4	0.36	0.31	0.03	0.13	0	BGLAP	chr1	protein_coding	bone gamma-carboxyglutamate (gla) protein
ENSG00000267007.1	1.01719	-1.04546	0.00113098	0.00415294	1.21	1.18	1.13	0.58	0.27	0.74	CTB-31O20.3	chr19	antisense	--
ENSG00000262880.1	1.24781	1.31684	1.08649e-20	1.67844e-19	1.55	1.84	1.36	0.61	0.58	0.64	RP11-104H15.7	chr17	processed_transcript	--
ENSG00000275198.1	1.64175	-2.55434	0.00947737	0.0290741	0.03	0.02	0.05	0.01	0	0.02	RP11-471B22.3	chr14	lincRNA	--
ENSG00000255559.1	-2.54516	-2.79522	0.00151154	0.00541708	0.01	0.01	0	0.06	0.04	0.03	ZNF252P-AS1	chr8	antisense	ZNF252P antisense RNA 1
ENSG00000239713.7	-1.16027	-1.57295	0.00163641	0.00582611	0.15	0.03	0.07	0.21	0.16	0.18	APOBEC3G	chr22	protein_coding	apolipoprotein B mRNA editing enzyme, catalytic polypeptide-like 3G
ENSG00000278600.1	1.35	-0.874092	7.67038e-06	3.78147e-05	0.27	0.28	0.3	0.1	0.08	0.13	RP11-81A1.6	chr15	sense_intronic	--
ENSG00000145861.7	1.76956	-2.05833	0.000627957	0.00240067	0.1	0.11	0.12	0.02	0.05	0.02	C1QTNF2	chr5	protein_coding	C1q and tumor necrosis factor related protein 2
ENSG00000260285.1	1.29743	0.392194	3.82729e-12	3.33516e-11	0.47	0.23	0.47	0.16	0.17	0.12	RP11-600F24.7	chr14	antisense	--
ENSG00000105996.6	1.88951	-2.59165	0.00253625	0.00871181	0.03	0.19	0.06	0.06	0	0	HOXA2	chr7	protein_coding	homeobox A2
ENSG00000162779.20	1.1028	-1.31658	0.00214332	0.00746696	0.18	0.1	0.07	0.06	0.06	0.03	AXDND1	chr1	protein_coding	axonemal dynein light chain domain containing 1
ENSG00000176134.5	-1.52158	-2.44732	0.016338	0.0474918	0.02	0.04	0.01	0.09	0.06	0.03	RP11-574E24.3	chr9	transcribed_unprocessed_pseudogene	--
ENSG00000185885.15	-1.66498	1.23163	7.9784e-33	2.30516e-31	0.88	0.99	1.1	2.68	3.04	3.02	IFITM1	chr11	protein_coding	interferon induced transmembrane protein 1
ENSG00000115009.11	-1.22845	-1.26954	0.00016794	0.000696642	0.32	0.09	0.27	0.43	0.61	0.54	CCL20	chr2	protein_coding	chemokine (C-C motif) ligand 20
ENSG00000258504.2	1.08151	-1.18157	0.000907872	0.00338239	0.63	0.65	0.79	0.29	0.21	0.4	RP11-638I2.6	chr14	lincRNA	--
ENSG00000231683.6	-3.37344	-3.13913	0.00184777	0.00651335	0	0	0.01	0.03	0.03	0.02	RP1-27K12.2	chr6	lincRNA	--
ENSG00000116745.6	-1.91528	-2.8851	0.0119291	0.0357897	0.01	0.02	0.01	0.02	0.02	0.11	RPE65	chr1	protein_coding	retinal pigment epithelium-specific protein 65kDa
ENSG00000103740.9	1.07783	-0.851691	0.000101229	0.000432231	0.1	0.09	0.08	0.07	0.03	0.02	ACSBG1	chr15	protein_coding	acyl-CoA synthetase bubblegum family member 1
ENSG00000204616.10	-3.13948	-3.25467	0.00638728	0.0203888	0.01	0	0	0.06	0.02	0.04	TRIM31	chr6	protein_coding	tripartite motif containing 31
ENSG00000179046.8	1.22613	3.13738	2.51273e-57	1.91803e-55	7.11	6.99	6.23	2.46	2.81	2.8	TRIML2	chr4	protein_coding	tripartite motif family-like 2
ENSG00000147614.3	1.49492	-2.34772	0.0137375	0.0406512	0.07	0.11	0.07	0.02	0.02	0.04	ATP6V0D2	chr8	protein_coding	ATPase, H+ transporting, lysosomal 38kDa, V0 subunit d2
ENSG00000275708.1	-1.70141	-2.00645	0.000257635	0.00104333	0.81	0.15	0.38	0.89	2.04	1.55	MIR3648-1	chr21	miRNA	microRNA 3648-1
ENSG00000126259.19	-1.05843	0.16001	7.43536e-08	4.51048e-07	0.2	0.16	0.22	0.5	0.34	0.26	KIRREL2	chr19	protein_coding	kin of IRRE like 2 (Drosophila)
ENSG00000178878.12	1.14779	-0.806645	4.43486e-05	0.000198475	0.14	0.15	0.11	0.08	0.04	0.05	APOLD1	chr12	protein_coding	apolipoprotein L domain containing 1
ENSG00000151136.14	1.28316	4.08172	1.08474e-105	2.74366e-103	2.61	2.79	2.88	1.05	1.11	0.98	BTBD11	chr12	protein_coding	BTB (POZ) domain containing 11
ENSG00000271503.5	-1.5512	-1.16698	4.323e-06	2.19915e-05	0.12	0.17	0.11	0.44	0.15	0.46	CCL5	chr17	protein_coding	chemokine (C-C motif) ligand 5
ENSG00000228549.3	1.99063	-2.98149	0.0128251	0.0382204	0.05	0.25	0.11	0	0.09	0	RP11-108M9.3	chr1	lincRNA	--
ENSG00000179532.12	1.57346	2.79491	9.40503e-74	1.11834e-71	0.61	0.65	0.52	0.18	0.2	0.18	DNHD1	chr11	protein_coding	dynein heavy chain domain 1
ENSG00000260000.2	2.07009	-1.63041	5.07948e-07	2.85772e-06	0.3	0.36	0.12	0.08	0.03	0.05	RP3-467N11.1	chr6	antisense	--
ENSG00000168502.17	1.44787	4.55184	2.46386e-162	1.63414e-159	4.18	4.25	4.06	1.45	1.41	1.37	MTCL1	chr18	protein_coding	microtubule crosslinking factor 1
ENSG00000205786.8	2.17791	-2.88554	0.00760807	0.023862	0.06	0.03	0.02	0	0.02	0	LINC01531	chr19	lincRNA	long intergenic non-protein coding RNA 1531
ENSG00000100368.13	1.8878	-2.79529	0.0119291	0.0357897	0.02	0.02	0.05	0	0.02	0	CSF2RB	chr22	protein_coding	colony stimulating factor 2 receptor, beta, low-affinity (granulocyte-macrophage)
ENSG00000215252.11	1.64161	2.5584	2.39736e-68	2.4673e-66	2	1.43	1.73	0.49	0.56	0.49	GOLGA8B	chr15	protein_coding	golgin A8 family, member B
ENSG00000181908.5	1.15899	-1.44712	0.00136467	0.00492561	0.14	0.24	0.14	0.04	0.07	0.1	AP003774.4	chr11	lincRNA	--
ENSG00000111186.12	1.70361	-1.28497	1.30586e-06	7.02753e-06	0.11	0.29	0.2	0.07	0.05	0.04	WNT5B	chr12	protein_coding	wingless-type MMTV integration site family, member 5B
ENSG00000179846.8	1.28047	-0.611018	1.51842e-06	8.11873e-06	0.18	0.2	0.11	0.05	0.09	0.04	NKPD1	chr19	protein_coding	NTPase, KAP family P-loop domain containing 1
ENSG00000226430.5	3.13747	-2.66996	6.76107e-05	0.000295232	0.1	0.04	0.1	0.01	0	0.01	USP17L7	chr8	protein_coding	ubiquitin specific peptidase 17-like family member 7
ENSG00000047634.14	1.21673	1.93447	2.87502e-29	7.15662e-28	1.45	1.63	1.81	0.78	0.51	0.62	SCML1	chrX	protein_coding	sex comb on midleg-like 1 (Drosophila)
ENSG00000281871.1	2.82452	-3.31617	0.0117774	0.0354241	1.24	0.52	0.45	0	0.24	0	AC012360.1	chr2	miRNA	--
ENSG00000142233.11	1.27343	0.717444	3.68449e-14	3.76086e-13	1.39	0.98	0.92	0.33	0.53	0.43	NTN5	chr19	protein_coding	netrin 5
ENSG00000103241.6	1.09254	1.46309	3.72365e-18	4.95479e-17	0.86	1.02	0.98	0.44	0.37	0.42	FOXF1	chr16	protein_coding	forkhead box F1
ENSG00000250829.2	-1.04767	-1.88501	0.0156931	0.0457802	0.17	0.42	0.23	0.4	0.35	0.82	RP11-11N5.1	chr4	lincRNA	--
ENSG00000214562.13	1.41887	-0.482566	3.5625e-08	2.23234e-07	0.13	0.13	0.14	0.05	0.06	0.03	NUTM2D	chr10	protein_coding	NUT family member 2D
ENSG00000137507.11	1.77665	-1.38052	2.44286e-06	1.27979e-05	0.12	0.12	0.07	0.04	0.02	0.02	LRRC32	chr11	protein_coding	leucine rich repeat containing 32
ENSG00000029534.19	-1.81492	-1.04439	1.25806e-08	8.21259e-08	0.01	0.03	0.02	0.05	0.09	0.05	ANK1	chr8	protein_coding	ankyrin 1, erythrocytic
ENSG00000128709.11	4.59323	-3.44734	0.00392546	0.0130278	0.02	0.03	0.06	0	0	0	HOXD9	chr2	protein_coding	homeobox D9
ENSG00000175518.6	1.96823	-2.75221	0.017061	0.0493796	0.09	0.07	0.02	0	0	0.04	UBQLNL	chr11	protein_coding	ubiquilin-like
ENSG00000079385.21	-1.06724	1.79313	1.59164e-21	2.58878e-20	0.57	0.58	0.51	1.13	0.96	1.11	CEACAM1	chr19	protein_coding	carcinoembryonic antigen-related cell adhesion molecule 1 (biliary glycoprotein)
ENSG00000227507.2	-3.16627	-0.480368	4.09854e-27	9.07455e-26	0.19	0.09	0.13	0.71	1.42	1.46	LTB	chr6	protein_coding	lymphotoxin beta (TNF superfamily, member 3)
ENSG00000227477.1	1.28028	-1.62984	0.00052417	0.00203015	0.05	0.34	0.14	0.09	0.05	0.05	STK4-AS1	chr20	lincRNA	STK4 antisense RNA 1 (head to head)
ENSG00000167851.13	1.88991	-1.86296	4.06814e-05	0.000182886	0.23	0.07	0.1	0.04	0.04	0.01	CD300A	chr17	protein_coding	CD300a molecule
ENSG00000179111.8	2.25064	-1.39694	1.6256e-08	1.05221e-07	0.32	0.31	0.23	0.04	0.06	0.08	HES7	chr17	protein_coding	hes family bHLH transcription factor 7
ENSG00000236710.1	1.81095	-2.03268	0.000282182	0.00113611	0.4	0.22	0.47	0.16	0.07	0.03	AC108448.2	chr11	processed_pseudogene	--
ENSG00000138356.13	1.0546	-0.126029	2.47412e-06	1.2948e-05	0.25	0.2	0.17	0.09	0.09	0.1	AOX1	chr2	protein_coding	aldehyde oxidase 1
ENSG00000146426.17	1.00117	2.03462	6.90803e-22	1.14926e-20	0.63	0.64	0.62	0.33	0.23	0.31	TIAM2	chr6	protein_coding	T-cell lymphoma invasion and metastasis 2
ENSG00000275741.1	1.67434	-1.61095	6.19015e-05	0.000271748	0.69	0.71	0.8	0.16	0.28	0.2	RP11-40E6.1	chr13	antisense	--
ENSG00000163794.6	1.3276	1.3196	1.22516e-22	2.13838e-21	3.86	4.4	3.71	1.16	1.79	1.5	UCN	chr2	protein_coding	urocortin
ENSG00000026025.13	1.08296	1.04338	1.57654e-13	1.53268e-12	0.94	1.29	1.28	0.35	0.63	0.57	VIM	chr10	protein_coding	vimentin
ENSG00000101282.8	-1.07524	-0.438009	5.7277e-06	2.86875e-05	0.15	0.16	0.14	0.25	0.25	0.39	RSPO4	chr20	protein_coding	R-spondin 4
ENSG00000153902.13	1.47042	-0.113339	4.77797e-11	3.84583e-10	0.45	0.26	0.36	0.18	0.12	0.06	LGI4	chr19	protein_coding	leucine-rich repeat LGI family, member 4
ENSG00000233862.5	4.73926	-3.38023	0.00196514	0.00688721	0.02	0.02	0.03	0	0	0	AC016907.3	chr2	antisense	--
ENSG00000282246.1	1.58065	-2.05831	0.00197158	0.00690493	0.19	0.24	0.21	0.05	0.08	0.06	RP11-295P9.13	chr10	protein_coding	--
ENSG00000265735.2	-4.53362	-3.51758	0.00784237	0.0244631	0	0	0	0.13	0.23	0.24	RN7SL5P	chr9	misc_RNA	RNA, 7SL, cytoplasmic 5, pseudogene
ENSG00000223552.1	2.77264	-2.88578	0.00132888	0.00481041	0.38	0	0.17	0.03	0.04	0	RP11-24F11.2	chr3	antisense	--
ENSG00000231013.1	1.88774	-2.79538	0.0119291	0.0357897	0.07	0.04	0.08	0.02	0	0.02	AC013275.2	chr2	antisense	--
ENSG00000128713.12	1.44086	-2.25483	0.0115286	0.0348261	0.2	0.12	0.07	0.03	0.05	0.07	HOXD11	chr2	protein_coding	homeobox D11
ENSG00000241352.3	2.91874	-2.44768	1.57748e-05	7.51738e-05	0.39	0.14	0.27	0.05	0	0.03	RP11-392P7.1	chr12	processed_pseudogene	--
ENSG00000255108.1	1.01352	1.99489	1.23751e-21	2.02605e-20	5.56	5.92	6.62	2.71	2.94	2.62	AP006621.8	chr11	antisense	--
ENSG00000175463.11	2.82456	-3.31615	0.0117774	0.0354241	0.05	0.02	0.07	0	0.01	0	TBC1D10C	chr11	protein_coding	TBC1 domain family, member 10C
ENSG00000178934.4	-1.37835	1.24386	1.23584e-23	2.27544e-22	2.42	3.05	2.04	6.61	5.17	5.98	LGALS7B	chr19	protein_coding	lectin, galactoside-binding, soluble, 7B
ENSG00000277194.1	2.20565	-1.24026	3.85624e-09	2.6241e-08	5.14	3.76	4	0.96	0.58	1	SNORD22	chr11	snoRNA	small nucleolar RNA, C/D box 22
ENSG00000163389.10	-1.24092	2.02124	1.58167e-32	4.52604e-31	0.75	0.57	0.54	1.45	1.31	1.33	POGLUT1	chr3	protein_coding	protein O-glucosyltransferase 1
ENSG00000259306.2	-2.24894	-2.71027	0.000869798	0.00324947	0.08	0	0.03	0.18	0.22	0.16	RP11-108K3.2	chr15	lincRNA	--
ENSG00000185950.8	1.5584	5.88135	1.00889e-286	1.5848e-283	9.89	9.91	9.73	3.14	3.19	2.93	IRS2	chr13	protein_coding	insulin receptor substrate 2
ENSG00000124678.17	1.17038	-2.00683	0.00977317	0.0298832	0.08	0.13	0.08	0.06	0.01	0.04	TCP11	chr6	protein_coding	t-complex 11, testis-specific
ENSG00000223791.1	-4.34962	-3.5917	0.0156698	0.0457255	0	0	0	0.1	0.06	0.03	UBE2E1-AS1	chr3	antisense	UBE2E1 antisense RNA 1
ENSG00000272148.1	2.95706	-3.2548	0.0117774	0.0354241	0.26	0.05	0.19	0	0.05	0	RP11-195B17.1	chr2	antisense	--
ENSG00000255330.8	1.26666	1.66652	1.73613e-25	3.52974e-24	0.34	0.31	0.36	0.11	0.14	0.14	SOGA3	chr6	protein_coding	SOGA family member 3
ENSG00000272077.1	1.8185	-1.4308	2.66884e-06	1.3894e-05	0.31	0.19	0.18	0.07	0.06	0.04	RP11-348P10.2	chr3	lincRNA	--
ENSG00000182568.16	1.02888	2.88759	9.26668e-37	3.2538e-35	0.95	1.01	1.01	0.43	0.46	0.46	SATB1	chr3	protein_coding	SATB homeobox 1
ENSG00000126759.12	2.05046	-2.31631	0.00033366	0.00133009	0.12	0.1	0.12	0.04	0	0.03	CFP	chrX	protein_coding	complement factor properdin
ENSG00000273117.1	2.04337	-0.422584	1.00087e-14	1.06572e-13	0.59	0.55	0.7	0.17	0.09	0.14	AC144652.1	chr7	lincRNA	--
ENSG00000278309.1	1.10149	2.56461	2.1692e-35	7.15379e-34	1.2	1.17	1.27	0.63	0.46	0.46	RP11-102K13.5	chr13	lincRNA	--
ENSG00000268403.2	1.244	-1.51777	0.000964464	0.0035776	0.33	0.5	0.18	0.16	0.15	0.07	CTD-2371O3.3	chr11	antisense	--
ENSG00000197915.5	2.77265	-2.88566	0.00132888	0.00481041	0.02	0	0.01	0	0	0.01	HRNR	chr1	protein_coding	hornerin
ENSG00000269947.1	1.37322	-0.99455	9.8995e-06	4.82542e-05	0.99	0.74	0.85	0.27	0.4	0.26	RP11-849F2.9	chr17	lincRNA	--
ENSG00000262655.3	1.39819	-0.885587	4.32812e-06	2.20138e-05	0.12	0.13	0.15	0.03	0.07	0.04	SPON1	chr11	protein_coding	spondin 1, extracellular matrix protein
ENSG00000065618.16	-1.23589	3.63239	1.08286e-77	1.46904e-75	1.16	1.15	1.07	2.53	2.39	2.43	COL17A1	chr10	protein_coding	collagen, type XVII, alpha 1
ENSG00000160973.7	1.10668	-0.908992	0.00012028	0.000508193	0.21	0.27	0.24	0.1	0.09	0.11	FOXH1	chr8	protein_coding	forkhead box H1
ENSG00000131242.15	1.02319	4.86066	2.87685e-94	5.61192e-92	4.17	4	3.76	1.86	1.77	1.78	RAB11FIP4	chr17	protein_coding	RAB11 family interacting protein 4 (class II)
ENSG00000221944.4	1.07952	0.569705	2.95553e-10	2.2253e-09	0.48	0.7	0.85	0.28	0.22	0.38	TIGD1	chr2	protein_coding	tigger transposable element derived 1
ENSG00000103269.13	2.38738	1.33226	1.24921e-57	9.63407e-56	2.18	1.88	2.36	0.43	0.27	0.43	RHBDL1	chr16	protein_coding	rhomboid, veinlet-like 1 (Drosophila)
ENSG00000100292.16	1.59478	6.41722	0	0	64.36	65.27	63.11	19.57	19.75	19.63	HMOX1	chr22	protein_coding	heme oxygenase 1
ENSG00000243696.4	1.99137	-0.711047	1.17691e-11	9.89184e-11	0.13	0.09	0.2	0.03	0.04	0.02	RP5-966M1.6	chr3	protein_coding	--
ENSG00000170748.6	2.59657	-2.98176	0.00421947	0.0139123	0.1	0.06	0.02	0	0	0.03	RBMXL2	chr11	protein_coding	RNA binding motif protein, X-linked-like 2
ENSG00000196972.7	1.16718	-0.0076356	6.17284e-08	3.77298e-07	0.46	0.31	0.53	0.19	0.12	0.23	SMIM10L2B	chrX	protein_coding	small integral membrane protein 10 like 2B
ENSG00000175264.7	1.19679	0.33986	9.05114e-11	7.12068e-10	0.52	0.64	0.54	0.24	0.18	0.26	CHST1	chr11	protein_coding	carbohydrate (keratan sulfate Gal-6) sulfotransferase 1
ENSG00000187013.4	-1.48313	-2.34752	0.00919802	0.0282986	0.04	0.09	0.01	0.09	0.22	0.05	C17orf82	chr17	lincRNA	chromosome 17 open reading frame 82
ENSG00000078814.15	2.1779	-2.88553	0.00760807	0.023862	0.03	0.02	0	0	0.01	0	MYH7B	chr20	protein_coding	myosin, heavy chain 7B, cardiac muscle, beta
ENSG00000255104.7	2.12676	-0.982226	1.33556e-10	1.03401e-09	0.35	0.32	0.39	0.11	0.01	0.09	ZNF286A	chr17	protein_coding	zinc finger protein 286A
ENSG00000074047.20	1.80813	1.80193	2.12207e-51	1.32224e-49	0.69	0.77	0.65	0.19	0.19	0.17	GLI2	chr2	protein_coding	GLI family zinc finger 2
ENSG00000261441.1	1.32911	-1.4651	0.000260813	0.00105534	0.3	0.28	0.5	0.25	0.07	0.05	RP11-217B1.2	chr15	antisense	--
ENSG00000154269.14	-1.42433	-2.1668	0.00346078	0.0116096	0.02	0.02	0.03	0.04	0.06	0.1	ENPP3	chr6	protein_coding	ectonucleotide pyrophosphatase/phosphodiesterase 3
ENSG00000255856.2	1.44093	-2.2548	0.0115286	0.0348261	0.18	0.09	0.26	0.04	0.09	0.07	RP11-87C12.5	chr12	lincRNA	--
ENSG00000233175.2	1.28647	-1.77364	0.00396696	0.0131542	0.2	0.13	0.13	0.02	0.07	0.09	CTD-2020K17.3	chr17	antisense	--
ENSG00000235280.2	-1.03075	-0.0710345	8.28779e-07	4.56127e-06	0.85	0.74	0.71	1.52	1.14	1.71	MCF2L-AS1	chr13	antisense	MCF2L antisense RNA 1
ENSG00000135473.14	1.2405	3.52583	3.98407e-72	4.53849e-70	2.73	2.59	2.54	1.01	1.03	1.04	PAN2	chr12	protein_coding	PAN2 poly(A) specific ribonuclease subunit
ENSG00000174236.3	-2.46491	-2.83945	0.00151154	0.00541708	0.06	0	0	0.07	0.11	0.19	REP15	chr12	protein_coding	RAB15 effector protein
ENSG00000184349.12	1.29856	-0.232631	1.44841e-08	9.41406e-08	0.15	0.21	0.22	0.09	0.05	0.08	EFNA5	chr5	protein_coding	ephrin-A5
ENSG00000122547.10	1.1961	2.30831	1.64188e-34	5.15285e-33	1.4	1.27	1.22	0.52	0.51	0.54	EEPD1	chr7	protein_coding	endonuclease/exonuclease/phosphatase family domain containing 1
ENSG00000158050.4	1.66525	4.75445	3.48494e-227	4.00045e-224	21.38	22.27	22.41	5.87	7.52	5.91	DUSP2	chr2	protein_coding	dual specificity phosphatase 2
ENSG00000258472.8	1.67977	-0.690628	2.67955e-09	1.84484e-08	1.67	1.08	1.75	0.43	0.53	0.35	RP11-192H23.4	chr17	protein_coding	--
ENSG00000185847.7	-1.08858	1.29167	3.7328e-16	4.40527e-15	0.86	1.51	1.09	2.26	2.36	2.06	LINC01405	chr12	lincRNA	long intergenic non-protein coding RNA 1405
ENSG00000236047.1	1.29309	-1.36422	0.000335495	0.00133705	0.67	0.67	0.85	0.37	0.17	0.26	AC073410.1	chr2	processed_pseudogene	--
ENSG00000235408.5	1.36841	-1.98168	0.0046585	0.0152571	0.92	0.97	1.01	0.22	0.36	0.47	SNORA71B	chr20	snoRNA	small nucleolar RNA, H/ACA box 71B
ENSG00000177000.10	1.58062	4.29548	4.11495e-173	3.14909e-170	3.15	3.21	3.16	1.08	0.96	0.88	MTHFR	chr1	protein_coding	methylenetetrahydrofolate reductase (NAD(P)H)
ENSG00000176046.8	-1.46102	-0.49964	1.3273e-08	8.64761e-08	0.08	0.07	0.03	0.18	0.12	0.14	NUPR1	chr16	protein_coding	nuclear protein, transcriptional regulator, 1
ENSG00000215788.9	1.38041	2.99656	2.43294e-66	2.38077e-64	5.85	6.58	6.46	2.32	2.34	1.99	TNFRSF25	chr1	protein_coding	tumor necrosis factor receptor superfamily, member 25
ENSG00000278922.1	-1.094	-1.61039	0.00383849	0.0127875	0.12	0.11	0.12	0.16	0.25	0.31	AC002310.14	chr16	TEC	--
ENSG00000237852.1	4.43096	-3.51762	0.00784237	0.0244631	0.1	0.37	0	0	0	0	RP4-630A11.3	chr1	sense_intronic	--
ENSG00000232810.3	-2.29368	-1.51723	8.75632e-09	5.79085e-08	0.07	0.05	0.04	0.22	0.26	0.3	TNF	chr6	protein_coding	tumor necrosis factor
ENSG00000188886.3	1.64558	-1.07177	5.58958e-07	3.12819e-06	0.39	0.35	0.6	0.12	0.08	0.2	ASTL	chr2	protein_coding	astacin-like metallo-endopeptidase (M12 family)
ENSG00000145020.14	1.29922	0.705866	2.72679e-15	3.03671e-14	0.88	0.82	0.96	0.4	0.29	0.3	AMT	chr3	protein_coding	aminomethyltransferase
ENSG00000100906.10	-1.09024	7.11594	6.10957e-183	5.36313e-180	44.18	41.83	42.56	84.14	85.38	83.45	NFKBIA	chr14	protein_coding	nuclear factor of kappa light polypeptide gene enhancer in B-cells inhibitor, alpha
ENSG00000254746.5	4.43071	-3.51775	0.00784237	0.0244631	0.05	0.03	0.14	0	0	0	RP11-958J22.1	chr11	processed_transcript	--
ENSG00000176302.12	4.43059	-3.51781	0.00784237	0.0244631	0.11	0.05	0	0	0	0	FOXR1	chr11	protein_coding	forkhead box R1
ENSG00000276073.1	1.1582	-1.18184	0.000564763	0.00217552	0.17	0.14	0.12	0.08	0.01	0.09	RP5-1125A11.7	chr20	lincRNA	--
ENSG00000276924.1	-4.53306	-3.51785	0.00784237	0.0244631	0	0	0	1.75	0	0	FP236383.9	chr21	miRNA	--
[truncated: 210 more rows]

## Sheet: Table S7
chr	start	end	name	score	strand	singleValue	-LOG10(pvalue)	-LOG10(qvalue)	peak	regionInfo	Gene	Symbol
[truncated: 1,301 more rows]

[truncated: 8 more sheets: Table S8, Table S9, Table S10, Table S11, Table S12, Table S13, Table S14, Table S15]
